# Supplementary material for: Identification of QTL associated with plant vine characteristics and infection response to late blight, early blight, and Verticillium wilt in a tetraploid potato population derived from late blight-resistant Palisade Russet
Source: Front Plant Sci. 2023 Oct 11;14:1222596. doi: 10.3389/fpls.2023.1222596 (PMC10600477; doi:10.3389/fpls.2023.1222596)
Supplement: Supplementary file 1 [file DataSheet_1.zip]

Archive with 16 entries (16 files):
- DataSheet_1.docx
- DataSheet_2.csv
- DataSheet_3.docx
- DataSheet_4.pdf
- DataSheet_5.docx
- DataSheet_6.doc
- DataSheet_7.csv
- DataSheet_8.xlsx
- Table_2.docx
- Table_3.docx
- Table_4.docx
- Table_5.docx
- Table_6.xlsx
- Table_7.xlsx
- Table_8.docx
- Table_1.docx
