# Supplementary material for: Identification of QTL associated with plant vine characteristics and infection response to late blight, early blight, and Verticillium wilt in a tetraploid potato population derived from late blight-resistant Palisade Russet
Source: Front Plant Sci. 2023 Oct 11;14:1222596. doi: 10.3389/fpls.2023.1222596 (PMC10600477; doi:10.3389/fpls.2023.1222596)
Supplement: Supplementary file 1 [file DataSheet_1.zip › DataSheet_2.csv]

Supplementary Figure 2. The 12 complete autotetraploid linkage groups for Palisade Russet and ND028673B-2Russ
							Palisade Russet	Palisade Russet	Palisade Russet	Palisade Russet	ND028673B-2Russ	ND028673B-2Russ	ND028673B-2Russ	ND028673B-2Russ
Marker Name	LG	Ref Chrom	Ref Position	Map Position	Dosage in Palisade Russet	Dosage in ND028673B-2Russ	homolog a	homolog b	homolog c	homolog d	homolog e	homolog f	homolog g	homolog h
solcap_snp_c2_21122	1	1	2667266	0	0	1	0	0	0	0	1	0	0	0
PotVar0044963	1	1	2856484	0	0	1	0	0	0	0	1	0	0	0
PotVar0044984	1	1	2856963	0	4	3	1	1	1	1	0	1	1	1
PotVar0044998	1	1	2857176	0.01	2	1	1	1	0	0	1	0	0	0
solcap_snp_c2_19384	1	1	3567023	3.25	4	3	1	1	1	1	1	1	1	0
solcap_snp_c1_6114	1	1	3693421	3.86	4	3	1	1	1	1	0	1	1	1
solcap_snp_c2_19302	1	1	3850533	4.37	2	2	0	0	1	1	0	1	1	0
solcap_snp_c2_19268	1	1	3909516	4.37	4	3	1	1	1	1	1	1	1	0
PotVar0045145	1	1	3953114	4.37	2	4	0	0	1	1	1	1	1	1
PotVar0045662	1	1	4044052	5.95	3	2	1	1	1	0	1	0	0	1
solcap_snp_c2_51810	1	1	4258310	5.95	4	3	1	1	1	1	1	1	1	0
solcap_snp_c2_51806	1	1	4262027	5.95	3	2	1	0	1	1	0	1	1	0
solcap_snp_c2_51799	1	1	4286860	5.96	3	2	1	1	1	0	1	0	0	1
solcap_snp_c2_49936	1	1	4603170	5.96	0	1	0	0	0	0	1	0	0	0
solcap_snp_c2_56594	1	1	4686764	5.96	3	4	1	0	1	1	1	1	1	1
solcap_snp_c2_55012	1	1	4954114	5.96	1	2	0	1	0	0	1	0	0	1
solcap_snp_c2_48060	1	1	5046463	5.96	1	0	0	1	0	0	0	0	0	0
solcap_snp_c1_14210	1	1	5142272	6.95	0	1	0	0	0	0	1	0	0	0
solcap_snp_c1_13307	1	1	5381678	6.95	3	3	1	0	1	1	1	1	0	1
solcap_snp_c1_13312	1	1	5389394	6.95	0	1	0	0	0	0	0	0	1	0
solcap_snp_c2_45080	1	1	5422341	6.95	4	3	1	1	1	1	1	1	0	1
solcap_snp_c2_45043	1	1	5436670	7.68	4	3	1	1	1	1	1	1	1	0
solcap_snp_c2_45044	1	1	5440116	7.68	4	3	1	1	1	1	0	1	1	1
solcap_snp_c2_27877	1	1	6071374	8.21	0	2	0	0	0	0	0	0	1	1
solcap_snp_c2_27882	1	1	6071776	8.21	3	1	1	0	1	1	0	1	0	0
solcap_snp_c1_8608	1	1	6144618	8.42	3	1	1	0	1	1	0	1	0	0
solcap_snp_c2_27903	1	1	6295542	8.56	1	0	0	1	0	0	0	0	0	0
solcap_snp_c2_27902	1	1	6302131	8.79	0	3	0	0	0	0	1	0	1	1
solcap_snp_c2_27900	1	1	6303560	8.79	3	4	1	0	1	1	1	1	1	1
solcap_snp_c2_27896	1	1	6339777	8.79	4	3	1	1	1	1	0	1	1	1
solcap_snp_c2_50014	1	1	7448477	9.51	1	1	0	1	0	0	0	0	0	1
solcap_snp_c2_38350	1	1	7874080	10.77	0	2	0	0	0	0	1	0	1	0
solcap_snp_c2_52704	1	1	8653542	11.56	0	2	0	0	0	0	1	0	1	0
PotVar0071554	1	1	10552388	19.69	1	0	1	0	0	0	0	0	0	0
solcap_snp_c2_48549	1	1	10570836	19.69	4	3	1	1	1	1	0	1	1	1
solcap_snp_c1_16334	1	1	11739007	19.69	0	1	0	0	0	0	0	0	1	0
solcap_snp_c1_16515	1	1	11769718	19.69	0	1	0	0	0	0	0	0	1	0
solcap_snp_c2_57290	1	1	11771267	20.45	2	3	1	1	0	0	1	0	1	1
solcap_snp_c2_43984	1	1	13369757	21.18	4	3	1	1	1	1	1	1	0	1
solcap_snp_c2_57185	1	1	16912211	21.18	2	1	0	0	1	1	0	1	0	0
solcap_snp_c2_56842	1	1	18925584	21.19	0	1	0	0	0	0	0	0	0	1
solcap_snp_c1_14664	1	1	19663894	21.19	2	3	1	1	0	0	1	0	1	1
PotVar0088355	1	1	19680504	21.19	4	3	1	1	1	1	1	1	1	0
solcap_snp_c1_5477	1	1	23656980	21.19	4	3	1	1	1	1	1	1	0	1
PotVar0122473	1	1	29682264	21.33	4	3	1	1	1	1	1	1	1	0
PotVar0122551	1	1	29683503	21.34	2	3	1	1	0	0	1	0	1	1
PotVar0037331	1	1	30115933	21.44	4	3	1	1	1	1	0	1	1	1
solcap_snp_c2_24678	1	1	30839763	21.44	0	2	0	0	0	0	0	0	1	1
solcap_snp_c1_14902	1	1	32505808	21.44	2	1	0	0	1	1	0	1	0	0
PotVar0000025	1	1	32952995	21.49	2	2	1	1	0	0	1	0	0	1
PotVar0000042	1	1	32953663	21.49	0	1	0	0	0	0	0	0	1	0
PotVar0000066	1	1	32954018	21.49	2	3	0	0	1	1	1	1	1	0
solcap_snp_c2_25758	1	1	32954320	21.5	2	2	1	1	0	0	1	0	0	1
solcap_snp_c2_51033	1	1	35478334	21.5	4	3	1	1	1	1	1	1	1	0
solcap_snp_c2_46546	1	1	35675473	21.5	2	3	0	0	1	1	1	1	1	0
solcap_snp_c1_13816	1	1	35829489	21.5	2	1	0	0	1	1	0	1	0	0
solcap_snp_c1_13825	1	1	35875834	21.5	4	3	1	1	1	1	1	1	0	1
solcap_snp_c1_13822	1	1	35883365	21.5	4	1	1	1	1	1	0	1	0	0
solcap_snp_c2_27682	1	1	37067567	21.5	0	1	0	0	0	0	0	0	0	1
solcap_snp_c2_27680	1	1	37067730	21.5	2	1	0	0	1	1	0	1	0	0
solcap_snp_c1_8541	1	1	37276804	21.5	2	1	0	0	1	1	0	1	0	0
PotVar0000255	1	1	37694806	21.51	2	4	0	0	1	1	1	1	1	1
solcap_snp_c2_42823	1	1	38826107	21.51	3	3	1	1	0	1	1	0	1	1
solcap_snp_c2_45395	1	1	39529156	21.84	0	2	0	0	0	0	1	0	1	0
solcap_snp_c1_14648	1	1	41947383	23.33	2	2	1	1	0	0	1	0	1	0
solcap_snp_c1_14649	1	1	41947422	23.33	0	2	0	0	0	0	1	0	1	0
solcap_snp_c1_14728	1	1	43202936	23.33	2	2	1	1	0	0	0	0	1	1
solcap_snp_c2_49042	1	1	43330728	23.34	4	2	1	1	1	1	0	1	0	1
solcap_snp_c1_16169	1	1	44194124	25.72	0	3	0	0	0	0	1	0	1	1
solcap_snp_c1_14563	1	1	44381973	25.72	4	3	1	1	1	1	1	1	0	1
solcap_snp_c2_53708	1	1	44890251	25.72	2	3	0	0	1	1	1	1	0	1
solcap_snp_c2_40134	1	1	45749083	25.72	4	3	1	1	1	1	1	1	0	1
solcap_snp_c2_40131	1	1	45751290	26.24	4	2	1	1	1	1	0	1	0	1
PotVar0095169	1	1	45757880	26.24	2	2	1	1	0	0	1	0	1	0
PotVar0095184	1	1	45759147	26.24	4	3	1	1	1	1	1	1	1	0
solcap_snp_c1_11872	1	1	45777419	26.24	0	1	0	0	0	0	0	0	0	1
solcap_snp_c2_54811	1	1	46270954	26.24	0	2	0	0	0	0	0	0	1	1
PotVar0132267	1	1	46271147	26.31	2	4	0	0	1	1	1	1	1	1
PotVar0132276	1	1	46271444	26.38	2	0	1	1	0	0	0	0	0	0
PotVar0071528	1	1	47097440	26.51	4	3	1	1	1	1	0	1	1	1
solcap_snp_c2_35220	1	1	47299582	26.52	2	2	0	0	1	1	0	1	0	1
solcap_snp_c2_14939	1	1	47761676	26.52	2	3	1	1	0	0	1	0	1	1
solcap_snp_c1_8358	1	1	49228392	28.08	2	1	0	0	1	1	0	1	0	0
PotVar0102189	1	1	51292389	28.35	2	2	0	0	1	1	0	1	0	1
PotVar0102236	1	1	51293748	28.35	4	2	1	1	1	1	0	1	0	1
PotVar0102258	1	1	51294363	28.35	2	4	0	0	1	1	1	1	1	1
solcap_snp_c2_687	1	1	51324346	28.35	2	1	0	0	1	1	0	1	0	0
solcap_snp_c2_2910	1	1	54457837	29	2	1	0	0	1	1	0	1	0	0
solcap_snp_c2_2872	1	1	55163541	29	2	1	0	0	1	1	0	1	0	0
PotVar0018915	1	1	57549832	33.96	2	4	1	0	1	0	1	1	1	1
PotVar0018832	1	1	57551014	34.67	4	2	1	1	1	1	1	1	0	0
solcap_snp_c2_43288	1	1	57766127	34.67	0	1	0	0	0	0	1	0	0	0
solcap_snp_c2_56416	1	1	57865129	34.67	2	3	1	0	1	0	0	1	1	1
solcap_snp_c2_49617	1	1	58063924	35.36	4	2	1	1	1	1	1	1	0	0
solcap_snp_c2_2591	1	1	58985411	37.64	2	4	1	1	0	0	1	1	1	1
solcap_snp_c2_45289	1	1	59271361	37.94	0	2	0	0	0	0	0	0	1	1
PotVar0018694	1	1	59364031	37.94	4	2	1	1	1	1	1	1	0	0
solcap_snp_c2_46522	1	1	59974287	38.5	0	1	0	0	0	0	1	0	0	0
solcap_snp_c2_35536	1	1	60515967	39.64	4	3	1	1	1	1	1	0	1	1
solcap_snp_c2_35537	1	1	60516974	39.64	4	3	1	1	1	1	1	0	1	1
PotVar0124717	1	1	60871104	39.64	2	2	0	0	1	1	0	0	1	1
solcap_snp_c2_20829	1	1	61135397	39.64	2	2	1	1	0	0	1	1	0	0
PotVar0006106	1	1	61269693	40.05	0	2	0	0	0	0	0	0	1	1
PotVar0006050	1	1	61278594	40.05	2	2	1	1	0	0	1	1	0	0
solcap_snp_c2_20926	1	1	61540354	40.91	3	4	1	1	1	0	1	1	1	1
PotVar0049691	1	1	61774655	40.91	1	1	0	0	0	1	0	0	1	0
solcap_snp_c2_38436	1	1	62011105	41.29	1	0	0	0	0	1	0	0	0	0
solcap_snp_c2_38417	1	1	62120797	41.82	2	2	0	0	1	1	0	1	0	1
solcap_snp_c2_38405	1	1	62145049	41.82	2	3	1	1	0	0	1	0	1	1
solcap_snp_c2_38404	1	1	62148278	41.82	3	3	1	1	0	1	1	0	1	1
PotVar0049651	1	1	62153517	41.82	2	3	0	0	1	1	0	1	1	1
PotVar0049564	1	1	62154569	41.82	1	2	0	0	1	0	0	1	0	1
PotVar0049549	1	1	62155070	41.82	3	3	1	1	1	0	1	1	0	1
PotVar0049542	1	1	62155125	41.82	1	1	0	0	1	0	0	1	0	0
PotVar0049521	1	1	62600522	43.33	1	3	0	0	0	1	0	1	1	1
PotVar0049427	1	1	62602032	43.33	0	1	0	0	0	0	0	0	0	1
PotVar0049419	1	1	62602332	43.34	3	2	1	1	1	0	1	0	0	1
PotVar0049273	1	1	62856595	43.34	4	3	1	1	1	1	1	1	1	0
PotVar0049267	1	1	62857012	43.34	3	1	1	1	1	0	1	0	0	0
PotVar0049254	1	1	62857258	43.34	1	2	0	0	0	1	0	1	1	0
solcap_snp_c2_41335	1	1	62930839	43.61	2	3	0	0	1	1	0	1	1	1
solcap_snp_c2_41336	1	1	62930860	43.61	2	1	1	1	0	0	1	0	0	0
PotVar0049079	1	1	62970998	43.61	1	3	0	0	0	1	0	1	1	1
PotVar0049037	1	1	62971784	44.33	3	4	1	1	0	1	1	1	1	1
solcap_snp_c2_32367	1	1	63183063	44.64	3	4	1	1	0	1	1	1	1	1
solcap_snp_c2_32359	1	1	63208319	44.64	2	1	0	0	1	1	0	0	1	0
solcap_snp_c1_9667	1	1	63315719	45.26	4	3	1	1	1	1	1	1	1	0
solcap_snp_c1_9679	1	1	63338127	45.27	3	3	1	1	1	0	1	1	1	0
PotVar0126021	1	1	63764593	45.75	1	2	0	0	0	1	0	1	0	1
PotVar0126028	1	1	63764669	45.75	2	2	1	1	0	0	1	0	1	0
PotVar0126035	1	1	63764796	45.75	1	0	0	0	1	0	0	0	0	0
PotVar0126043	1	1	63841867	45.75	0	1	0	0	0	0	0	0	0	1
PotVar0126047	1	1	63842020	45.75	2	3	0	0	1	1	0	1	1	1
solcap_snp_c2_46207	1	1	64094589	46.71	4	1	1	1	1	1	1	0	0	0
solcap_snp_c2_46195	1	1	64259758	47.67	2	0	0	0	1	1	0	0	0	0
PotVar0032875	1	1	64375618	47.67	2	1	1	1	0	0	1	0	0	0
PotVar0032879	1	1	64375841	47.67	4	3	1	1	1	1	1	0	1	1
PotVar0032987	1	1	64380049	47.68	4	3	1	1	1	1	1	1	1	0
PotVar0033044	1	1	64380588	47.68	4	2	1	1	1	1	1	0	1	0
PotVar0033081	1	1	64610677	48.64	1	0	0	0	0	1	0	0	0	0
PotVar0033086	1	1	64610871	48.64	1	2	0	0	0	1	0	0	1	1
solcap_snp_c1_4415	1	1	65053506	49.82	0	2	0	0	0	0	0	0	1	1
solcap_snp_c2_13671	1	1	65062749	49.82	3	2	1	1	1	0	1	1	0	0
solcap_snp_c1_4706	1	1	65779952	50.24	4	3	1	1	1	1	1	1	1	0
PotVar0033883	1	1	65806504	50.24	0	1	0	0	0	0	0	0	0	1
solcap_snp_c1_4748	1	1	66259225	52.5	3	3	1	1	0	1	1	1	1	0
PotVar0129853	1	1	66358197	52.5	3	4	1	1	0	1	1	1	1	1
solcap_snp_c1_4763	1	1	66376215	52.78	2	2	0	1	0	1	1	1	0	0
solcap_snp_c2_37574	1	1	66573450	54.07	1	2	1	0	0	0	0	0	1	1
solcap_snp_c2_37571	1	1	66576047	54.07	4	3	1	1	1	1	1	1	1	0
solcap_snp_c2_16039	1	1	66723137	55.14	2	3	0	1	0	1	1	0	1	1
solcap_snp_c2_16033	1	1	66900423	55.91	3	3	1	1	0	1	1	0	1	1
solcap_snp_c1_5145	1	1	66903971	55.91	3	4	1	1	0	1	1	1	1	1
PotVar0098794	1	1	66939323	55.92	3	2	0	1	1	1	1	1	0	0
PotVar0098772	1	1	66940760	55.92	1	0	0	0	1	0	0	0	0	0
PotVar0098536	1	1	67210899	57.89	3	3	1	1	0	1	1	1	0	1
solcap_snp_c2_20501	1	1	67211502	57.89	1	1	0	0	1	0	0	0	1	0
PotVar0098497	1	1	67231112	58.09	1	2	0	0	1	0	0	1	1	0
PotVar0098430	1	1	67232067	58.09	3	2	1	1	0	1	1	0	0	1
PotVar0098389	1	1	67233054	58.21	0	1	0	0	0	0	0	1	0	0
solcap_snp_c2_20517	1	1	67279544	58.29	1	2	0	0	1	0	0	1	1	0
solcap_snp_c2_20521	1	1	67293176	58.29	3	2	1	1	0	1	1	0	0	1
PotVar0072139	1	1	67599925	58.89	4	3	1	1	1	1	1	0	1	1
PotVar0072157	1	1	67600238	58.89	3	3	0	1	1	1	1	1	1	0
PotVar0072169	1	1	67600483	58.89	3	2	0	1	1	1	1	0	1	0
PotVar0072262	1	1	67603250	58.89	1	1	1	0	0	0	0	0	0	1
solcap_snp_c1_6521	1	1	67735399	59.44	2	1	0	1	0	1	1	0	0	0
solcap_snp_c2_13766	1	1	67896790	59.44	1	2	0	0	1	0	0	1	1	0
solcap_snp_c2_52492	1	1	67969608	59.66	3	3	0	1	1	1	1	1	1	0
PotVar0072433	1	1	68293315	60.21	3	3	1	1	0	1	1	1	0	1
solcap_snp_c2_49473	1	1	68400084	60.21	1	3	0	0	1	0	0	1	1	1
solcap_snp_c2_49451	1	1	68416246	60.33	3	2	1	1	0	1	1	0	0	1
PotVar0043821	1	1	68952656	60.95	0	1	0	0	0	0	0	0	0	1
PotVar0043740	1	1	68953786	60.95	3	2	1	1	0	1	1	0	0	1
PotVar0043708	1	1	68954260	60.95	0	1	0	0	0	0	0	1	0	0
PotVar0043707	1	1	68954264	60.95	1	3	0	0	1	0	0	1	1	1
solcap_snp_c1_11769	1	1	69200171	61.16	4	2	1	1	1	1	1	0	1	0
solcap_snp_c2_17537	1	1	70097516	62.49	3	3	1	1	0	1	1	1	0	1
PotVar0043296	1	1	70223686	63.4	1	0	0	0	1	0	0	0	0	0
solcap_snp_c2_17539	1	1	70223686	63.4	1	0	0	0	1	0	0	0	0	0
solcap_snp_c1_5762	1	1	70244169	63.4	3	2	1	1	0	1	1	0	1	0
solcap_snp_c1_15580	1	1	70341095	63.77	3	3	1	1	0	1	1	0	1	1
solcap_snp_c2_53381	1	1	70372129	63.77	1	3	0	0	1	0	0	1	1	1
solcap_snp_c2_17204	1	1	70415127	63.78	0	3	0	0	0	0	0	1	1	1
solcap_snp_c1_5669	1	1	70525331	63.78	0	2	0	0	0	0	0	0	1	1
solcap_snp_c1_5667	1	1	70528288	63.78	4	1	1	1	1	1	1	0	0	0
solcap_snp_c1_5653	1	1	70697501	63.78	4	2	1	1	1	1	1	1	0	0
solcap_snp_c2_17156	1	1	70750344	64	1	3	0	0	1	0	0	1	1	1
solcap_snp_c2_17185	1	1	70917553	64.7	1	2	0	0	1	0	0	1	1	0
solcap_snp_c2_12171	1	1	70996449	64.7	3	4	1	1	0	1	1	1	1	1
solcap_snp_c2_12204	1	1	71080747	64.7	1	1	0	0	1	0	0	1	0	0
solcap_snp_c1_3844	1	1	71088529	64.7	4	3	1	1	1	1	1	0	1	1
solcap_snp_c2_12087	1	1	71176726	64.91	4	3	1	1	1	1	1	0	1	1
solcap_snp_c2_12088	1	1	71192586	64.91	3	3	1	1	0	1	1	0	1	1
solcap_snp_c1_3866	1	1	71223852	64.97	0	1	0	0	0	0	0	1	0	0
solcap_snp_c2_12094	1	1	71227570	65.1	1	1	0	0	1	0	0	1	0	0
solcap_snp_c1_3867	1	1	71239398	65.2	3	4	1	1	0	1	1	1	1	1
solcap_snp_c1_3868	1	1	71239659	65.25	1	0	0	0	1	0	0	0	0	0
solcap_snp_c2_12113	1	1	71323357	65.31	0	1	0	0	0	0	0	0	1	0
solcap_snp_c2_12116	1	1	71338732	65.39	3	2	1	1	0	1	1	0	0	1
solcap_snp_c1_3892	1	1	71372921	65.46	1	1	0	0	1	0	0	1	0	0
solcap_snp_c1_3895	1	1	71444070	65.56	0	1	0	0	0	0	0	0	1	0
solcap_snp_c2_12126	1	1	71450692	65.61	3	2	1	1	0	1	1	0	0	1
PotVar0006158	1	1	71506337	65.61	4	3	1	1	1	1	1	1	0	1
PotVar0006243	1	1	71510837	65.61	3	4	1	1	0	1	1	1	1	1
solcap_snp_c2_12139	1	1	71520311	65.61	0	1	0	0	0	0	0	1	0	0
solcap_snp_c1_3922	1	1	71713091	66.18	1	2	0	0	1	0	0	1	1	0
solcap_snp_c2_12161	1	1	71791540	66.92	4	3	1	1	1	1	1	1	1	0
PotVar0006273	1	1	71792774	66.92	0	1	0	0	0	0	0	0	0	1
PotVar0006338	1	1	71796414	66.92	4	3	1	1	1	1	1	1	1	0
PotVar0006356	1	1	71796719	66.95	4	3	1	1	1	1	1	0	1	1
solcap_snp_c1_3933	1	1	71862823	66.97	1	2	0	0	1	0	0	1	1	0
solcap_snp_c1_3939	1	1	71917457	67.27	4	3	1	1	1	1	1	1	0	1
solcap_snp_c1_3945	1	1	71973423	68.29	4	3	1	1	1	1	1	1	1	0
solcap_snp_c2_12210	1	1	71992871	68.62	3	4	1	1	0	1	1	1	1	1
solcap_snp_c2_12217	1	1	72051556	68.94	1	1	0	0	1	0	0	0	0	1
solcap_snp_c2_12218	1	1	72056852	68.94	1	0	0	0	1	0	0	0	0	0
solcap_snp_c1_3848	1	1	72108318	69.15	3	3	1	1	0	1	1	1	1	0
solcap_snp_c1_3851	1	1	72111964	69.15	1	1	0	0	1	0	0	0	0	1
solcap_snp_c2_31857	1	1	72204951	69.57	3	2	1	1	0	1	1	1	0	0
solcap_snp_c2_31779	1	1	72272531	69.57	1	2	0	0	1	0	0	0	1	1
solcap_snp_c2_31802	1	1	72398043	69.93	3	4	1	1	1	0	1	1	1	1
solcap_snp_c1_9571	1	1	72492610	69.94	2	2	1	1	0	0	1	1	0	0
solcap_snp_c1_9573	1	1	72504467	69.94	3	3	1	1	0	1	1	1	1	0
solcap_snp_c2_31821	1	1	72531363	70.42	3	3	1	1	1	0	1	0	1	1
solcap_snp_c1_9587	1	1	72540975	70.76	2	3	0	0	1	1	0	1	1	1
solcap_snp_c2_31824	1	1	72545283	70.77	2	2	0	0	1	1	0	1	0	1
solcap_snp_c2_31828	1	1	72550270	70.77	2	1	1	1	0	0	1	0	0	0
solcap_snp_c1_6278	1	1	73015029	72.3	2	2	1	1	0	0	1	1	0	0
solcap_snp_c2_20005	1	1	73088858	72.41	2	2	0	0	1	1	0	0	1	1
PotVar0006395	1	1	73206470	72.73	0	1	0	0	0	0	0	0	1	0
solcap_snp_c1_6288	1	1	73262904	73.16	2	2	0	0	1	1	0	0	1	1
solcap_snp_c1_6294	1	1	73340313	74.3	2	0	0	0	1	1	0	0	0	0
solcap_snp_c2_20053	1	1	73377232	74.3	2	4	1	1	0	0	1	1	1	1
solcap_snp_c2_17347	1	1	73543914	74.3	0	1	0	0	0	0	0	0	0	1
solcap_snp_c2_47414	1	1	73593164	74.4	0	1	0	0	0	0	0	0	0	1
PotVar0006435	1	1	73667594	74.4	2	2	0	0	1	1	0	0	1	1
solcap_snp_c2_47427	1	1	73771086	75.06	1	2	0	1	0	0	1	1	0	0
solcap_snp_c1_14094	1	1	73785714	75.06	1	2	0	1	0	0	1	1	0	0
PotVar0041271	1	1	74152046	75.96	3	4	0	1	1	1	1	1	1	1
PotVar0041300	1	1	74153466	75.98	4	3	1	1	1	1	1	1	1	0
PotVar0041319	1	1	74153739	75.98	4	3	1	1	1	1	1	1	0	1
solcap_snp_c1_4595	1	1	74193922	75.98	4	3	1	1	1	1	1	1	1	0
solcap_snp_c1_4596	1	1	74197770	75.98	0	1	0	0	0	0	0	0	0	1
PotVar0041366	1	1	74249296	76.3	3	4	1	1	0	1	1	1	1	1
solcap_snp_c1_4604	1	1	74257861	76.31	0	2	0	0	0	0	0	0	1	1
solcap_snp_c1_4607	1	1	74335053	76.83	1	2	0	0	1	0	0	0	1	1
PotVar0041560	1	1	74388550	76.84	0	1	0	0	0	0	0	0	0	1
solcap_snp_c1_4624	1	1	74390815	76.84	0	1	0	0	0	0	0	0	0	1
solcap_snp_c1_4625	1	1	74412388	76.84	3	2	1	1	0	1	1	1	0	0
solcap_snp_c2_14366	1	1	74688218	77.36	4	3	1	1	1	1	1	1	1	0
PotVar0041660	1	1	74694877	77.36	2	0	1	0	1	0	0	0	0	0
PotVar0041677	1	1	74695189	77.68	3	4	1	1	1	0	1	1	1	1
solcap_snp_c1_4667	1	1	74788480	77.69	4	3	1	1	1	1	1	1	1	0
solcap_snp_c2_14397	1	1	74891081	77.93	1	1	0	0	0	1	0	0	1	0
solcap_snp_c2_14402	1	1	74980238	77.93	3	4	1	1	1	0	1	1	1	1
PotVar0041859	1	1	75179711	79.52	3	3	1	1	0	1	1	1	1	0
PotVar0041871	1	1	75179906	79.52	1	2	0	0	1	0	0	0	1	1
PotVar0041919	1	1	75191271	79.53	3	4	0	1	1	1	1	1	1	1
solcap_snp_c1_5270	1	1	75396308	81.93	3	2	1	0	1	1	1	0	0	1
solcap_snp_c1_5281	1	1	75442012	81.94	3	3	1	0	1	1	1	0	1	1
PotVar0042358	1	1	75480040	81.94	1	1	0	1	0	0	0	1	0	0
PotVar0042445	1	1	75483975	81.94	1	2	1	0	0	0	1	0	1	0
solcap_snp_c2_16426	1	1	75485233	81.96	1	0	0	0	0	1	0	0	0	0
solcap_snp_c1_5299	1	1	75548608	83.62	0	1	0	0	0	0	0	1	0	0
solcap_snp_c2_16444	1	1	75549018	83.62	4	3	1	1	1	1	1	0	1	1
solcap_snp_c2_16466	1	1	75748919	83.62	0	1	0	0	0	0	0	1	0	0
solcap_snp_c2_16468	1	1	75754242	83.62	2	3	1	1	0	0	1	1	1	0
solcap_snp_c2_16479	1	1	75780155	84.2	2	2	1	1	0	0	1	0	1	0
PotVar0042710	1	1	75845069	84.2	4	3	1	1	1	1	1	0	1	1
PotVar0042723	1	1	75846954	84.2	2	2	0	0	1	1	0	1	0	1
PotVar0042755	1	1	75847902	84.21	3	4	1	1	1	0	1	1	1	1
solcap_snp_c2_56860	1	1	76302064	85.84	3	4	1	1	0	1	1	1	1	1
solcap_snp_c1_568	1	1	76459281	86.43	2	3	1	1	0	0	1	1	1	0
PotVar0110247	1	1	76480545	87.5	2	3	0	0	1	1	0	1	1	1
solcap_snp_c1_593	1	1	76480647	87.5	2	1	1	1	0	0	1	0	0	0
solcap_snp_c2_57525	1	1	76884013	88.22	3	3	1	1	1	0	1	1	1	0
PotVar0028711	1	1	76909458	88.22	2	1	1	1	0	0	1	0	0	0
PotVar0028742	1	1	76910579	88.23	0	1	0	0	0	0	0	1	0	0
solcap_snp_c2_2418	1	1	76939277	88.6	3	3	1	1	1	0	1	1	1	0
solcap_snp_c2_2423	1	1	76958577	88.6	1	2	0	0	1	0	0	1	1	0
PotVar0028830	1	1	77048594	88.6	2	3	0	0	1	1	0	1	1	1
PotVar0028839	1	1	77130242	88.9	0	1	0	0	0	0	0	1	0	0
PotVar0028854	1	1	77130431	88.9	2	1	1	1	0	0	1	0	0	0
PotVar0028895	1	1	77131168	88.99	4	3	1	1	1	1	1	0	1	1
solcap_snp_c1_711	1	1	77207561	89.24	2	3	0	0	1	1	0	1	1	1
solcap_snp_c2_2505	1	1	77350877	89.24	1	2	0	0	1	0	0	1	1	0
solcap_snp_c1_737	1	1	77401317	89.62	2	1	0	0	1	1	0	0	0	1
solcap_snp_c2_2551	1	1	77488165	89.62	3	3	0	1	1	1	0	1	1	1
solcap_snp_c1_749	1	1	77515005	89.62	1	1	0	1	0	0	0	1	0	0
solcap_snp_c1_758	1	1	77526828	89.62	2	3	1	1	0	0	1	1	1	0
solcap_snp_c2_2567	1	1	77592358	89.78	2	2	0	0	1	1	0	0	1	1
solcap_snp_c2_2187	1	1	77665586	90.12	2	2	0	0	1	1	0	0	1	1
solcap_snp_c1_543	1	1	77682292	90.13	3	3	0	1	1	1	0	1	1	1
solcap_snp_c2_2201	1	1	77738822	90.13	1	1	0	1	0	0	0	1	0	0
solcap_snp_c2_2213	1	1	77795793	90.13	1	1	1	0	0	0	1	0	0	0
solcap_snp_c1_565	1	1	77802849	90.54	2	2	1	1	0	0	1	1	0	0
PotVar0029143	1	1	77943637	90.94	1	1	0	0	1	0	0	0	1	0
PotVar0029221	1	1	77944515	90.94	3	3	1	1	1	0	1	1	1	0
solcap_snp_c1_590	1	1	78142002	91.86	3	4	1	1	0	1	1	1	1	1
solcap_snp_c2_2299	1	1	78192298	92.12	3	3	1	0	1	1	1	0	1	1
PotVar0029324	1	1	78348432	92.12	4	3	1	1	1	1	1	0	1	1
PotVar0029332	1	1	78348560	92.12	3	3	0	1	1	1	0	1	1	1
PotVar0029382	1	1	78349343	92.12	3	4	1	1	0	1	1	1	1	1
solcap_snp_c2_2360	1	1	78441020	92.12	3	2	0	1	1	1	0	0	1	1
solcap_snp_c1_659	1	1	78552747	92.12	2	2	0	0	1	1	0	0	1	1
solcap_snp_c2_50489	1	1	78725985	92.88	2	2	0	0	1	1	0	0	1	1
solcap_snp_c2_50485	1	1	78756913	93.21	1	1	1	0	0	0	1	0	0	0
solcap_snp_c2_50502	1	1	78809481	94.04	1	2	0	0	0	1	0	0	1	1
solcap_snp_c1_15872	1	1	78928270	94.58	1	2	1	0	0	0	1	1	0	0
solcap_snp_c2_7195	1	1	79014705	94.58	3	2	0	1	1	1	0	0	1	1
solcap_snp_c2_7233	1	1	79028561	94.58	2	2	1	1	0	0	1	1	0	0
solcap_snp_c1_2459	1	1	79083994	94.62	0	1	0	0	0	0	0	1	0	0
PotVar0096812	1	1	79270996	94.63	4	3	1	1	1	1	1	0	1	1
PotVar0096798	1	1	79401074	95.84	3	2	1	1	1	0	1	1	0	0
PotVar0096785	1	1	79401351	95.85	3	2	0	1	1	1	0	0	1	1
PotVar0096784	1	1	79401449	95.85	2	2	1	1	0	0	1	1	0	0
PotVar0096772	1	1	79405436	95.85	3	2	0	1	1	1	0	0	1	1
solcap_snp_c2_7208	1	1	79456101	95.85	1	2	1	0	0	0	1	1	0	0
solcap_snp_c1_2515	1	1	79470052	96.16	3	2	1	1	1	0	1	1	0	0
solcap_snp_c2_7241	1	1	79678700	96.66	1	1	0	0	0	1	0	0	1	0
solcap_snp_c2_7245	1	1	79679333	96.66	3	3	1	1	1	0	1	1	0	1
solcap_snp_c1_2531	1	1	79711229	96.66	3	2	0	1	1	1	0	0	1	1
solcap_snp_c2_7279	1	1	79797790	96.66	1	1	0	0	0	1	0	0	1	0
solcap_snp_c1_2540	1	1	79835381	98.29	3	4	1	1	0	1	1	1	1	1
solcap_snp_c2_7331	1	1	79965043	100.42	1	2	1	0	0	0	0	1	1	0
solcap_snp_c1_2458	1	1	80121257	100.42	3	2	0	1	1	1	1	0	0	1
solcap_snp_c2_7009	1	1	80142144	100.42	3	2	0	1	1	1	1	0	0	1
solcap_snp_c2_7012	1	1	80154159	100.42	1	3	1	0	0	0	0	1	1	1
PotVar0049974	1	1	80154500	100.42	3	4	1	1	0	1	1	1	1	1
PotVar0049976	1	1	80154719	100.42	3	4	1	0	1	1	1	1	1	1
PotVar0049988	1	1	80155907	100.42	3	1	0	1	1	1	1	0	0	0
PotVar0050015	1	1	80161265	100.43	1	2	1	0	0	0	0	1	1	0
PotVar0050023	1	1	80161479	100.43	2	1	0	0	1	1	1	0	0	0
solcap_snp_c1_2466	1	1	80175752	100.43	1	1	0	1	0	0	0	0	0	1
solcap_snp_c1_2468	1	1	80190004	100.43	2	3	1	1	0	0	0	1	1	1
solcap_snp_c2_7048	1	1	80201848	100.43	3	2	0	1	1	1	1	0	0	1
solcap_snp_c2_7059	1	1	80230402	100.43	1	1	0	1	0	0	0	0	0	1
solcap_snp_c2_7068	1	1	80262082	101.01	3	4	1	0	1	1	1	1	1	1
PotVar0050277	1	1	80596705	101.56	3	4	1	0	1	1	1	1	1	1
PotVar0050306	1	1	80597840	101.56	2	2	0	1	0	1	1	0	0	1
PotVar0050316	1	1	80597985	102.06	1	1	0	0	0	1	1	0	0	0
solcap_snp_c2_5034	1	1	80679037	102.21	3	4	0	1	1	1	1	1	1	1
PotVar0050401	1	1	80681874	102.21	1	0	0	1	0	0	0	0	0	0
PotVar0050406	1	1	80681962	102.38	2	1	1	1	0	0	0	0	0	1
PotVar0050432	1	1	80682630	102.38	1	0	1	0	0	0	0	0	0	0
PotVar0050459	1	1	80683106	103.83	1	3	0	0	0	1	1	1	1	0
PotVar0050484	1	1	80683392	103.83	3	4	1	1	0	1	1	1	1	1
solcap_snp_c2_5030	1	1	80683395	103.83	3	1	1	1	1	0	0	0	0	1
PotVar0050524	1	1	80731880	103.83	3	2	1	1	1	0	0	1	0	1
PotVar0050584	1	1	80733022	103.83	2	0	1	1	0	0	0	0	0	0
PotVar0050601	1	1	80733301	103.83	1	1	0	0	0	1	1	0	0	0
solcap_snp_c2_9726	1	1	80833655	103.9	1	3	0	0	0	1	1	0	1	1
solcap_snp_c2_9724	1	1	80833694	103.9	3	4	1	0	1	1	1	1	1	1
solcap_snp_c2_9723	1	1	80833816	103.9	1	0	0	1	0	0	0	0	0	0
solcap_snp_c1_3227	1	1	80834539	103.9	2	4	0	0	1	1	1	1	1	1
solcap_snp_c2_9722	1	1	80835981	103.9	3	2	1	1	1	0	0	1	0	1
solcap_snp_c1_3210	1	1	80867138	104.12	3	1	1	1	1	0	0	0	0	1
PotVar0050664	1	1	80940774	104.48	0	1	0	0	0	0	0	0	0	1
PotVar0050773	1	1	80942008	104.48	1	0	0	1	0	0	0	0	0	0
solcap_snp_c2_9993	1	1	80985387	105.86	3	4	0	1	1	1	1	1	1	1
solcap_snp_c2_9970	1	1	81278260	106.04	2	3	0	1	1	0	0	1	1	1
solcap_snp_c2_9930	1	1	81402808	106.04	1	3	0	0	0	1	1	0	1	1
solcap_snp_c2_9925	1	1	81410256	106.04	1	1	0	0	0	1	1	0	0	0
solcap_snp_c2_9908	1	1	81464383	106.04	0	1	0	0	0	0	0	0	1	0
solcap_snp_c2_9878	1	1	81582437	106.44	1	1	0	1	0	0	0	0	1	0
solcap_snp_c1_3281	1	1	81598650	106.44	3	2	1	1	1	0	0	1	0	1
PotVar0061252	1	1	81623059	106.44	3	2	1	1	1	0	0	0	1	1
PotVar0061243	1	1	81623192	107.19	2	2	1	1	0	0	0	0	1	1
PotVar0061224	1	1	81632257	107.19	2	1	1	1	0	0	0	0	1	0
PotVar0061197	1	1	81632715	107.19	2	2	0	0	1	1	1	1	0	0
PotVar0061153	1	1	81635045	107.19	3	4	1	0	1	1	1	1	1	1
PotVar0061119	1	1	81637582	107.19	4	3	1	1	1	1	1	1	0	1
PotVar0061106	1	1	81637753	107.19	2	1	1	1	0	0	0	0	1	0
solcap_snp_c1_3275	1	1	81750427	107.44	3	3	0	1	1	1	1	1	0	1
solcap_snp_c1_3273	1	1	81750832	107.44	0	1	0	0	0	0	0	0	1	0
solcap_snp_c2_9812	1	1	81792774	107.44	1	1	0	0	1	0	1	0	0	0
solcap_snp_c1_3255	1	1	81795435	107.44	3	4	1	1	1	0	1	1	1	1
solcap_snp_c2_9808	1	1	81814254	107.44	3	3	1	1	1	0	0	1	1	1
PotVar0061037	1	1	81814450	107.44	3	3	1	1	0	1	1	0	1	1
PotVar0060988	1	1	81815329	108.12	2	3	1	1	0	0	0	1	1	1
PotVar0060977	1	1	81815529	108.21	2	2	0	0	1	1	1	1	0	0
solcap_snp_c2_9767	1	1	81861960	108.28	3	3	1	1	0	1	1	0	1	1
PotVar0060952	1	1	81897623	108.28	4	2	1	1	1	1	1	0	0	1
PotVar0060841	1	1	81900217	108.28	2	2	1	1	0	0	0	0	1	1
solcap_snp_c1_3241	1	1	81924913	108.28	3	4	1	1	1	0	1	1	1	1
solcap_snp_c1_3234	1	1	81927446	108.28	1	1	0	1	0	0	0	0	1	0
solcap_snp_c1_3268	1	1	82014514	108.28	2	3	1	1	0	0	0	1	1	1
solcap_snp_c2_9742	1	1	82029061	108.6	3	2	1	1	1	0	0	0	1	1
PotVar0060740	1	1	82029401	108.61	0	1	0	0	0	0	1	0	0	0
PotVar0060697	1	1	82031346	108.61	1	0	0	0	0	1	0	0	0	0
PotVar0060695	1	1	82031470	108.74	2	0	0	0	1	1	0	0	0	0
PotVar0060676	1	1	82062384	108.74	0	1	0	0	0	0	1	0	0	0
PotVar0060672	1	1	82062554	108.75	3	4	1	0	1	1	1	1	1	1
PotVar0060667	1	1	82062628	108.75	1	1	0	0	0	1	0	1	0	0
solcap_snp_c2_47366	1	1	82204173	108.75	3	3	1	1	1	0	0	1	1	1
solcap_snp_c1_15588	1	1	82302118	108.75	3	4	0	1	1	1	1	1	1	1
solcap_snp_c2_53448	1	1	82311167	108.75	2	2	0	0	1	1	1	1	0	0
solcap_snp_c2_53443	1	1	82315630	108.75	2	1	0	0	1	1	0	1	0	0
solcap_snp_c2_53462	1	1	82363187	110.29	3	4	1	1	1	0	1	1	1	1
solcap_snp_c2_51680	1	1	82383933	110.29	0	2	0	0	0	0	0	1	1	0
solcap_snp_c2_51689	1	1	82407763	110.29	1	0	1	0	0	0	0	0	0	0
solcap_snp_c1_15123	1	1	82424459	110.29	4	3	1	1	1	1	0	1	1	1
solcap_snp_c2_57373	1	1	82614873	111.35	3	3	1	1	0	1	0	1	1	1
solcap_snp_c1_1603	1	1	82643440	111.35	2	2	1	0	0	1	0	1	1	0
solcap_snp_c1_1705	1	1	82674294	111.67	1	0	0	0	0	1	0	0	0	0
solcap_snp_c1_1638	1	1	82935946	111.67	4	2	1	1	1	1	1	0	0	1
solcap_snp_c1_1645	1	1	82954172	111.67	3	3	1	1	0	1	0	1	1	1
solcap_snp_c2_4835	1	1	83022640	111.67	3	4	1	1	1	0	1	1	1	1
solcap_snp_c1_1684	1	1	83059316	112.91	3	4	0	1	1	1	1	1	1	1
solcap_snp_c2_4883	1	1	83181599	113.15	3	2	1	0	1	1	1	0	0	1
solcap_snp_c2_4884	1	1	83187094	113.23	2	3	1	1	0	0	0	1	1	1
solcap_snp_c2_4898	1	1	83283673	113.27	1	1	1	0	0	0	0	1	0	0
solcap_snp_c2_4908	1	1	83419031	113.27	3	2	1	0	1	1	1	0	0	1
solcap_snp_c2_4910	1	1	83419440	113.27	2	4	0	1	0	1	1	1	1	1
PotVar0035162	1	1	83422218	113.28	0	1	0	0	0	0	0	1	0	0
PotVar0035164	1	1	83422350	113.28	3	1	1	0	1	1	1	0	0	0
PotVar0035238	1	1	83423798	113.28	3	4	1	1	0	1	1	1	1	1
PotVar0035261	1	1	83424400	113.28	1	3	0	1	0	0	0	1	1	1
solcap_snp_c1_1737	1	1	83602369	113.83	2	2	0	0	1	1	1	0	0	1
solcap_snp_c2_4943	1	1	83636095	113.83	2	3	1	1	0	0	0	1	1	1
solcap_snp_c2_4608	1	1	83792878	113.91	3	4	1	1	0	1	1	1	1	1
solcap_snp_c2_4609	1	1	83829837	113.91	2	4	1	1	0	0	1	1	1	1
solcap_snp_c2_4627	1	1	83959859	115	0	1	0	0	0	0	1	0	0	0
PotVar0035378	1	1	84051192	115	0	1	0	0	0	0	0	1	0	0
PotVar0035470	1	1	84052297	115	2	1	1	1	0	0	0	0	1	0
PotVar0035546	1	1	84053292	116.35	3	2	1	1	1	0	0	1	1	0
solcap_snp_c2_4661	1	1	84060649	116.62	3	2	1	1	0	1	0	1	1	0
solcap_snp_c2_4706	1	1	84214236	116.66	3	2	1	1	1	0	0	1	1	0
solcap_snp_c2_4707	1	1	84214331	116.66	3	2	1	1	1	0	0	1	1	0
solcap_snp_c2_4713	1	1	84217773	117.41	3	2	1	1	0	1	0	0	1	1
solcap_snp_c2_4715	1	1	84219154	117.41	1	0	0	0	0	1	0	0	0	0
solcap_snp_c2_36561	1	1	84380691	117.74	3	3	1	1	1	0	0	1	1	1
PotVar0035693	1	1	84405344	117.74	4	3	1	1	1	1	0	1	1	1
solcap_snp_c2_36495	1	1	84457106	118.8	2	3	0	0	1	1	1	1	0	1
PotVar0035753	1	1	84646761	119.42	2	3	0	0	1	1	1	1	0	1
solcap_snp_c1_10367	1	1	84711392	119.9	3	3	1	1	0	1	0	1	1	1
PotVar0035850	1	1	84727364	119.9	1	1	0	0	1	0	1	0	0	0
solcap_snp_c2_34516	1	1	84914988	119.9	2	4	1	1	0	0	1	1	1	1
solcap_snp_c2_34513	1	1	84918963	120.25	0	3	0	0	0	0	1	1	0	1
solcap_snp_c2_34490	1	1	84972380	120.26	2	0	0	0	1	1	0	0	0	0
PotVar0036014	1	1	84984649	120.26	4	1	1	1	1	1	0	0	1	0
PotVar0036057	1	1	84985346	120.31	1	0	0	0	0	1	0	0	0	0
solcap_snp_c1_18	1	1	85231880	120.31	4	1	1	1	1	1	0	0	1	0
solcap_snp_c2_25	1	1	85328633	120.31	2	4	1	1	0	0	1	1	1	1
PotVar0126613	1	1	85465940	122.54	3	4	1	1	1	0	1	1	1	1
PotVar0126768	1	1	85583493	124.54	1	1	0	1	0	0	0	0	1	0
PotVar0127072	1	1	85651599	124.54	1	4	0	1	0	0	1	1	1	1
solcap_snp_c2_13385	1	1	85715615	124.54	4	1	1	1	1	1	0	0	1	0
solcap_snp_c2_13414	1	1	85734167	124.89	3	4	1	1	0	1	1	1	1	1
solcap_snp_c1_4298	1	1	85734302	124.89	1	0	0	0	1	0	0	0	0	0
solcap_snp_c2_53098	1	1	85837730	124.89	3	0	1	0	1	1	0	0	0	0
solcap_snp_c2_53091	1	1	85920096	125.34	2	1	0	1	1	0	0	0	1	0
solcap_snp_c2_42943	1	1	85953453	125.77	1	4	0	1	0	0	1	1	1	1
solcap_snp_c2_49933	1	1	86078901	125.8	3	1	1	0	1	1	0	0	0	1
solcap_snp_c2_49918	1	1	86090282	125.8	1	0	0	0	1	0	0	0	0	0
solcap_snp_c2_49917	1	1	86090388	125.8	0	3	0	0	0	0	1	1	0	1
solcap_snp_c2_49911	1	1	86095563	125.8	0	3	0	0	0	0	1	1	0	1
PotVar0124433	1	1	86138987	125.8	3	3	1	0	1	1	1	1	0	1
PotVar0124515	1	1	86148266	125.8	4	1	1	1	1	1	0	0	1	0
PotVar0124534	1	1	86149046	125.8	2	4	0	1	1	0	1	1	1	1
PotVar0124552	1	1	86149729	125.81	3	4	1	1	0	1	1	1	1	1
PotVar0124617	1	1	86151920	125.81	3	3	1	0	1	1	1	1	0	1
solcap_snp_c2_14719	1	1	86264831	126.19	0	2	0	0	0	0	1	1	0	0
solcap_snp_c2_14794	1	1	86305814	126.45	4	2	1	1	1	1	0	0	1	1
solcap_snp_c2_14708	1	1	86356334	126.45	1	4	0	1	0	0	1	1	1	1
solcap_snp_c1_4796	1	1	86387941	126.45	1	0	0	0	0	1	0	0	0	0
solcap_snp_c2_14722	1	1	86403984	126.45	3	4	1	1	1	0	1	1	1	1
solcap_snp_c2_14724	1	1	86412908	127.31	4	2	1	1	1	1	0	0	1	1
PotVar0110983	1	1	86447881	127.31	2	0	1	0	0	1	0	0	0	0
PotVar0110961	1	1	86448381	127.31	0	2	0	0	0	0	1	1	0	0
PotVar0110922	1	1	86449601	127.7	2	1	0	1	1	0	0	0	1	0
solcap_snp_c2_14733	1	1	86527570	127.8	1	1	0	1	0	0	0	0	1	0
solcap_snp_c1_4799	1	1	86663670	127.88	1	4	0	1	0	0	1	1	1	1
solcap_snp_c2_14764	1	1	86847564	127.89	3	0	1	0	1	1	0	0	0	0
solcap_snp_c2_14767	1	1	86848639	127.92	0	2	0	0	0	0	1	1	0	0
PotVar0099346	1	1	86851682	127.92	4	2	1	1	1	1	0	0	1	1
PotVar0099537	1	1	86853744	128.58	3	3	1	0	1	1	1	1	0	1
solcap_snp_c1_4802	1	1	86908453	128.58	4	1	1	1	1	1	0	0	1	0
PotVar0099575	1	1	87144466	128.58	4	2	1	1	1	1	0	0	1	1
PotVar0099592	1	1	87144907	128.58	3	3	1	0	1	1	1	1	0	1
solcap_snp_c2_14843	1	1	87180917	128.58	0	2	0	0	0	0	1	1	0	0
PotVar0099779	1	1	87245902	128.58	0	3	0	0	0	0	1	1	0	1
solcap_snp_c1_4812	1	1	87278273	128.58	1	1	0	1	0	0	0	0	1	0
solcap_snp_c2_14903	1	1	87322718	130.19	3	4	1	1	1	0	1	1	1	1
solcap_snp_c2_37820	1	1	87463611	130.19	4	1	1	1	1	1	0	0	1	0
PotVar0099829	1	1	87542411	130.19	1	0	0	0	1	0	0	0	0	0
PotVar0099861	1	1	87544462	130.19	4	2	1	1	1	1	0	0	1	1
PotVar0099862	1	1	87544503	133.36	3	3	1	0	1	1	1	1	0	1
PotVar0099883	1	1	87547289	133.69	2	4	1	1	0	0	1	1	1	1
solcap_snp_c2_37794	1	1	87600773	133.69	3	4	1	1	1	0	1	1	1	1
solcap_snp_c1_11308	1	1	87663628	135.52	1	2	0	1	0	0	0	0	1	1
solcap_snp_c2_37816	1	1	87746117	135.76	3	2	1	0	1	1	1	1	0	0
PotVar0122386	1	1	87889868	135.76	1	0	0	0	0	1	0	0	0	0
solcap_snp_c1_9428	1	1	87944567	135.76	1	2	0	1	0	0	0	0	1	1
solcap_snp_c2_54344	1	1	88127428	136.08	2	0	0	0	1	1	0	0	0	0
solcap_snp_c2_56309	1	1	88173638	136.09	3	3	1	0	1	1	1	1	0	1
solcap_snp_c2_30983	1	1	88292804	136.56	3	3	1	1	0	1	1	0	1	1
solcap_snp_c1_9411	1	1	88294281	136.56	3	3	1	0	1	1	1	1	0	1
solcap_snp_c1_9406	1	1	88347389	136.56	3	2	1	0	1	1	1	1	0	0
solcap_snp_c1_9392	1	1	88434918	136.74	1	2	0	1	0	0	0	0	1	1
solcap_snp_c1_9386	1	1	88471573	138.01	2	3	1	1	0	0	1	0	1	1
solcap_snp_c2_31066	1	1	88535784	138.01	1	1	0	1	0	0	0	0	1	0
solcap_snp_c1_9401	1	1	88572440	138.02	2	1	0	0	1	1	0	1	0	0
solcap_snp_c1_9385	1	1	88583876	138.02	3	3	1	0	1	1	1	1	0	1
solcap_snp_c1_6461	2	2	2450783	0	2	2	1	1	0	0	1	1	0	0
PotVar0032521	2	2	4840214	0	3	2	1	1	1	0	1	1	0	0
solcap_snp_c2_4347	2	2	5121857	0	1	2	0	0	0	1	0	0	1	1
solcap_snp_c2_4349	2	2	5126335	0	2	4	0	0	1	1	1	1	1	1
PotVar0032432	2	2	5126968	0	3	2	1	1	0	1	0	0	1	1
PotVar0032117	2	2	5159196	0.01	3	4	1	1	0	1	1	1	1	1
PotVar0032114	2	2	5159377	0.01	3	2	1	1	0	1	0	0	1	1
solcap_snp_c1_1503	2	2	5362501	0.01	1	2	0	0	1	0	1	1	0	0
solcap_snp_c2_57190	2	2	5394420	0.01	3	2	1	1	0	1	0	0	1	1
solcap_snp_c2_48725	2	2	5510774	0.01	3	2	1	1	0	1	0	0	1	1
solcap_snp_c2_48735	2	2	5552679	0.01	1	2	0	0	1	0	1	1	0	0
solcap_snp_c2_32264	2	2	7427915	0.01	1	2	0	0	0	1	0	0	1	1
solcap_snp_c2_4516	2	2	7676594	0.01	2	0	1	1	0	0	0	0	0	0
solcap_snp_c1_1539	2	2	7830631	0.01	3	3	1	1	0	1	1	0	1	1
solcap_snp_c2_4515	2	2	8246208	0.4	3	2	1	1	0	1	0	0	1	1
solcap_snp_c1_4792	2	2	8802885	0.53	3	2	1	1	1	0	1	1	0	0
solcap_snp_c1_15873	2	2	9296652	0.53	1	2	0	0	0	1	0	0	1	1
solcap_snp_c1_4789	2	2	9329409	0.53	2	2	1	1	0	0	1	1	0	0
solcap_snp_c2_46465	2	2	9766767	0.53	2	2	1	1	0	0	1	1	0	0
solcap_snp_c2_735	2	2	12188474	0.81	3	1	1	1	1	0	0	1	0	0
solcap_snp_c2_819	2	2	12434629	2.25	3	4	1	1	0	1	1	1	1	1
solcap_snp_c2_803	2	2	13572207	2.33	4	2	1	1	1	1	0	0	1	1
solcap_snp_c2_32244	2	2	13688306	2.33	1	4	0	0	0	1	1	1	1	1
solcap_snp_c2_32252	2	2	13697157	2.33	3	0	1	1	1	0	0	0	0	0
solcap_snp_c2_32254	2	2	13697523	2.33	4	2	1	1	1	1	0	0	1	1
solcap_snp_c2_32257	2	2	13803194	2.33	3	0	1	1	1	0	0	0	0	0
solcap_snp_c2_32243	2	2	14112203	4.34	2	0	1	0	1	0	0	0	0	0
solcap_snp_c1_5228	2	2	14350758	4.34	3	4	1	1	0	1	1	1	1	1
solcap_snp_c2_16350	2	2	14356716	4.53	1	1	0	1	0	0	0	1	0	0
solcap_snp_c2_16335	2	2	14506693	4.53	2	0	1	0	1	0	0	0	0	0
solcap_snp_c1_5224	2	2	14833968	4.55	1	0	0	0	1	0	0	0	0	0
solcap_snp_c2_16362	2	2	15157259	5.21	2	4	0	1	0	1	1	1	1	1
solcap_snp_c1_12294	2	2	15290468	5.21	1	1	0	1	0	0	0	1	0	0
solcap_snp_c2_41875	2	2	15518723	5.22	2	0	1	0	1	0	0	0	0	0
solcap_snp_c2_30950	2	2	15758653	5.75	4	3	1	1	1	1	0	1	1	1
solcap_snp_c2_30937	2	2	16050745	6.31	2	2	0	0	1	1	0	0	1	1
solcap_snp_c2_30926	2	2	16166555	6.31	1	0	0	0	1	0	0	0	0	0
solcap_snp_c2_30911	2	2	16229386	6.31	1	0	0	0	1	0	0	0	0	0
solcap_snp_c2_2943	2	2	17206059	6.31	2	1	1	1	0	0	0	1	0	0
solcap_snp_c2_2946	2	2	17206417	6.31	2	3	0	0	1	1	1	0	1	1
solcap_snp_c2_2947	2	2	17207258	6.31	3	4	1	1	0	1	1	1	1	1
PotVar0054564	2	2	17742607	8.05	3	2	1	1	1	0	1	1	0	0
PotVar0054559	2	2	17742702	8.06	1	0	0	0	1	0	0	0	0	0
PotVar0054547	2	2	17760013	8.06	1	2	0	0	0	1	0	0	1	1
PotVar0054527	2	2	17760315	8.06	4	3	1	1	1	1	0	1	1	1
PotVar0054433	2	2	17761768	8.06	3	4	1	1	0	1	1	1	1	1
solcap_snp_c2_41120	2	2	17939859	8.06	1	2	0	0	0	1	0	0	1	1
solcap_snp_c2_30164	2	2	19580609	9.33	1	2	0	0	0	1	0	0	1	1
solcap_snp_c2_47760	2	2	20034673	10.16	3	2	0	1	1	1	0	0	1	1
solcap_snp_c2_17400	2	2	20235232	10.17	2	2	1	1	0	0	1	1	0	0
solcap_snp_c1_5739	2	2	20681610	10.63	3	2	1	1	1	0	1	1	0	0
PotVar0039500	2	2	20838370	10.95	2	4	0	0	1	1	1	1	1	1
PotVar0039493	2	2	20838472	10.95	3	4	1	1	0	1	1	1	1	1
PotVar0039373	2	2	20895536	10.95	3	2	1	1	1	0	1	1	0	0
PotVar0039203	2	2	20904854	10.95	2	4	0	0	1	1	1	1	1	1
PotVar0039194	2	2	20906308	10.95	2	0	1	1	0	0	0	0	0	0
PotVar0039157	2	2	20906908	11.8	4	2	1	1	1	1	0	0	1	1
solcap_snp_c2_40336	2	2	21205475	11.8	2	2	1	0	0	1	0	0	1	1
solcap_snp_c1_16286	2	2	21518196	11.8	4	2	1	1	1	1	0	0	1	1
PotVar0039036	2	2	22151711	13.71	2	2	1	0	0	1	0	0	1	1
PotVar0039005	2	2	22152144	13.71	2	2	1	0	0	1	0	0	1	1
PotVar0038956	2	2	22152915	13.72	2	4	1	0	0	1	1	1	1	1
solcap_snp_c2_32400	2	2	22419484	13.72	2	0	0	1	1	0	0	0	0	0
solcap_snp_c2_32406	2	2	22501415	13.72	1	4	0	0	0	1	1	1	1	1
solcap_snp_c1_9695	2	2	22600527	14.87	2	1	1	0	0	1	0	0	1	0
solcap_snp_c2_32426	2	2	22647911	15.95	2	1	1	0	0	1	0	0	1	0
solcap_snp_c2_32440	2	2	22737101	15.96	2	3	0	1	1	0	1	1	0	1
solcap_snp_c2_50885	2	2	22810921	16.16	2	1	1	0	0	1	0	0	1	0
solcap_snp_c2_50878	2	2	22849535	16.16	2	1	1	0	0	1	0	0	1	0
solcap_snp_c1_11124	2	2	23690363	18.94	1	0	1	0	0	0	0	0	0	0
solcap_snp_c2_37254	2	2	23798841	19.3	4	1	1	1	1	1	0	0	1	0
solcap_snp_c1_11120	2	2	23799767	19.3	3	4	0	1	1	1	1	1	1	1
solcap_snp_c2_33996	2	2	24149038	19.74	2	1	1	0	0	1	0	0	1	0
solcap_snp_c2_33993	2	2	24184641	19.74	2	1	1	0	0	1	0	0	1	0
PotVar0029568	2	2	24524506	20.46	3	3	1	1	1	0	1	1	0	1
solcap_snp_c2_53818	2	2	24744980	20.62	2	1	1	0	0	1	0	0	1	0
solcap_snp_c2_21759	2	2	25003703	21.15	2	3	0	1	1	0	1	1	0	1
solcap_snp_c2_21721	2	2	25322287	22.67	3	3	1	1	1	0	1	1	0	1
PotVar0117639	2	2	25332954	22.67	3	3	1	1	1	0	1	1	0	1
PotVar0117603	2	2	25337064	22.67	3	2	1	1	1	0	0	1	0	1
PotVar0117599	2	2	25337314	22.67	4	1	1	1	1	1	0	0	1	0
PotVar0117579	2	2	25337487	22.67	0	2	0	0	0	0	0	1	0	1
solcap_snp_c2_21682	2	2	25478266	22.67	1	2	0	0	0	1	1	0	1	0
solcap_snp_c2_21644	2	2	25588394	22.67	3	3	1	1	1	0	1	1	0	1
PotVar0088875	2	2	25894417	23.58	3	4	0	1	1	1	1	1	1	1
PotVar0088876	2	2	25894497	23.58	2	0	0	1	1	0	0	0	0	0
PotVar0088884	2	2	25894597	23.58	2	3	0	1	1	0	1	1	0	1
PotVar0088934	2	2	25895297	23.58	4	2	1	1	1	1	1	0	1	0
solcap_snp_c1_11498	2	2	25936087	23.58	3	3	1	1	1	0	1	1	0	1
PotVar0089006	2	2	26023320	23.58	2	4	1	0	0	1	1	1	1	1
PotVar0089071	2	2	26024746	23.67	1	0	1	0	0	0	0	0	0	0
solcap_snp_c2_38721	2	2	26199529	24.39	1	4	0	0	0	1	1	1	1	1
PotVar0089083	2	2	26538702	25.02	3	4	0	1	1	1	1	1	1	1
PotVar0089235	2	2	26583598	25.65	3	4	0	1	1	1	1	1	1	1
PotVar0089338	2	2	26606332	25.65	1	0	1	0	0	0	0	0	0	0
solcap_snp_c2_30878	2	2	26777737	25.65	4	3	1	1	1	1	1	1	0	1
solcap_snp_c2_56640	2	2	26939177	26.08	4	3	1	1	1	1	1	1	0	1
solcap_snp_c2_45307	2	2	27086672	27.29	3	2	1	1	0	1	1	0	1	0
solcap_snp_c2_45310	2	2	27088040	27.29	2	3	0	1	1	0	0	1	1	1
solcap_snp_c2_45311	2	2	27088240	27.29	3	4	1	1	0	1	1	1	1	1
PotVar0124341	2	2	27089077	27.67	1	2	1	0	0	0	0	1	0	1
PotVar0124248	2	2	27090334	27.67	1	1	0	0	0	1	1	0	0	0
solcap_snp_c2_45322	2	2	27099641	27.67	1	0	1	0	0	0	0	0	0	0
solcap_snp_c2_45323	2	2	27099743	27.67	3	3	1	1	1	0	0	1	1	1
PotVar0124145	2	2	27325452	28.11	3	3	1	0	1	1	1	1	0	1
PotVar0124112	2	2	27328113	28.11	1	1	0	1	0	0	0	0	1	0
solcap_snp_c1_12320	2	2	27375174	28.11	4	2	1	1	1	1	1	0	1	0
solcap_snp_c1_12345	2	2	27412222	28.43	3	2	1	1	0	1	1	0	1	0
PotVar0123993	2	2	27511390	28.63	1	1	0	1	0	0	1	0	0	0
PotVar0123980	2	2	27511610	28.63	1	1	0	1	0	0	1	0	0	0
solcap_snp_c2_41963	2	2	27511649	28.77	2	2	0	1	0	1	1	0	1	0
solcap_snp_c2_41980	2	2	27557527	29.2	3	3	1	1	1	0	1	1	0	1
PotVar0123873	2	2	27601758	29.52	3	2	1	1	0	1	1	0	1	0
PotVar0123847	2	2	27602074	29.88	1	1	0	1	0	0	1	0	0	0
PotVar0123834	2	2	27603107	29.88	1	0	1	0	0	0	0	0	0	0
PotVar0123826	2	2	27603301	29.88	2	1	1	0	0	1	0	0	1	0
PotVar0123791	2	2	27605467	29.89	3	4	0	1	1	1	1	1	1	1
solcap_snp_c1_12329	2	2	27618678	29.89	2	2	1	0	1	0	0	1	0	1
solcap_snp_c2_42059	2	2	27676733	29.89	1	2	0	0	1	0	0	1	0	1
solcap_snp_c2_38942	2	2	27856828	30.25	2	1	0	0	1	1	0	0	1	0
solcap_snp_c2_38939	2	2	27856921	30.25	1	0	1	0	0	0	0	0	0	0
solcap_snp_c2_38936	2	2	27860001	30.25	2	3	1	1	0	0	1	1	0	1
solcap_snp_c2_38955	2	2	28230155	31.18	2	3	1	0	0	1	0	1	1	1
solcap_snp_c2_38953	2	2	28230185	31.8	1	0	0	0	0	1	0	0	0	0
solcap_snp_c2_51605	2	2	28450881	31.81	0	2	0	0	0	0	0	1	0	1
solcap_snp_c1_13769	2	2	28505685	31.81	3	4	1	1	1	0	1	1	1	1
PotVar0062786	2	2	28746087	32.88	1	3	1	0	0	0	0	1	1	1
solcap_snp_c2_19692	2	2	28746087	32.89	1	3	1	0	0	0	0	1	1	1
PotVar0062783	2	2	28746173	32.89	3	4	1	1	1	0	1	1	1	1
PotVar0062762	2	2	28747644	32.89	1	0	0	0	0	1	0	0	0	0
solcap_snp_c2_15786	2	2	28816274	32.99	1	0	0	0	0	1	0	0	0	0
solcap_snp_c1_14280	2	2	29135932	34.06	2	3	0	1	1	0	1	1	0	1
solcap_snp_c2_48195	2	2	29136866	34.06	2	3	0	1	1	0	1	1	0	1
solcap_snp_c1_14293	2	2	29163404	34.61	2	1	0	1	1	0	1	0	0	0
solcap_snp_c2_39155	2	2	29312995	35.01	2	1	1	0	0	1	0	0	1	0
PotVar0062569	2	2	29412515	35.03	2	3	1	0	0	1	0	1	1	1
PotVar0062518	2	2	29472746	35.18	2	1	1	0	0	1	0	0	1	0
PotVar0062504	2	2	29473088	36.27	0	2	0	0	0	0	0	1	0	1
solcap_snp_c2_51111	2	2	29653519	36.69	1	0	0	0	0	1	0	0	0	0
solcap_snp_c2_51113	2	2	29665074	36.85	1	1	0	0	1	0	1	0	0	0
PotVar0062472	2	2	29705197	36.85	2	1	0	0	1	1	1	0	0	0
PotVar0062448	2	2	29706741	36.85	3	3	1	1	0	1	0	1	1	1
PotVar0062438	2	2	29707121	36.85	1	0	0	0	0	1	0	0	0	0
PotVar0062340	2	2	29708578	36.85	3	4	1	1	1	0	1	1	1	1
solcap_snp_c1_14983	2	2	29747131	37.01	3	4	1	1	1	0	1	1	1	1
PotVar0062277	2	2	29748626	37.01	2	1	0	0	1	1	1	0	0	0
PotVar0062276	2	2	29748698	37.01	1	0	0	0	0	1	0	0	0	0
PotVar0062252	2	2	29749274	37.01	1	1	0	0	1	0	1	0	0	0
solcap_snp_c2_51109	2	2	29754165	37.01	2	1	0	0	1	1	1	0	0	0
PotVar0062136	2	2	29762373	37.01	1	1	0	0	1	0	1	0	0	0
PotVar0062114	2	2	29763143	37.02	2	3	1	1	0	0	0	1	1	1
PotVar0062077	2	2	29763759	37.02	2	3	1	1	0	0	0	1	1	1
solcap_snp_c1_13919	2	2	29887776	37.41	1	1	0	0	1	0	1	0	0	0
solcap_snp_c2_46904	2	2	29922863	37.82	1	1	0	0	1	0	1	0	0	0
solcap_snp_c2_46906	2	2	29922924	37.82	1	1	0	0	1	0	1	0	0	0
solcap_snp_c1_13929	2	2	29929027	37.82	2	3	1	1	0	0	0	1	1	1
solcap_snp_c1_13910	2	2	29990972	37.83	3	3	1	1	0	1	0	1	1	1
solcap_snp_c2_46887	2	2	30044782	37.83	1	1	0	0	1	0	1	0	0	0
solcap_snp_c2_46890	2	2	30050056	37.83	3	3	1	1	0	1	0	1	1	1
solcap_snp_c2_46898	2	2	30147347	37.83	3	3	1	1	0	1	0	1	1	1
solcap_snp_c1_7439	2	2	30314629	38.16	3	3	1	1	0	1	0	1	1	1
solcap_snp_c2_23206	2	2	30345177	38.16	1	2	0	0	0	1	0	1	0	1
PotVar0082538	2	2	30396254	38.81	2	3	0	0	1	1	1	1	0	1
solcap_snp_c1_7430	2	2	30480670	38.81	3	3	1	1	0	1	0	1	1	1
solcap_snp_c2_23139	2	2	30534382	38.97	1	1	0	0	1	0	1	0	0	0
PotVar0082429	2	2	30550166	38.97	3	3	1	1	0	1	0	1	1	1
PotVar0082331	2	2	30551747	38.97	1	1	0	0	1	0	1	0	0	0
PotVar0082263	2	2	30785778	38.97	3	2	1	1	1	0	1	0	1	0
PotVar0082241	2	2	30786043	39.5	1	1	0	0	1	0	1	0	0	0
PotVar0082228	2	2	30786195	39.5	3	3	1	1	0	1	0	1	1	1
solcap_snp_c2_23178	2	2	30909109	39.81	1	1	0	0	1	0	1	0	0	0
solcap_snp_c2_23188	2	2	31021346	40.45	2	3	0	0	1	1	1	1	0	1
PotVar0094265	2	2	31352764	41.2	3	3	1	1	0	1	0	1	1	1
PotVar0094348	2	2	31448004	41.2	1	1	0	0	1	0	1	0	0	0
PotVar0094354	2	2	31448243	41.2	3	2	1	1	1	0	1	0	1	0
PotVar0094355	2	2	31448378	41.2	2	3	0	0	1	1	1	1	0	1
PotVar0094411	2	2	31449554	41.21	2	3	1	1	0	0	0	1	1	1
PotVar0094414	2	2	31449616	41.21	2	3	1	1	0	0	0	1	1	1
solcap_snp_c1_12169	2	2	31520933	41.4	3	3	1	1	0	1	0	1	1	1
PotVar0094459	2	2	31547643	41.6	1	1	0	0	1	0	1	0	0	0
solcap_snp_c2_41541	2	2	31590970	41.84	2	2	1	1	0	0	0	0	1	1
solcap_snp_c1_13236	2	2	31663285	41.85	3	3	1	1	1	0	1	0	1	1
PotVar0094535	2	2	31667607	41.85	2	1	1	1	0	0	0	0	1	0
PotVar0094573	2	2	31668245	41.85	2	3	0	0	1	1	1	1	0	1
PotVar0131493	2	2	32668851	43.99	4	2	1	1	1	1	1	0	1	0
solcap_snp_c2_44777	2	2	32670900	44.69	3	1	1	1	0	1	0	0	1	0
solcap_snp_c2_44778	2	2	32671197	44.69	3	1	1	1	0	1	0	0	1	0
solcap_snp_c2_44768	2	2	32806337	44.69	1	3	0	0	1	0	1	1	0	1
PotVar0120894	2	2	33161478	45.23	3	3	1	1	0	1	0	1	1	1
PotVar0120856	2	2	33161999	45.6	4	2	1	1	1	1	1	0	1	0
solcap_snp_c2_51995	2	2	33266694	45.6	4	2	1	1	1	1	1	0	1	0
PotVar0120822	2	2	33276255	46.22	3	1	1	1	0	1	0	0	1	0
PotVar0120706	2	2	33278954	46.22	3	1	1	1	0	1	0	0	1	0
solcap_snp_c2_51986	2	2	33352248	46.22	1	1	0	0	1	0	1	0	0	0
solcap_snp_c2_51990	2	2	33357550	46.22	1	3	0	0	1	0	1	1	0	1
PotVar0037922	2	2	33904041	48.14	2	1	0	1	0	1	0	1	0	0
PotVar0037977	2	2	33904943	48.14	2	4	1	0	1	0	1	1	1	1
PotVar0037982	2	2	33905026	48.15	3	2	0	1	1	1	1	1	0	0
PotVar0038033	2	2	33960472	48.34	3	3	1	1	0	1	0	1	1	1
PotVar0038206	2	2	34026293	48.34	3	2	1	1	0	1	0	0	1	1
PotVar0038207	2	2	34026365	48.49	0	1	0	0	0	0	0	1	0	0
solcap_snp_c1_12264	2	2	34171906	48.62	3	2	1	1	0	1	0	0	1	1
solcap_snp_c1_12251	2	2	34237017	48.62	4	3	1	1	1	1	1	0	1	1
PotVar0038395	2	2	34560277	49.66	3	3	1	1	0	1	0	1	1	1
PotVar0038424	2	2	34560748	49.66	2	2	0	0	1	1	1	1	0	0
PotVar0038425	2	2	34560862	49.66	3	4	1	1	1	0	1	1	1	1
PotVar0038427	2	2	34560919	49.71	1	1	0	0	1	0	1	0	0	0
solcap_snp_c2_33108	2	2	34739125	49.71	3	4	1	0	1	1	1	1	1	1
PotVar0038630	2	2	34814960	49.72	1	1	0	0	1	0	1	0	0	0
PotVar0038665	2	2	34815811	50.24	3	2	0	1	1	1	1	1	0	0
PotVar0038673	2	2	34815984	50.24	3	3	1	1	0	1	0	1	1	1
PotVar0038674	2	2	34816049	50.24	2	4	1	0	1	0	1	1	1	1
solcap_snp_c2_40153	2	2	35030182	50.44	3	3	1	1	0	1	0	1	1	1
PotVar0038744	2	2	35111835	51.38	2	2	0	1	1	0	1	1	0	0
PotVar0038753	2	2	35112045	51.38	4	3	1	1	1	1	0	1	1	1
solcap_snp_c2_40155	2	2	35112246	51.39	1	2	0	0	1	0	1	1	0	0
PotVar0038842	2	2	35113240	51.39	0	1	0	0	0	0	1	0	0	0
PotVar0038876	2	2	35116322	51.87	4	3	1	1	1	1	0	1	1	1
solcap_snp_c2_50570	2	2	35399277	52.13	2	4	1	0	1	0	1	1	1	1
solcap_snp_c2_55204	2	2	35441797	53.42	3	3	1	1	0	1	1	0	1	1
solcap_snp_c2_50394	2	2	35549497	53.42	3	3	1	1	0	1	1	0	1	1
solcap_snp_c2_50391	2	2	35579208	53.51	2	3	1	0	1	0	0	1	1	1
solcap_snp_c2_50405	2	2	35657856	53.68	3	2	0	1	1	1	1	1	0	0
PotVar0128434	2	2	35669324	53.68	1	2	1	0	0	0	0	0	1	1
PotVar0128435	2	2	35669382	53.68	0	1	0	0	0	0	1	0	0	0
solcap_snp_c2_27433	2	2	35990827	54.47	3	4	1	1	1	0	1	1	1	1
solcap_snp_c2_17973	2	2	36229830	54.82	3	4	1	1	1	0	1	1	1	1
PotVar0045671	2	2	36363496	55.95	1	1	0	1	0	0	1	0	0	0
PotVar0045674	2	2	36363617	56.17	1	1	0	0	0	1	0	0	0	1
solcap_snp_c2_17938	2	2	36364447	56.26	2	2	0	1	0	1	1	0	0	1
PotVar0045713	2	2	36364535	56.26	3	3	1	1	1	0	1	1	1	0
PotVar0045716	2	2	36364697	56.27	3	3	1	0	1	1	0	1	1	1
solcap_snp_c2_17935	2	2	36364709	56.27	3	3	1	1	1	0	1	1	1	0
solcap_snp_c2_17932	2	2	36364867	56.27	2	2	0	1	0	1	1	0	0	1
solcap_snp_c2_17930	2	2	36365001	56.27	1	1	0	0	0	1	0	0	0	1
PotVar0045735	2	2	36365517	56.27	1	1	0	0	0	1	0	0	0	1
solcap_snp_c2_17926	2	2	36365601	56.27	2	2	0	1	0	1	1	0	0	1
PotVar0045768	2	2	36366195	56.27	1	1	0	1	0	0	1	0	0	0
PotVar0045830	2	2	36369844	56.27	3	3	1	0	1	1	0	1	1	1
PotVar0045852	2	2	36370684	56.27	3	3	1	1	1	0	1	1	1	0
PotVar0045900	2	2	36374698	56.27	2	2	0	1	0	1	1	0	0	1
PotVar0045981	2	2	36420919	56.28	3	3	1	1	1	0	1	1	1	0
PotVar0046023	2	2	36422306	56.28	3	3	1	1	1	0	1	1	1	0
solcap_snp_c2_17900	2	2	36455167	56.42	2	2	1	0	1	0	0	1	1	0
solcap_snp_c2_17899	2	2	36455254	56.43	2	2	1	0	1	0	0	1	1	0
solcap_snp_c2_17897	2	2	36455671	56.91	3	3	1	1	0	1	1	0	1	1
PotVar0046123	2	2	36486485	56.91	3	3	1	0	1	1	0	1	1	1
PotVar0046178	2	2	36487614	56.91	1	0	0	0	0	1	0	0	0	0
PotVar0046179	2	2	36487689	57.1	2	2	0	0	1	1	0	1	0	1
PotVar0046221	2	2	36547962	57.1	0	1	0	0	0	0	0	0	0	1
solcap_snp_c2_17867	2	2	36548178	57.5	2	2	0	1	1	0	1	1	0	0
PotVar0046292	2	2	36549978	57.5	3	3	1	1	0	1	1	0	1	1
PotVar0046294	2	2	36550070	57.5	1	1	0	0	1	0	0	1	0	0
PotVar0046300	2	2	36550248	57.5	1	1	1	0	0	0	0	0	1	0
solcap_snp_c2_17816	2	2	36728587	59.29	3	3	1	1	0	1	1	0	1	1
solcap_snp_c2_17814	2	2	36766635	59.29	2	2	0	1	1	0	1	1	0	0
solcap_snp_c1_5844	2	2	36769707	59.29	3	3	1	1	0	1	1	0	1	1
solcap_snp_c1_5837	2	2	36837559	59.29	1	0	0	0	0	1	0	0	0	0
PotVar0046416	2	2	36845853	59.29	3	2	0	1	1	1	1	1	0	0
PotVar0046418	2	2	36845933	59.29	2	2	0	1	1	0	1	1	0	0
PotVar0046427	2	2	36846084	59.29	3	4	1	1	1	0	1	1	1	1
solcap_snp_c1_5881	2	2	36868741	59.88	3	3	1	1	0	1	1	0	1	1
PotVar0046549	2	2	36941026	59.88	3	3	1	0	1	1	0	1	1	1
PotVar0046554	2	2	36941161	60.2	1	2	1	0	0	0	0	0	1	1
PotVar0046610	2	2	36946645	60.2	3	3	1	1	0	1	1	0	1	1
PotVar0046637	2	2	36947081	60.2	3	2	0	1	1	1	1	1	0	0
PotVar0046685	2	2	36947644	60.2	1	1	0	1	0	0	1	0	0	0
PotVar0046725	2	2	36948412	60.2	1	2	1	0	0	0	0	0	1	1
PotVar0046766	2	2	36956651	60.2	3	3	1	1	0	1	1	0	1	1
PotVar0046784	2	2	36956968	60.56	2	3	1	0	0	1	1	0	1	1
PotVar0046976	2	2	37015403	60.56	2	1	0	1	1	0	0	1	0	0
PotVar0047011	2	2	37015846	60.56	3	2	0	1	1	1	1	1	0	0
PotVar0047167	2	2	37017928	60.56	3	2	0	1	1	1	1	1	0	0
solcap_snp_c2_42169	2	2	37438491	61.82	2	2	0	1	1	0	1	1	0	0
solcap_snp_c2_42172	2	2	37439083	61.82	3	2	0	1	1	1	1	1	0	0
solcap_snp_c2_55632	2	2	37474756	62.23	2	1	1	0	0	1	0	0	0	1
solcap_snp_c1_12373	2	2	37530501	62.58	2	2	0	1	1	0	1	1	0	0
solcap_snp_c1_12375	2	2	37530951	63.03	2	2	0	1	1	0	1	1	0	0
PotVar0115923	2	2	37576518	63.75	2	2	1	0	0	1	0	0	1	1
PotVar0115836	2	2	37577594	63.75	3	4	0	1	1	1	1	1	1	1
solcap_snp_c2_35210	2	2	37831871	63.76	3	4	0	1	1	1	1	1	1	1
solcap_snp_c1_10494	2	2	37846065	63.76	4	3	1	1	1	1	1	1	1	0
solcap_snp_c1_10492	2	2	37890658	63.76	2	2	1	0	0	1	0	0	1	1
solcap_snp_c1_10491	2	2	37903454	63.9	2	2	1	0	0	1	0	0	1	1
PotVar0118943	2	2	37971730	65.27	2	3	1	0	0	1	0	1	1	1
PotVar0118964	2	2	37972522	65.68	2	1	0	1	1	0	1	0	0	0
PotVar0119003	2	2	37973355	65.68	3	1	0	1	1	1	1	0	0	0
PotVar0119013	2	2	37973506	65.68	1	0	1	0	0	0	0	0	0	0
PotVar0119036	2	2	37973818	65.69	2	3	1	0	0	1	0	1	1	1
solcap_snp_c2_35165	2	2	37982843	65.69	2	3	1	0	0	1	0	1	1	1
solcap_snp_c2_35139	2	2	38046786	66.1	2	1	0	1	1	0	1	0	0	0
solcap_snp_c2_35113	2	2	38121256	67.93	2	2	1	0	0	1	0	0	1	1
PotVar0010948	2	2	38466148	67.93	3	4	0	1	1	1	1	1	1	1
PotVar0010943	2	2	38466268	67.93	4	2	1	1	1	1	1	1	0	0
PotVar0010934	2	2	38466512	67.93	3	4	1	1	1	0	1	1	1	1
PotVar0010878	2	2	38501402	68.08	2	2	0	1	1	0	1	1	0	0
PotVar0010877	2	2	38501490	68.08	3	2	0	1	1	1	1	1	0	0
solcap_snp_c2_40610	2	2	38654150	68.26	0	2	0	0	0	0	0	0	1	1
PotVar0010618	2	2	38658966	68.26	4	2	1	1	1	1	1	1	0	0
solcap_snp_c2_53036	2	2	38688295	68.26	2	2	1	0	0	1	0	0	1	1
solcap_snp_c2_53034	2	2	38688454	68.26	2	2	1	0	0	1	0	0	1	1
solcap_snp_c2_53033	2	2	38688568	68.26	2	2	1	0	0	1	0	0	1	1
solcap_snp_c1_11955	2	2	38837610	68.61	2	2	1	0	0	1	0	0	1	1
solcap_snp_c2_52724	2	2	38900083	68.78	2	2	0	1	1	0	1	1	0	0
solcap_snp_c1_15421	2	2	38911740	68.78	2	2	1	0	0	1	0	0	1	1
PotVar0010586	2	2	38969716	69.12	2	2	0	1	1	0	1	1	0	0
PotVar0010536	2	2	38976683	69.31	2	4	0	1	1	0	1	1	1	1
solcap_snp_c1_11972	2	2	39062507	69.6	2	2	0	1	1	0	1	1	0	0
solcap_snp_c1_11973	2	2	39062550	69.6	2	2	1	0	0	1	0	0	1	1
solcap_snp_c2_40638	2	2	39073798	69.67	2	4	0	1	1	0	1	1	1	1
PotVar0010345	2	2	39154378	70.26	2	0	1	0	0	1	0	0	0	0
PotVar0010288	2	2	39156199	70.26	4	2	1	1	1	1	1	1	0	0
PotVar0010270	2	2	39156553	70.27	2	4	0	1	1	0	1	1	1	1
PotVar0010209	2	2	39157230	70.27	2	0	1	0	0	1	0	0	0	0
PotVar0010147	2	2	39380974	71.26	2	2	0	1	1	0	1	1	0	0
PotVar0010133	2	2	39381104	71.26	4	3	1	1	1	1	1	0	1	1
solcap_snp_c2_25878	2	2	39494077	72.1	4	2	1	1	1	1	1	1	0	0
solcap_snp_c2_25766	2	2	39593338	72.63	2	1	0	1	1	0	1	0	0	0
PotVar0010102	2	2	39604672	72.63	4	1	1	1	1	1	1	0	0	0
PotVar0010076	2	2	39605401	72.64	2	1	0	1	1	0	1	0	0	0
PotVar0010064	2	2	39605614	72.96	4	2	1	1	1	1	1	1	0	0
solcap_snp_c1_8091	2	2	39718023	72.96	2	1	0	1	1	0	1	0	0	0
PotVar0010012	2	2	39792263	72.96	2	1	0	1	1	0	1	0	0	0
solcap_snp_c1_8113	2	2	39934251	73.75	2	4	0	1	1	0	1	1	1	1
solcap_snp_c1_8118	2	2	39940755	73.75	2	2	0	1	1	0	1	1	0	0
PotVar0009949	2	2	39967602	73.75	2	2	0	1	1	0	1	1	0	0
PotVar0009917	2	2	39968216	73.75	4	2	1	1	1	1	1	1	0	0
PotVar0009894	2	2	39968622	73.75	2	0	1	0	0	1	0	0	0	0
solcap_snp_c1_8124	2	2	39969873	73.75	0	2	0	0	0	0	0	0	1	1
solcap_snp_c2_25897	2	2	40132605	74.57	2	4	0	1	1	0	1	1	1	1
PotVar0009865	2	2	40242691	74.83	2	1	1	0	0	1	0	0	1	0
PotVar0009610	2	2	40254137	74.84	4	3	1	1	1	1	1	1	1	0
PotVar0009575	2	2	40294335	74.84	4	3	1	1	1	1	1	1	0	1
PotVar0009567	2	2	40294533	74.97	0	2	0	0	0	0	0	0	1	1
PotVar0009548	2	2	40294831	74.97	2	4	0	1	1	0	1	1	1	1
PotVar0009505	2	2	40295787	74.98	0	1	0	0	0	0	0	0	1	0
PotVar0009466	2	2	40307945	74.98	0	1	0	0	0	0	0	0	1	0
PotVar0009460	2	2	40308034	75.19	2	2	0	1	1	0	1	1	0	0
PotVar0009458	2	2	40308084	75.47	4	3	1	1	1	1	1	1	1	0
PotVar0009429	2	2	40336425	75.47	0	1	0	0	0	0	0	0	0	1
PotVar0009283	2	2	40340053	75.47	2	1	1	0	0	1	0	0	0	1
PotVar0009281	2	2	40340135	75.47	2	0	1	0	0	1	0	0	0	0
solcap_snp_c2_25143	2	2	40435644	75.72	2	2	1	0	0	1	0	0	1	1
PotVar0009178	2	2	40632942	76.8	4	2	1	1	1	1	1	0	0	1
PotVar0009171	2	2	40633075	76.8	0	1	0	0	0	0	0	0	1	0
PotVar0009170	2	2	40633213	77.12	0	1	0	0	0	0	0	1	0	0
solcap_snp_c2_7529	2	2	41088098	78.16	4	2	1	1	1	1	0	1	0	1
solcap_snp_c2_7557	2	2	41356974	78.16	0	2	0	0	0	0	1	0	1	0
solcap_snp_c2_7558	2	2	41357618	78.16	4	3	1	1	1	1	1	0	1	1
PotVar0090156	2	2	41360094	78.16	0	1	0	0	0	0	0	0	0	1
PotVar0090129	2	2	41360540	78.17	4	1	1	1	1	1	0	0	0	1
solcap_snp_c2_7565	2	2	41368249	78.17	0	3	0	0	0	0	1	1	1	0
solcap_snp_c2_7631	2	2	41637553	78.42	1	3	0	1	0	0	1	0	1	1
PotVar0090113	2	2	41785662	79.69	4	2	1	1	1	1	0	1	0	1
PotVar0090110	2	2	41785752	79.69	4	2	1	1	1	1	0	1	0	1
PotVar0090078	2	2	41787094	79.69	3	4	1	0	1	1	1	1	1	1
PotVar0090074	2	2	41787368	79.7	1	2	0	1	0	0	1	0	1	0
PotVar0090060	2	2	41787809	79.7	4	3	1	1	1	1	1	1	1	0
solcap_snp_c1_2640	2	2	41814861	79.82	2	2	0	1	1	0	1	0	1	0
PotVar0089995	2	2	41888929	79.99	2	2	1	0	0	1	0	1	0	1
solcap_snp_c1_2563	2	2	41971646	80.32	2	2	0	1	1	0	1	0	1	0
solcap_snp_c2_7356	2	2	41999394	80.33	4	2	1	1	1	1	0	1	0	1
solcap_snp_c2_7401	2	2	42082955	82.44	1	1	1	0	0	0	0	0	0	1
solcap_snp_c2_7422	2	2	42178510	82.7	3	0	0	1	1	1	0	0	0	0
solcap_snp_c2_7426	2	2	42180125	82.7	0	2	0	0	0	0	1	0	1	0
solcap_snp_c2_7457	2	2	42243108	82.7	1	3	1	0	0	0	1	0	1	1
solcap_snp_c1_16540	2	2	42320752	82.7	1	4	1	0	0	0	1	1	1	1
solcap_snp_c1_7346	2	2	42597150	85.55	3	1	0	1	1	1	1	0	0	0
solcap_snp_c1_7342	2	2	42645671	85.7	1	3	1	0	0	0	0	1	1	1
solcap_snp_c1_7341	2	2	42657363	85.91	3	1	0	1	1	1	1	0	0	0
solcap_snp_c2_22894	2	2	42660643	85.91	3	1	0	1	1	1	1	0	0	0
solcap_snp_c2_22853	2	2	42733475	87.19	1	3	1	0	0	0	0	1	1	1
PotVar0118890	2	2	42737881	87.19	1	3	1	0	0	0	0	1	1	1
PotVar0118901	2	2	42738221	87.19	1	3	1	0	0	0	0	1	1	1
solcap_snp_c1_7325	2	2	42764457	87.19	3	1	0	1	1	1	1	0	0	0
solcap_snp_c1_7337	2	2	43250271	89.29	1	1	1	0	0	0	0	0	1	0
PotVar0006684	2	2	43268920	89.29	4	1	1	1	1	1	0	0	1	0
PotVar0006735	2	2	43273171	89.29	1	0	1	0	0	0	0	0	0	0
PotVar0006793	2	2	43275884	89.29	3	0	0	1	1	1	0	0	0	0
PotVar0006898	2	2	43526000	89.29	3	0	0	1	1	1	0	0	0	0
PotVar0006947	2	2	43527425	89.29	1	0	1	0	0	0	0	0	0	0
PotVar0006948	2	2	43527445	89.29	1	2	1	0	0	0	0	1	0	1
PotVar0006989	2	2	43805014	90.93	3	2	0	1	1	1	1	0	0	1
PotVar0007045	2	2	43807258	90.93	3	3	0	1	1	1	1	0	1	1
PotVar0007066	2	2	43807881	90.93	3	2	0	1	1	1	1	0	0	1
solcap_snp_c2_27372	2	2	44159208	90.94	1	0	1	0	0	0	0	0	0	0
solcap_snp_c2_27268	2	2	44458190	92.82	1	0	1	0	0	0	0	0	0	0
solcap_snp_c2_27269	2	2	44458217	92.82	1	0	1	0	0	0	0	0	0	0
solcap_snp_c2_27270	2	2	44458261	92.82	3	4	0	1	1	1	1	1	1	1
PotVar0001550	2	2	44561226	93.66	4	2	1	1	1	1	0	1	1	0
PotVar0001571	2	2	44562326	93.66	4	3	1	1	1	1	1	0	1	1
PotVar0001581	2	2	44563544	93.74	3	4	0	1	1	1	1	1	1	1
PotVar0001686	2	2	44565353	93.74	1	0	1	0	0	0	0	0	0	0
solcap_snp_c2_43348	2	2	44773405	94.41	4	3	1	1	1	1	1	1	1	0
solcap_snp_c1_12771	2	2	44810486	94.41	4	3	1	1	1	1	1	1	1	0
solcap_snp_c2_43408	2	2	44944694	94.51	3	3	0	1	1	1	0	1	1	1
PotVar0001710	2	2	45021336	94.69	3	1	0	1	1	1	0	0	1	0
PotVar0001780	2	2	45038439	94.69	1	2	1	0	0	0	1	0	0	1
solcap_snp_c2_14981	2	2	45458750	96.3	1	0	0	1	0	0	0	0	0	0
solcap_snp_c1_4849	2	2	45619058	97.06	1	1	0	1	0	0	0	0	0	1
solcap_snp_c1_4850	2	2	45619076	98.09	3	4	1	1	0	1	1	1	1	1
solcap_snp_c2_15043	2	2	45652583	98.09	0	3	0	0	0	0	0	1	1	1
solcap_snp_c2_15047	2	2	45652977	98.1	2	2	0	1	1	0	0	1	1	0
solcap_snp_c2_15067	2	2	45695588	98.1	4	3	1	1	1	1	1	1	1	0
solcap_snp_c2_15070	2	2	45695772	98.1	4	2	1	1	1	1	1	0	0	1
PotVar0002099	2	2	45749489	98.1	1	0	0	0	1	0	0	0	0	0
PotVar0002110	2	2	45749829	98.1	2	0	0	1	1	0	0	0	0	0
PotVar0002139	2	2	45750406	98.1	4	2	1	1	1	1	1	0	0	1
solcap_snp_c1_4881	2	2	45756358	98.79	2	3	0	1	1	0	0	1	1	1
solcap_snp_c2_15215	2	2	45917290	100.62	3	3	0	1	1	1	0	1	1	1
PotVar0002188	2	2	46190501	102.18	0	1	0	0	0	0	0	0	0	1
PotVar0002196	2	2	46190970	102.18	2	1	1	0	1	0	0	0	0	1
PotVar0002228	2	2	46192828	102.18	2	4	0	1	0	1	1	1	1	1
PotVar0002321	2	2	46195146	102.19	2	4	0	1	0	1	1	1	1	1
solcap_snp_c1_7871	2	2	46195322	102.19	2	3	0	1	0	1	1	1	1	0
PotVar0002438	2	2	46265605	102.71	4	3	1	1	1	1	1	1	1	0
PotVar0002440	2	2	46265719	102.71	3	3	1	1	1	0	0	1	1	1
solcap_snp_c1_7818	2	2	46601371	104.52	0	1	0	0	0	0	0	0	0	1
PotVar0002461	2	2	46623091	105.04	4	3	1	1	1	1	1	1	1	0
solcap_snp_c2_24789	2	2	46623124	105.05	3	3	0	1	1	1	1	1	1	0
PotVar0002507	2	2	46729918	105.34	1	2	0	0	1	0	0	1	1	0
PotVar0002544	2	2	46731691	105.34	2	0	0	1	0	1	0	0	0	0
PotVar0002556	2	2	46732230	105.34	4	3	1	1	1	1	1	1	1	0
PotVar0002620	2	2	46756597	105.34	2	4	1	0	1	0	1	1	1	1
PotVar0002627	2	2	46756739	107.22	3	2	1	1	0	1	1	0	0	1
PotVar0002715	2	2	46773903	107.22	0	1	0	0	0	0	0	0	0	1
solcap_snp_c2_50057	2	2	46887594	108.3	3	1	1	1	0	1	0	0	0	1
PotVar0002770	2	2	46940884	108.3	0	1	0	0	0	0	0	0	0	1
PotVar0002828	2	2	46963461	108.3	3	4	1	0	1	1	1	1	1	1
PotVar0002892	2	2	46964571	108.3	0	1	0	0	0	0	0	0	0	1
PotVar0002908	2	2	46965389	108.3	0	2	0	0	0	0	0	1	1	0
solcap_snp_c2_47163	2	2	47119850	109.12	3	1	1	1	0	1	0	0	0	1
solcap_snp_c2_47196	2	2	47137398	109.12	4	3	1	1	1	1	1	1	1	0
solcap_snp_c2_47200	2	2	47137763	109.12	3	2	1	1	0	1	1	0	0	1
solcap_snp_c1_10604	2	2	47177726	109.58	2	3	0	1	1	0	1	1	1	0
solcap_snp_c2_35686	2	2	47324048	110.32	2	4	0	1	1	0	1	1	1	1
solcap_snp_c2_35689	2	2	47324246	110.32	1	1	0	1	0	0	0	0	0	1
solcap_snp_c2_35691	2	2	47324387	110.32	3	3	1	0	1	1	1	1	1	0
solcap_snp_c2_35693	2	2	47325275	110.32	1	1	0	1	0	0	0	0	0	1
solcap_snp_c2_35694	2	2	47325484	110.33	3	1	1	1	0	1	0	0	0	1
solcap_snp_c2_35695	2	2	47325502	110.33	1	3	0	0	1	0	1	1	1	0
solcap_snp_c2_35701	2	2	47327434	110.33	4	3	1	1	1	1	1	1	1	0
PotVar0003002	2	2	47627359	112.51	2	0	1	0	0	1	0	0	0	0
PotVar0003004	2	2	47627484	112.51	1	2	0	0	1	0	0	1	1	0
solcap_snp_c2_38555	2	2	47627703	112.51	2	0	1	0	0	1	0	0	0	0
PotVar0003054	2	2	47730726	113.48	3	2	1	1	0	1	1	0	0	1
PotVar0003105	2	2	47732033	114.14	4	2	1	1	1	1	1	0	0	1
PotVar0003151	2	2	47733728	114.14	0	2	0	0	0	0	0	1	1	0
PotVar0003264	2	2	47736242	114.14	2	4	0	1	1	0	1	1	1	1
PotVar0003427	2	2	47820327	114.15	4	2	1	1	1	1	1	0	0	1
solcap_snp_c1_5909	2	2	47995095	114.15	4	2	1	1	1	1	0	1	1	0
PotVar0003444	2	2	48132435	114.15	0	2	0	0	0	0	0	1	1	0
solcap_snp_c2_18065	2	2	48166572	114.15	2	2	0	1	1	0	0	1	1	0
PotVar0003649	2	2	48262972	114.15	0	2	0	0	0	0	0	1	1	0
solcap_snp_c2_43483	3	3	831417	0	1	2	1	0	0	0	1	1	0	0
solcap_snp_c2_52811	3	3	1580212	0.01	3	2	1	1	1	0	1	1	0	0
solcap_snp_c2_17218	3	3	1954563	0.38	1	2	0	0	0	1	0	0	1	1
PotVar0019251	3	3	2232931	0.85	3	2	1	1	1	0	1	1	0	0
PotVar0019472	3	3	2743626	2.38	1	2	0	0	0	1	0	0	1	1
solcap_snp_c2_46836	3	3	2870977	2.59	1	2	0	0	0	1	0	0	1	1
PotVar0019512	3	3	2915314	3.34	3	2	1	1	1	0	1	1	0	0
PotVar0019521	3	3	2915602	3.34	3	3	1	1	1	0	1	1	1	0
solcap_snp_c2_16688	3	3	2981164	3.34	1	1	0	0	0	1	0	0	0	1
solcap_snp_c2_16681	3	3	3014454	3.55	3	2	1	1	1	0	1	1	0	0
solcap_snp_c2_16680	3	3	3014625	3.55	3	1	1	1	1	0	1	0	0	0
solcap_snp_c2_16679	3	3	3014691	3.55	1	3	0	0	0	1	0	1	1	1
solcap_snp_c2_16677	3	3	3014826	3.55	1	1	0	0	0	1	0	0	0	1
solcap_snp_c1_5388	3	3	3161621	3.83	1	3	0	0	0	1	0	1	1	1
solcap_snp_c1_13059	3	3	4234685	6.67	3	2	0	1	1	1	0	1	0	1
solcap_snp_c1_8970	3	3	5430309	11.42	1	1	0	1	0	0	0	1	0	0
solcap_snp_c2_53606	3	3	6354080	12.07	2	2	0	1	0	1	0	1	1	0
solcap_snp_c2_52837	3	3	6834587	12.12	3	3	1	1	0	1	0	1	1	1
solcap_snp_c2_5256	3	3	7217277	13.57	1	1	0	0	1	0	1	0	0	0
solcap_snp_c2_5239	3	3	7288799	13.57	3	2	1	1	0	1	0	1	0	1
solcap_snp_c2_5238	3	3	7288867	13.57	3	3	1	1	0	1	0	1	1	1
solcap_snp_c2_5235	3	3	7289647	13.57	4	3	1	1	1	1	1	1	0	1
solcap_snp_c2_5234	3	3	7289711	13.57	1	2	0	0	1	0	1	0	1	0
PotVar0021417	3	3	7336892	13.58	3	2	1	1	0	1	0	1	0	1
solcap_snp_c1_1918	3	3	7599703	13.58	2	4	1	0	1	0	1	1	1	1
solcap_snp_c2_5290	3	3	8263405	13.58	1	0	0	0	0	1	0	0	0	0
solcap_snp_c2_5286	3	3	8564142	13.58	2	0	0	1	0	1	0	0	0	0
solcap_snp_c2_38503	3	3	9158918	13.58	1	0	0	1	0	0	0	0	0	0
solcap_snp_c2_54532	3	3	9358389	13.82	3	4	1	0	1	1	1	1	1	1
solcap_snp_c2_54530	3	3	9358570	13.82	2	4	1	0	1	0	1	1	1	1
solcap_snp_c1_15204	3	3	9603835	15.55	1	0	0	1	0	0	0	0	0	0
solcap_snp_c1_11979	3	3	12886399	16.17	2	1	1	0	1	0	1	0	0	0
solcap_snp_c1_11985	3	3	13104179	16.37	2	1	1	0	1	0	1	0	0	0
PotVar0132206	3	3	13685682	16.37	2	1	1	0	1	0	1	0	0	0
solcap_snp_c1_11202	3	3	13929679	16.62	2	3	0	1	0	1	0	1	1	1
PotVar0106441	3	3	14142894	16.62	2	3	0	1	0	1	0	1	1	1
PotVar0106434	3	3	14143097	16.62	2	1	1	0	1	0	1	0	0	0
PotVar0106413	3	3	14144884	16.62	2	3	1	0	1	0	1	1	0	1
PotVar0106354	3	3	14146281	16.62	2	1	1	0	1	0	1	0	0	0
solcap_snp_c2_37429	3	3	14203239	16.62	1	1	0	1	0	0	0	0	1	0
solcap_snp_c1_11177	3	3	14287866	16.62	2	3	0	1	0	1	0	1	1	1
solcap_snp_c1_11179	3	3	14288172	16.62	2	3	0	1	0	1	0	1	1	1
solcap_snp_c1_11186	3	3	14310931	16.62	2	1	0	1	0	1	0	0	1	0
solcap_snp_c2_37445	3	3	14316140	16.62	2	1	1	0	1	0	1	0	0	0
solcap_snp_c2_37448	3	3	14316903	16.63	2	1	1	0	1	0	1	0	0	0
solcap_snp_c1_11842	3	3	15059129	16.63	3	3	1	0	1	1	1	1	0	1
solcap_snp_c1_3346	3	3	15243506	16.63	2	3	0	1	0	1	0	1	1	1
solcap_snp_c1_3348	3	3	16008572	17.05	2	1	1	0	1	0	1	0	0	0
solcap_snp_c1_10725	3	3	16833849	17.05	0	2	0	0	0	0	0	1	0	1
solcap_snp_c1_10734	3	3	16843656	17.05	2	3	0	1	0	1	0	1	1	1
PotVar0121932	3	3	16887160	17.05	2	1	1	0	1	0	1	0	0	0
PotVar0121927	3	3	16887361	17.05	2	3	1	0	1	0	1	1	0	1
solcap_snp_c2_36018	3	3	17013558	17.06	3	1	1	1	1	0	1	0	0	0
solcap_snp_c2_664	3	3	17336653	18.08	2	3	0	1	0	1	0	1	1	1
solcap_snp_c2_661	3	3	17668275	18.08	2	1	1	0	1	0	1	0	0	0
solcap_snp_c1_189	3	3	18030172	18.08	2	3	0	1	0	1	0	1	1	1
PotVar0019045	3	3	18856346	18.08	2	3	0	1	0	1	0	1	1	1
solcap_snp_c1_171	3	3	19105081	18.08	2	3	0	1	0	1	0	1	1	1
solcap_snp_c1_167	3	3	19813675	18.08	2	1	1	0	1	0	1	0	0	0
solcap_snp_c1_200	3	3	20614716	18.08	2	3	0	1	0	1	0	1	1	1
solcap_snp_c2_1930	3	3	22534074	18.28	2	1	0	1	0	1	0	0	1	0
solcap_snp_c2_11258	3	3	22652204	18.29	2	3	0	1	0	1	0	1	1	1
solcap_snp_c1_3647	3	3	22782440	18.29	2	1	1	0	1	0	1	0	0	0
solcap_snp_c2_11272	3	3	22942919	18.29	2	3	0	1	0	1	0	1	1	1
solcap_snp_c2_11269	3	3	23155488	18.29	2	1	1	0	1	0	1	0	0	0
solcap_snp_c1_3659	3	3	23295273	18.44	4	2	1	1	1	1	1	0	1	0
solcap_snp_c2_11262	3	3	23453620	18.44	2	3	0	1	0	1	0	1	1	1
solcap_snp_c2_11260	3	3	23462197	18.44	2	3	0	1	0	1	0	1	1	1
solcap_snp_c2_37005	3	3	24261459	18.44	2	3	0	1	0	1	0	1	1	1
solcap_snp_c1_8682	3	3	25147077	18.44	4	2	1	1	1	1	1	0	1	0
solcap_snp_c2_41163	3	3	31745504	19.03	1	3	0	0	0	1	0	1	1	1
PotVar0080900	3	3	32118215	20.18	3	1	1	1	1	0	1	0	0	0
solcap_snp_c1_12069	3	3	32856781	21.73	1	3	0	0	0	1	0	1	1	1
solcap_snp_c2_41071	3	3	32950171	21.73	1	4	0	0	0	1	1	1	1	1
solcap_snp_c1_14973	3	3	33464174	21.73	1	4	0	0	0	1	1	1	1	1
solcap_snp_c2_56635	3	3	33495019	22.09	3	0	1	1	1	0	0	0	0	0
solcap_snp_c2_46405	3	3	33883504	22.09	1	4	0	0	0	1	1	1	1	1
solcap_snp_c2_56612	3	3	34074210	22.09	1	4	0	0	0	1	1	1	1	1
solcap_snp_c2_43262	3	3	34399858	22.39	1	4	0	0	0	1	1	1	1	1
solcap_snp_c2_43253	3	3	34493653	23.87	4	3	1	1	1	1	1	1	0	1
PotVar0085566	3	3	35076412	23.87	0	1	0	0	0	0	0	0	1	0
solcap_snp_c1_16084	3	3	35330258	23.87	1	4	0	0	0	1	1	1	1	1
PotVar0085644	3	3	35358037	23.88	3	3	1	1	1	0	1	1	0	1
PotVar0085672	3	3	35358759	23.88	1	4	0	0	0	1	1	1	1	1
solcap_snp_c2_43165	3	3	35563675	23.88	2	3	0	1	1	0	1	1	0	1
solcap_snp_c2_43168	3	3	35566030	23.88	3	4	0	1	1	1	1	1	1	1
PotVar0085748	3	3	35929360	24.04	2	3	0	1	1	0	1	1	0	1
PotVar0085803	3	3	35930909	24.04	2	0	0	1	1	0	0	0	0	0
PotVar0131423	3	3	36152577	24.58	3	3	1	1	1	0	1	1	0	1
PotVar0131444	3	3	36153260	24.58	3	3	1	1	1	0	1	1	0	1
PotVar0094653	3	3	36317851	24.58	3	3	1	1	1	0	1	1	0	1
PotVar0094680	3	3	36318466	24.58	1	1	0	0	0	1	0	0	1	0
PotVar0094921	3	3	36484249	24.58	1	0	0	0	0	1	0	0	0	0
solcap_snp_c2_30730	3	3	36484535	24.59	1	1	0	0	1	0	0	0	1	0
solcap_snp_c2_30682	3	3	36666150	24.59	3	4	1	1	0	1	1	1	1	1
solcap_snp_c2_55729	3	3	36920317	25.11	3	3	1	1	0	1	1	1	0	1
solcap_snp_c2_57012	3	3	36939832	25.11	1	1	0	0	1	0	0	0	1	0
solcap_snp_c2_49970	3	3	37121012	25.9	3	2	0	1	1	1	1	0	1	0
solcap_snp_c2_49976	3	3	37167370	25.9	2	3	1	1	0	0	1	1	0	1
solcap_snp_c2_52494	3	3	37495967	26.02	2	1	0	0	1	1	0	0	1	0
solcap_snp_c1_10879	3	3	38177443	26.45	2	1	0	0	1	1	0	0	1	0
solcap_snp_c1_11350	3	3	38435099	26.88	2	1	0	0	1	1	0	0	1	0
PotVar0095359	3	3	38707513	27.53	1	1	0	0	0	1	0	0	1	0
PotVar0095450	3	3	38711501	27.54	3	3	1	1	1	0	1	1	0	1
PotVar0095451	3	3	38711546	27.54	3	4	1	1	0	1	1	1	1	1
PotVar0095452	3	3	38711603	27.54	2	1	0	0	1	1	0	0	1	0
solcap_snp_c2_38068	3	3	38758796	27.54	3	3	1	1	0	1	1	1	0	1
solcap_snp_c2_48378	3	3	39198646	27.79	0	1	0	0	0	0	0	0	1	0
solcap_snp_c1_14316	3	3	39221780	28.03	1	0	0	0	1	0	0	0	0	0
PotVar0129474	3	3	39258061	28.03	3	3	1	1	0	1	1	1	0	1
PotVar0129430	3	3	39259017	28.04	4	3	1	1	1	1	1	1	0	1
solcap_snp_c2_48390	3	3	39312768	28.04	3	4	1	1	0	1	1	1	1	1
solcap_snp_c2_48388	3	3	39313859	28.04	1	1	0	0	1	0	0	0	1	0
solcap_snp_c2_48386	3	3	39314332	29.01	3	4	1	1	1	0	1	1	1	1
solcap_snp_c2_37989	3	3	40261728	29.01	3	2	1	1	0	1	1	0	0	1
PotVar0115487	3	3	41495084	29.36	3	4	1	1	0	1	1	1	1	1
PotVar0115488	3	3	41495142	29.36	1	2	0	0	1	0	0	1	1	0
PotVar0115519	3	3	41495584	29.37	0	2	0	0	0	0	0	1	1	0
PotVar0115701	3	3	41526937	29.73	3	4	1	1	0	1	1	1	1	1
solcap_snp_c2_24983	3	3	41645779	29.73	3	2	1	1	0	1	1	0	0	1
solcap_snp_c2_57360	3	3	41778945	29.92	3	4	1	1	0	1	1	1	1	1
solcap_snp_c2_57354	3	3	41779526	29.92	1	0	0	0	1	0	0	0	0	0
solcap_snp_c2_57349	3	3	41780626	29.92	1	2	0	0	1	0	0	1	1	0
solcap_snp_c1_6875	3	3	41994529	30.12	1	2	0	0	1	0	0	1	0	1
solcap_snp_c1_6850	3	3	42019542	31.52	2	0	1	0	0	1	0	0	0	0
PotVar0068174	3	3	42232155	31.53	2	4	0	1	1	0	1	1	1	1
PotVar0068165	3	3	42232451	31.54	1	1	0	0	1	0	0	0	0	1
PotVar0068149	3	3	42232927	31.54	3	0	1	0	1	1	0	0	0	0
PotVar0068122	3	3	42235348	31.54	3	4	1	1	0	1	1	1	1	1
solcap_snp_c1_6864	3	3	42289087	31.54	1	2	0	1	0	0	1	0	1	0
PotVar0068033	3	3	42895844	33.1	2	0	1	0	0	1	0	0	0	0
solcap_snp_c1_9161	3	3	43024161	33.86	3	0	1	0	1	1	0	0	0	0
solcap_snp_c2_46592	3	3	43224595	34.61	2	1	1	0	0	1	0	0	1	0
solcap_snp_c2_45698	3	3	43326301	34.62	1	2	0	0	1	0	0	1	0	1
solcap_snp_c2_45699	3	3	43326576	34.8	2	1	1	0	0	1	0	0	1	0
solcap_snp_c2_45701	3	3	43326802	34.8	1	1	0	1	0	0	1	0	0	0
solcap_snp_c2_45703	3	3	43326982	34.8	2	1	1	0	0	1	0	0	1	0
solcap_snp_c1_13843	3	3	43469293	35.7	2	1	1	0	0	1	0	0	0	1
solcap_snp_c2_46603	3	3	43498325	35.7	3	2	1	1	0	1	1	0	0	1
solcap_snp_c1_4444	3	3	43602976	35.7	1	1	0	1	0	0	1	0	0	0
solcap_snp_c2_13821	3	3	43631694	35.7	3	2	1	1	0	1	1	0	0	1
solcap_snp_c2_13825	3	3	43632258	35.71	2	4	0	1	1	0	1	1	1	1
solcap_snp_c2_13854	3	3	43779300	36.2	0	2	0	0	0	0	0	1	1	0
PotVar0070245	3	3	43921219	37.3	2	2	1	0	0	1	0	1	0	1
PotVar0070258	3	3	43921814	37.3	2	0	1	0	0	1	0	0	0	0
PotVar0070310	3	3	43937346	37.48	2	3	0	1	1	0	1	1	0	1
solcap_snp_c2_17581	3	3	44090353	37.48	2	2	0	1	1	0	1	0	1	0
solcap_snp_c1_5766	3	3	44217284	37.48	2	2	1	0	0	1	0	1	0	1
solcap_snp_c2_20347	3	3	44336061	37.64	2	1	1	0	0	1	0	0	1	0
solcap_snp_c2_55465	3	3	44517478	37.64	2	4	0	1	1	0	1	1	1	1
solcap_snp_c2_20351	3	3	44971750	39.1	0	1	0	0	0	0	0	0	1	0
solcap_snp_c1_6425	3	3	45121807	39.1	0	1	0	0	0	0	0	0	1	0
PotVar0055392	3	3	45179064	39.38	0	1	0	0	0	0	0	0	1	0
PotVar0055381	3	3	45179664	39.38	4	2	1	1	1	1	1	0	1	0
solcap_snp_c2_55276	3	3	45385967	40.45	4	2	1	1	1	1	1	0	0	1
solcap_snp_c2_55283	3	3	45388663	40.45	1	3	0	0	1	0	0	1	1	1
PotVar0055361	3	3	45603614	40.45	1	0	0	0	1	0	0	0	0	0
PotVar0055205	3	3	45608748	40.45	4	1	1	1	1	1	1	0	0	0
PotVar0055145	3	3	45609740	40.45	3	1	1	1	0	1	1	0	0	0
PotVar0055120	3	3	45610442	40.57	0	3	0	0	0	0	0	1	1	1
solcap_snp_c1_8036	3	3	45805462	41.34	2	1	0	1	1	0	1	0	0	0
PotVar0054962	3	3	45939471	42.85	1	0	0	0	1	0	0	0	0	0
solcap_snp_c2_57863	3	3	46423284	43.71	2	3	1	0	1	0	0	1	1	1
PotVar0042832	3	3	46450250	43.71	1	3	1	0	0	0	0	1	1	1
PotVar0042906	3	3	46459743	43.72	2	2	0	1	0	1	1	1	0	0
solcap_snp_c2_29665	3	3	46924861	47	3	4	1	1	0	1	1	1	1	1
PotVar0043169	3	3	47314690	47.92	2	1	0	0	1	1	0	0	1	0
PotVar0043196	3	3	47314969	47.92	1	2	0	0	1	0	0	1	1	0
PotVar0043199	3	3	47315007	47.92	1	0	0	0	0	1	0	0	0	0
solcap_snp_c1_13616	3	3	47705782	48.76	2	2	1	1	0	0	1	0	0	1
PotVar0043245	3	3	47705954	48.76	1	2	0	0	0	1	0	1	1	0
PotVar0043256	3	3	47706256	48.93	4	2	1	1	1	1	1	0	0	1
solcap_snp_c2_48500	3	3	48275468	48.93	3	4	1	1	0	1	1	1	1	1
PotVar0120301	3	3	48359023	50.37	2	4	1	1	0	0	1	1	1	1
PotVar0120323	3	3	48364457	50.49	3	3	1	1	0	1	1	1	0	1
PotVar0120373	3	3	48365020	50.49	3	4	1	1	0	1	1	1	1	1
PotVar0120416	3	3	48365356	50.49	1	0	0	0	0	1	0	0	0	0
PotVar0120554	3	3	48468262	50.49	2	3	0	0	1	1	1	1	1	0
solcap_snp_c2_20077	3	3	48482692	50.86	2	4	1	1	0	0	1	1	1	1
solcap_snp_c2_20097	3	3	48539766	50.86	3	4	1	1	1	0	1	1	1	1
PotVar0120595	3	3	48549582	52	2	4	1	1	0	0	1	1	1	1
solcap_snp_c2_20113	3	3	48729670	52	3	4	1	1	1	0	1	1	1	1
solcap_snp_c1_6308	3	3	48746307	52	0	1	0	0	0	0	0	1	0	0
solcap_snp_c2_20124	3	3	48747525	52	4	2	1	1	1	1	0	1	0	1
PotVar0121760	3	3	48791433	52	0	1	0	0	0	0	0	1	0	0
PotVar0121802	3	3	48792127	52	4	2	1	1	1	1	0	1	0	1
PotVar0121803	3	3	48792166	52	2	3	1	1	0	0	1	0	1	1
solcap_snp_c2_20170	3	3	48911771	52.31	3	3	1	1	1	0	1	0	1	1
solcap_snp_c2_20176	3	3	48939821	52.31	0	2	0	0	0	0	1	0	1	0
solcap_snp_c2_20203	3	3	49140532	52.31	3	3	0	1	1	1	1	1	1	0
solcap_snp_c2_20227	3	3	49231930	52.31	1	0	0	0	1	0	0	0	0	0
PotVar0070532	3	3	49237267	52.31	2	3	1	0	1	0	1	0	1	1
PotVar0070449	3	3	49238938	52.31	2	1	1	0	1	0	0	0	0	1
solcap_snp_c1_6332	3	3	49245954	52.31	1	1	1	0	0	0	0	0	0	1
solcap_snp_c2_20274	3	3	49358697	53.28	2	3	1	0	1	0	1	0	1	1
PotVar0056921	3	3	50225873	53.89	3	3	1	0	1	1	1	0	1	1
PotVar0056887	3	3	50226398	53.89	1	1	0	1	0	0	0	1	0	0
solcap_snp_c2_58296	3	3	50294881	54.42	3	1	0	1	1	1	0	1	0	0
PotVar0056835	3	3	50310138	54.42	3	4	1	0	1	1	1	1	1	1
solcap_snp_c2_1616	3	3	50350319	54.42	1	3	1	0	0	0	1	0	1	1
solcap_snp_c2_1603	3	3	50404132	54.76	1	1	0	1	0	0	0	1	0	0
solcap_snp_c2_1579	3	3	50455611	54.76	3	3	1	0	1	1	1	0	1	1
solcap_snp_c2_1556	3	3	50573479	55.7	3	3	1	0	1	1	0	1	1	1
solcap_snp_c2_1533	3	3	50688268	55.7	3	2	1	0	1	1	0	0	1	1
PotVar0056824	3	3	50875808	56.05	0	1	0	0	0	0	0	1	0	0
PotVar0056554	3	3	50882706	56.05	1	1	1	0	0	0	0	0	0	1
PotVar0056297	3	3	50888047	56.05	1	1	1	0	0	0	0	0	0	1
PotVar0056260	3	3	50890417	56.05	3	3	1	0	1	1	0	1	1	1
solcap_snp_c1_441	3	3	50956080	56.31	2	2	0	0	1	1	0	1	1	0
solcap_snp_c1_439	3	3	50959945	56.31	3	3	1	0	1	1	0	1	1	1
PotVar0056063	3	3	50960102	56.31	4	3	1	1	1	1	1	0	1	1
PotVar0055978	3	3	50963564	56.32	1	1	0	1	0	0	1	0	0	0
PotVar0055938	3	3	50964018	56.32	0	1	0	0	0	0	0	1	0	0
solcap_snp_c1_432	3	3	51038140	56.77	3	3	0	1	1	1	1	1	1	0
solcap_snp_c2_1835	3	3	51091650	56.95	3	3	1	1	0	1	1	0	1	1
PotVar0055806	3	3	51237775	57.09	0	1	0	0	0	0	0	1	0	0
PotVar0055804	3	3	51237828	57.25	1	1	0	1	0	0	1	0	0	0
PotVar0055756	3	3	51239351	57.25	2	2	0	0	1	1	0	1	1	0
solcap_snp_c2_1813	3	3	51282166	57.25	2	2	1	1	0	0	1	0	0	1
solcap_snp_c2_1791	3	3	51348317	57.25	1	1	1	0	0	0	0	0	0	1
solcap_snp_c2_1790	3	3	51349198	57.32	2	1	0	1	1	0	1	0	0	0
solcap_snp_c2_1724	3	3	51404231	57.46	4	3	1	1	1	1	1	0	1	1
solcap_snp_c2_1722	3	3	51404309	57.46	2	3	1	1	0	0	1	1	0	1
solcap_snp_c2_1719	3	3	51404549	57.49	1	1	0	1	0	0	1	0	0	0
solcap_snp_c2_1718	3	3	51404622	57.52	2	3	1	0	0	1	0	1	1	1
solcap_snp_c2_1717	3	3	51404699	57.52	3	4	1	1	0	1	1	1	1	1
solcap_snp_c2_1688	3	3	51474620	58.37	1	1	1	0	0	0	0	0	0	1
solcap_snp_c2_1671	3	3	51534643	58.37	2	1	0	1	1	0	1	0	0	0
PotVar0055722	3	3	51601612	58.37	3	3	1	1	1	0	1	1	0	1
PotVar0055694	3	3	51601971	58.37	1	0	1	0	0	0	0	0	0	0
PotVar0055562	3	3	51605802	58.37	3	2	0	1	1	1	1	0	1	0
solcap_snp_c2_47510	3	3	51972224	58.78	2	2	1	1	0	0	0	1	0	1
solcap_snp_c2_47522	3	3	52011883	60.5	3	3	1	1	0	1	0	1	1	1
solcap_snp_c2_14139	3	3	52229152	61.17	3	3	1	1	0	1	0	1	1	1
solcap_snp_c2_14044	3	3	52585314	61.17	4	3	1	1	1	1	1	0	1	1
solcap_snp_c2_14064	3	3	52657949	61.17	2	2	1	0	0	1	0	0	1	1
solcap_snp_c2_14155	3	3	52909720	61.48	4	3	1	1	1	1	1	0	1	1
solcap_snp_c1_4576	3	3	53162415	62.34	3	2	1	1	1	0	1	0	0	1
solcap_snp_c2_17644	3	3	53228558	62.36	1	0	0	0	1	0	0	0	0	0
solcap_snp_c2_55882	3	3	53272697	62.36	2	3	0	1	0	1	1	1	1	0
solcap_snp_c2_17631	3	3	53309062	62.36	2	3	1	0	0	1	1	0	1	1
solcap_snp_c1_5794	3	3	53314079	62.36	2	4	1	0	0	1	1	1	1	1
solcap_snp_c1_16513	3	3	53436559	62.65	2	2	1	0	1	0	1	0	0	1
PotVar0029781	3	3	53739740	62.65	3	4	1	1	0	1	1	1	1	1
PotVar0029784	3	3	53739793	63.81	3	2	1	0	1	1	0	0	1	1
solcap_snp_c2_22431	3	3	54351159	64.96	2	4	1	0	0	1	1	1	1	1
PotVar0029844	3	3	54537168	64.96	3	4	1	0	1	1	1	1	1	1
PotVar0029964	3	3	54538909	65.34	2	2	0	1	0	1	0	1	1	0
PotVar0030066	3	3	54580653	65.34	4	3	1	1	1	1	0	1	1	1
solcap_snp_c2_22466	3	3	54580832	65.34	0	1	0	0	0	0	0	1	0	0
solcap_snp_c1_7114	3	3	54584907	65.34	4	3	1	1	1	1	1	0	1	1
solcap_snp_c2_18409	3	3	55107094	66.39	1	0	0	0	1	0	0	0	0	0
solcap_snp_c2_18268	3	3	55234591	66.39	1	2	0	1	0	0	0	1	1	0
solcap_snp_c2_18269	3	3	55234622	66.39	3	4	1	1	0	1	1	1	1	1
PotVar0030310	3	3	55344214	66.94	2	2	1	0	0	1	1	0	0	1
PotVar0030333	3	3	55344450	66.94	1	1	1	0	0	0	0	0	0	1
PotVar0030367	3	3	55344787	66.94	3	4	1	1	1	0	1	1	1	1
solcap_snp_c1_5951	3	3	55454889	66.94	3	2	1	0	1	1	1	0	0	1
PotVar0030767	3	3	55657216	68.06	1	0	0	0	0	1	0	0	0	0
PotVar0030875	3	3	55659310	68.07	2	1	1	0	0	1	0	0	0	1
solcap_snp_c2_18457	3	3	55786270	68.19	2	2	0	1	1	0	0	1	1	0
solcap_snp_c2_18502	3	3	55910650	68.62	2	2	0	1	1	0	0	1	1	0
solcap_snp_c2_18503	3	3	55910771	68.62	2	2	1	0	0	1	1	0	0	1
solcap_snp_c2_18507	3	3	55911715	68.62	2	2	1	0	0	1	1	0	0	1
solcap_snp_c1_15547	3	3	55999347	69.21	1	2	0	1	0	0	0	1	1	0
PotVar0121139	3	3	56388233	69.75	1	1	0	1	0	0	0	1	0	0
PotVar0121292	3	3	56390265	69.75	4	3	1	1	1	1	1	1	0	1
solcap_snp_c1_8203	3	3	56420552	69.76	1	1	0	0	0	1	1	0	0	0
PotVar0121351	3	3	56499431	69.76	2	2	0	1	0	1	1	1	0	0
PotVar0121437	3	3	56501638	69.76	4	3	1	1	1	1	1	1	0	1
solcap_snp_c2_26402	3	3	56604264	69.91	1	2	0	1	0	0	1	1	0	0
solcap_snp_c2_26382	3	3	56661756	70.05	3	4	0	1	1	1	1	1	1	1
solcap_snp_c2_26375	3	3	56672317	70.05	1	1	0	1	0	0	0	1	0	0
PotVar0013203	3	3	56931847	70.05	3	4	1	1	1	0	1	1	1	1
PotVar0013322	3	3	56933746	70.56	3	4	0	1	1	1	1	1	1	1
PotVar0013345	3	3	56983590	70.56	1	2	0	0	1	0	0	0	1	1
solcap_snp_c1_111	3	3	57295688	71.46	1	1	1	0	0	0	1	0	0	0
solcap_snp_c2_429	3	3	57296129	71.46	3	3	1	0	1	1	1	0	1	1
PotVar0013433	3	3	57311919	71.91	1	1	0	1	0	0	0	1	0	0
PotVar0013434	3	3	57311944	71.91	3	3	1	0	1	1	1	0	1	1
solcap_snp_c2_394	3	3	57407502	71.99	1	0	1	0	0	0	0	0	0	0
solcap_snp_c2_392	3	3	57407570	71.99	3	4	0	1	1	1	1	1	1	1
solcap_snp_c2_390	3	3	57407744	71.99	1	2	0	1	0	0	0	1	1	0
PotVar0013496	3	3	57498526	72.3	1	1	0	1	0	0	0	1	0	0
PotVar0013533	3	3	57500277	72.3	3	2	1	0	1	1	1	0	0	1
PotVar0013695	3	3	57502991	72.3	3	3	1	0	1	1	1	0	1	1
PotVar0013850	3	3	57569002	73.29	4	3	1	1	1	1	1	1	0	1
PotVar0013867	3	3	57569466	73.29	3	3	1	1	0	1	1	1	0	1
PotVar0013870	3	3	57569521	73.29	2	2	0	1	1	0	0	1	1	0
solcap_snp_c2_323	3	3	57569521	73.29	2	2	0	1	1	0	0	1	1	0
solcap_snp_c2_317	3	3	57584236	73.29	1	2	0	1	0	0	0	1	1	0
solcap_snp_c2_314	3	3	57593312	73.29	2	2	0	1	1	0	0	1	1	0
solcap_snp_c2_295	3	3	57635783	73.51	2	3	1	0	0	1	1	0	1	1
solcap_snp_c2_265	3	3	57772073	73.51	2	1	0	1	1	0	0	1	0	0
solcap_snp_c2_262	3	3	57803258	73.66	3	3	1	0	1	1	1	0	1	1
solcap_snp_c2_255	3	3	57829052	73.66	2	1	0	1	1	0	0	1	0	0
solcap_snp_c2_244	3	3	57878306	74.03	2	2	1	0	0	1	1	0	0	1
solcap_snp_c2_242	3	3	57897044	74.03	2	2	0	1	1	0	0	1	1	0
solcap_snp_c2_235	3	3	57932508	74.33	2	2	0	1	1	0	0	1	1	0
solcap_snp_c2_205	3	3	58042916	74.48	1	1	0	1	0	0	0	1	0	0
solcap_snp_c2_203	3	3	58060482	74.48	2	2	0	1	1	0	0	1	1	0
solcap_snp_c2_202	3	3	58067384	74.48	2	2	0	1	1	0	0	1	1	0
solcap_snp_c2_200	3	3	58069073	75.28	3	3	1	0	1	1	1	0	1	1
solcap_snp_c2_196	3	3	58089501	75.28	2	1	0	1	1	0	0	1	0	0
solcap_snp_c1_77	3	3	58126266	75.28	2	3	1	0	0	1	1	0	1	1
solcap_snp_c2_148	3	3	58295011	76.24	2	1	0	1	1	0	0	1	0	0
solcap_snp_c2_137	3	3	58306150	76.24	2	3	1	0	0	1	1	0	1	1
solcap_snp_c2_133	3	3	58322172	76.4	2	1	0	1	1	0	0	1	0	0
solcap_snp_c2_126	3	3	58374503	76.86	2	2	0	1	1	0	0	1	1	0
solcap_snp_c2_117	3	3	58417278	77.29	2	2	0	1	1	0	0	1	1	0
solcap_snp_c2_113	3	3	58426685	77.54	0	1	0	0	0	0	0	0	1	0
solcap_snp_c1_58	3	3	58455206	77.86	2	3	0	1	1	0	1	1	1	0
solcap_snp_c2_109	3	3	58465202	77.86	4	3	1	1	1	1	1	1	0	1
PotVar0014064	3	3	58519761	77.86	2	2	0	1	1	0	1	1	0	0
PotVar0014072	3	3	58520144	77.95	2	1	1	0	0	1	0	0	0	1
solcap_snp_c1_52	3	3	58524323	77.95	4	3	1	1	1	1	1	1	0	1
solcap_snp_c1_51	3	3	58529984	78.09	2	2	1	0	0	1	0	0	1	1
solcap_snp_c1_38	3	3	58609665	78.11	2	3	0	1	1	0	1	1	1	0
solcap_snp_c2_86	3	3	58611092	78.11	2	1	1	0	0	1	0	0	0	1
solcap_snp_c2_68	3	3	58651016	78.29	2	1	1	0	0	1	0	0	0	1
solcap_snp_c1_26	3	3	58658366	78.29	2	3	0	1	1	0	1	1	1	0
solcap_snp_c2_625	3	3	58867880	78.83	2	1	1	0	0	1	0	0	0	1
solcap_snp_c2_624	3	3	58869126	78.83	2	3	0	1	1	0	1	1	1	0
solcap_snp_c2_622	3	3	58876505	79.01	2	1	1	0	0	1	0	0	0	1
solcap_snp_c2_616	3	3	58877163	79.01	2	3	0	1	1	0	1	1	1	0
solcap_snp_c1_151	3	3	58944486	79.38	2	1	1	0	0	1	0	0	0	1
solcap_snp_c2_603	3	3	58975136	79.38	2	1	1	0	0	1	0	0	0	1
solcap_snp_c2_601	3	3	58983419	79.38	2	1	1	0	0	1	0	0	0	1
solcap_snp_c2_600	3	3	58985247	79.38	2	3	0	1	1	0	1	1	1	0
solcap_snp_c2_599	3	3	59002380	79.56	2	3	0	1	1	0	1	1	1	0
solcap_snp_c2_598	3	3	59021888	79.56	2	2	1	0	0	1	0	0	1	1
solcap_snp_c1_140	3	3	59030306	79.56	2	1	1	0	0	1	0	0	0	1
solcap_snp_c2_595	3	3	59074842	79.56	2	3	0	1	1	0	1	1	1	0
solcap_snp_c2_587	3	3	59109439	79.56	2	1	1	0	0	1	0	0	0	1
solcap_snp_c2_574	3	3	59189834	80.15	2	1	1	0	0	1	0	0	0	1
solcap_snp_c2_573	3	3	59217555	80.15	2	1	1	0	0	1	0	0	0	1
solcap_snp_c2_570	3	3	59238869	80.15	2	1	1	0	0	1	0	0	0	1
solcap_snp_c2_569	3	3	59241688	80.15	2	1	1	0	0	1	0	0	0	1
solcap_snp_c2_556	3	3	59295544	80.54	2	3	0	1	1	0	1	1	1	0
solcap_snp_c1_126	3	3	59316627	80.55	2	1	1	0	0	1	0	0	0	1
solcap_snp_c2_542	3	3	59441081	81.52	2	3	0	1	1	0	1	1	1	0
solcap_snp_c2_541	3	3	59441720	81.52	2	1	1	0	0	1	0	0	0	1
solcap_snp_c2_538	3	3	59445767	81.72	2	1	1	0	0	1	0	0	0	1
solcap_snp_c2_533	3	3	59468320	81.72	2	1	1	0	0	1	0	0	0	1
solcap_snp_c2_381	3	3	59501479	81.72	2	1	1	0	0	1	0	0	0	1
solcap_snp_c2_357	3	3	59507705	81.72	2	3	0	1	1	0	1	1	1	0
solcap_snp_c2_164	3	3	59574996	81.72	2	1	1	0	0	1	0	0	0	1
solcap_snp_c2_115	3	3	59600128	81.91	2	1	1	0	0	1	0	0	0	1
PotVar0014217	3	3	59611512	81.91	2	1	1	0	0	1	0	0	0	1
solcap_snp_c2_243	3	3	59731204	82.67	1	3	0	1	0	0	1	1	1	0
solcap_snp_c2_536	3	3	59740878	82.67	3	1	1	0	1	1	0	0	0	1
solcap_snp_c2_578	3	3	59769294	82.67	3	1	1	0	1	1	0	0	0	1
solcap_snp_c2_55684	3	3	59830747	82.67	3	1	1	0	1	1	0	0	0	1
solcap_snp_c2_55675	3	3	59847744	82.94	1	2	0	1	0	0	1	0	1	0
solcap_snp_c2_55677	3	3	59871127	82.94	1	2	0	1	0	0	1	0	1	0
solcap_snp_c2_9553	3	3	59890729	82.94	1	2	0	1	0	0	1	0	1	0
solcap_snp_c1_3191	3	3	59982780	82.94	3	2	1	0	1	1	0	1	0	1
solcap_snp_c2_9537	3	3	60013660	83.14	1	2	0	1	0	0	1	0	1	0
solcap_snp_c2_9560	3	3	60103865	83.34	1	2	0	1	0	0	1	0	1	0
solcap_snp_c2_9562	3	3	60123330	83.34	1	1	0	1	0	0	1	0	0	0
solcap_snp_c2_9566	3	3	60137054	83.66	1	2	0	1	0	0	1	0	1	0
solcap_snp_c2_9569	3	3	60155881	83.66	1	1	0	1	0	0	1	0	0	0
solcap_snp_c2_9571	3	3	60160433	83.66	3	2	1	0	1	1	0	1	0	1
solcap_snp_c2_9578	3	3	60168656	83.66	3	3	1	0	1	1	0	1	1	1
solcap_snp_c2_9582	3	3	60180521	83.89	1	2	0	1	0	0	1	0	1	0
solcap_snp_c2_9589	3	3	60190975	83.89	3	3	1	0	1	1	0	1	1	1
solcap_snp_c2_9590	3	3	60191065	83.89	1	2	0	1	0	0	1	0	1	0
solcap_snp_c2_9594	3	3	60203560	83.89	3	2	1	0	1	1	0	1	0	1
solcap_snp_c2_9604	3	3	60280934	84.25	1	2	0	1	0	0	1	0	1	0
PotVar0021166	3	3	60492716	84.8	1	1	0	1	0	0	0	0	1	0
PotVar0021131	3	3	60494282	84.81	4	3	1	1	1	1	0	1	1	1
PotVar0021118	3	3	60494697	84.81	1	2	0	1	0	0	1	0	1	0
PotVar0021019	3	3	60659064	84.81	3	4	1	0	1	1	1	1	1	1
solcap_snp_c2_9497	3	3	60937507	84.81	3	2	1	0	1	1	0	1	0	1
PotVar0020566	3	3	61416044	85.28	2	3	1	1	0	0	1	1	1	0
PotVar0020413	3	3	61494421	85.28	2	3	1	1	0	0	1	1	1	0
solcap_snp_c2_40435	3	3	61548066	87.9	1	1	0	1	0	0	0	1	0	0
PotVar0020249	3	3	61550994	87.9	1	1	1	0	0	0	1	0	0	0
PotVar0020227	3	3	61551534	87.9	3	3	0	1	1	1	0	1	1	1
PotVar0020216	3	3	61551841	87.9	3	3	1	0	1	1	1	0	1	1
solcap_snp_c2_37146	3	3	61757458	88.44	1	1	0	1	0	0	0	1	0	0
solcap_snp_c2_37136	3	3	61796934	88.44	1	1	0	1	0	0	0	1	0	0
PotVar0019891	3	3	61908131	88.44	3	3	1	0	1	1	1	0	1	1
solcap_snp_c2_56824	3	3	62269671	88.44	3	3	1	0	1	1	1	0	1	1
solcap_snp_c1_13859	4	4	2032297	0	2	3	1	1	0	0	1	1	1	0
solcap_snp_c2_37631	4	4	2210334	0.94	2	2	0	0	1	1	1	0	0	1
solcap_snp_c2_29899	4	4	2625958	3.09	1	2	1	0	0	0	1	1	0	0
solcap_snp_c2_29872	4	4	2714003	3.23	4	3	1	1	1	1	1	1	0	1
PotVar0076872	4	4	2720066	3.23	3	3	0	1	1	1	1	1	0	1
PotVar0076761	4	4	2721075	3.23	4	3	1	1	1	1	1	1	0	1
solcap_snp_c2_29851	4	4	3127465	4.15	0	1	0	0	0	0	0	0	1	0
solcap_snp_c2_29850	4	4	3127475	4.15	4	3	1	1	1	1	1	1	0	1
solcap_snp_c1_16358	4	4	3240076	4.15	1	2	1	0	0	0	1	1	0	0
PotVar0076666	4	4	3257903	4.15	2	3	0	0	1	1	1	0	1	1
PotVar0076654	4	4	3258142	4.15	0	1	0	0	0	0	0	0	1	0
PotVar0076645	4	4	3258356	4.54	0	1	0	0	0	0	1	0	0	0
solcap_snp_c1_13626	4	4	3500991	5.11	4	3	1	1	1	1	1	1	0	1
solcap_snp_c2_45927	4	4	3562172	5.11	0	1	0	0	0	0	1	0	0	0
solcap_snp_c2_45936	4	4	3579250	5.12	4	3	1	1	1	1	1	1	0	1
PotVar0107012	4	4	3902276	5.49	2	2	1	1	0	0	1	1	0	0
solcap_snp_c2_31719	4	4	3903824	5.49	2	4	1	1	0	0	1	1	1	1
solcap_snp_c2_31720	4	4	3903850	5.49	2	4	1	1	0	0	1	1	1	1
PotVar0106885	4	4	3916165	5.49	2	0	0	0	1	1	0	0	0	0
PotVar0106834	4	4	3995492	5.49	3	2	0	1	1	1	0	0	1	1
PotVar0100817	4	4	4579575	6.41	2	2	0	0	1	1	0	0	1	1
PotVar0100851	4	4	4580587	6.41	4	2	1	1	1	1	1	1	0	0
solcap_snp_c2_21936	4	4	4595286	6.41	2	2	1	1	0	0	1	1	0	0
solcap_snp_c2_21934	4	4	4606550	6.41	2	2	0	0	1	1	0	0	1	1
PotVar0100941	4	4	4782538	6.64	3	2	1	1	1	0	1	1	0	0
PotVar0100946	4	4	4782583	6.64	2	2	0	0	1	1	0	0	1	1
PotVar0101063	4	4	4786529	6.64	3	2	1	1	1	0	1	1	0	0
solcap_snp_c2_21915	4	4	4821112	6.64	2	0	0	0	1	1	0	0	0	0
solcap_snp_c2_21867	4	4	4948774	7.05	2	2	1	1	0	0	1	1	0	0
solcap_snp_c1_6894	4	4	5184165	7.05	4	2	1	1	1	1	1	1	0	0
solcap_snp_c2_21858	4	4	5205905	7.1	2	0	0	0	1	1	0	0	0	0
solcap_snp_c2_51637	4	4	5488531	7.79	1	2	0	0	0	1	0	0	1	1
solcap_snp_c2_51641	4	4	5489011	7.79	1	2	0	0	0	1	0	0	1	1
solcap_snp_c2_11570	4	4	6210340	10.37	2	0	0	1	1	0	0	0	0	0
solcap_snp_c2_11534	4	4	6614553	10.83	3	2	1	1	1	0	1	1	0	0
solcap_snp_c1_3707	4	4	6717567	10.83	1	2	0	0	0	1	0	0	1	1
solcap_snp_c2_11479	4	4	6978730	12.36	1	0	0	1	0	0	0	0	0	0
PotVar0127894	4	4	7100008	12.36	2	2	1	0	1	0	1	1	0	0
solcap_snp_c2_39708	4	4	7770738	15.32	3	3	1	1	1	0	1	1	1	0
solcap_snp_c1_11722	4	4	7966312	15.32	3	3	1	1	1	0	1	1	1	0
solcap_snp_c2_39624	4	4	8060573	15.46	3	3	1	1	1	0	1	1	1	0
PotVar0039597	4	4	8362270	17.78	3	4	0	1	1	1	1	1	1	1
PotVar0039621	4	4	8362490	19.61	4	3	1	1	1	1	1	1	0	1
solcap_snp_c2_26771	4	4	9276117	19.62	3	2	1	1	1	0	0	1	1	0
solcap_snp_c1_8347	4	4	9523778	19.62	3	3	1	1	1	0	1	1	1	0
solcap_snp_c2_26793	4	4	9524196	19.62	1	1	0	0	0	1	0	0	0	1
solcap_snp_c2_26794	4	4	9524367	19.62	3	3	1	0	1	1	0	1	1	1
solcap_snp_c2_26796	4	4	9524541	19.62	2	2	0	1	0	1	1	0	0	1
solcap_snp_c2_26802	4	4	9525557	19.62	2	3	0	1	0	1	1	1	0	1
solcap_snp_c2_26814	4	4	9592552	19.62	3	4	1	0	1	1	1	1	1	1
solcap_snp_c2_26826	4	4	9648247	19.69	2	0	1	0	1	0	0	0	0	0
solcap_snp_c2_26837	4	4	9727816	19.69	3	3	1	1	1	0	1	1	1	0
solcap_snp_c1_8354	4	4	9787340	19.9	0	1	0	0	0	0	0	0	1	0
solcap_snp_c2_26858	4	4	9810489	19.9	3	3	1	1	1	0	1	1	1	0
solcap_snp_c2_58200	4	4	10010810	21.39	2	0	1	0	1	0	0	0	0	0
solcap_snp_c1_16258	4	4	10390793	21.55	3	2	1	1	1	0	0	1	1	0
solcap_snp_c2_54077	4	4	10968547	21.56	3	4	1	0	1	1	1	1	1	1
solcap_snp_c1_16643	4	4	11108454	22.25	2	2	1	0	1	0	1	1	0	0
PotVar0091958	4	4	11175863	22.25	2	2	1	0	1	0	0	1	1	0
PotVar0091961	4	4	11175888	22.26	3	2	1	1	1	0	0	1	1	0
PotVar0091972	4	4	11176079	22.26	2	3	0	1	0	1	1	0	1	1
PotVar0092146	4	4	11197485	22.71	4	3	1	1	1	1	1	1	0	1
solcap_snp_c2_37325	4	4	11355307	22.71	3	2	1	1	1	0	0	1	1	0
solcap_snp_c2_37323	4	4	11363362	22.71	2	1	1	0	1	0	0	1	0	0
solcap_snp_c2_51192	4	4	11654947	22.86	3	3	1	0	1	1	1	1	0	1
solcap_snp_c2_38729	4	4	12136285	22.87	1	1	0	1	0	0	0	0	1	0
solcap_snp_c2_51559	4	4	12333216	23.13	3	2	1	1	1	0	0	1	1	0
solcap_snp_c2_51560	4	4	12333285	23.13	2	1	1	0	1	0	0	1	0	0
solcap_snp_c2_29468	4	4	14695720	24.22	1	1	0	0	0	1	0	0	0	1
solcap_snp_c2_29476	4	4	14748259	24.22	2	1	0	1	0	1	0	0	0	1
solcap_snp_c1_8983	4	4	14749443	24.22	2	2	1	0	1	0	0	1	1	0
solcap_snp_c2_38242	4	4	21718414	24.22	2	2	0	1	0	1	1	0	0	1
PotVar0008090	4	4	22837788	24.22	1	2	0	0	0	1	1	0	0	1
PotVar0008075	4	4	22838778	24.22	1	0	0	1	0	0	0	0	0	0
solcap_snp_c2_18225	4	4	22839538	24.22	3	4	1	0	1	1	1	1	1	1
solcap_snp_c2_54709	4	4	23511256	24.22	1	0	0	1	0	0	0	0	0	0
solcap_snp_c2_48074	4	4	25021008	24.29	3	2	1	1	1	0	0	1	1	0
solcap_snp_c2_36810	4	4	28830574	24.35	1	0	0	1	0	0	0	0	0	0
PotVar0073639	4	4	28846964	24.35	4	3	1	1	1	1	0	1	1	1
PotVar0073742	4	4	28849480	24.36	2	2	0	1	0	1	1	0	0	1
solcap_snp_c2_32912	4	4	28988078	24.46	2	3	1	0	1	0	1	1	1	0
solcap_snp_c2_32901	4	4	28997918	24.46	3	3	1	1	1	0	1	1	1	0
solcap_snp_c2_32906	4	4	29011184	24.47	2	1	0	1	0	1	0	0	0	1
solcap_snp_c2_47105	4	4	29866344	24.47	2	3	1	0	1	0	1	1	1	0
PotVar0007721	4	4	30717525	24.47	1	1	0	0	0	1	0	0	0	1
solcap_snp_c2_31361	4	4	31160462	24.65	4	3	1	1	1	1	0	1	1	1
solcap_snp_c2_31359	4	4	31162231	24.65	0	1	0	0	0	0	1	0	0	0
solcap_snp_c2_31358	4	4	31162267	24.65	1	2	0	1	0	0	1	0	1	0
solcap_snp_c2_11101	4	4	31876491	24.95	3	2	1	0	1	1	0	1	0	1
solcap_snp_c2_10437	4	4	32227924	24.95	4	3	1	1	1	1	0	1	1	1
solcap_snp_c1_3436	4	4	32229561	24.95	3	2	1	0	1	1	0	1	0	1
solcap_snp_c2_10460	4	4	32402884	24.95	1	2	0	1	0	0	1	0	1	0
solcap_snp_c1_3443	4	4	32779431	24.95	0	1	0	0	0	0	0	0	1	0
PotVar0009120	4	4	33100604	24.96	4	3	1	1	1	1	1	1	0	1
solcap_snp_c2_10446	4	4	33150283	24.96	4	3	1	1	1	1	1	1	0	1
solcap_snp_c2_10442	4	4	33161769	24.96	4	3	1	1	1	1	0	1	1	1
solcap_snp_c2_57338	4	4	33265976	24.96	0	1	0	0	0	0	1	0	0	0
solcap_snp_c2_57735	4	4	33429473	24.96	4	3	1	1	1	1	1	1	1	0
solcap_snp_c1_14569	4	4	33473330	24.96	1	2	0	1	0	0	1	0	0	1
solcap_snp_c2_37596	4	4	34826609	25.18	2	3	1	0	1	0	1	1	1	0
solcap_snp_c2_41106	4	4	35757952	25.18	2	1	0	1	0	1	0	0	0	1
PotVar0014738	4	4	36303949	25.19	1	0	0	1	0	0	0	0	0	0
solcap_snp_c1_8368	4	4	37632181	25.19	2	2	1	0	1	0	0	1	1	0
solcap_snp_c1_5081	4	4	37928038	25.19	3	3	1	1	1	0	1	1	1	0
solcap_snp_c2_44554	4	4	38080947	25.19	3	3	1	1	1	0	1	1	1	0
solcap_snp_c1_14709	4	4	42023689	25.19	2	3	1	0	1	0	1	1	1	0
solcap_snp_c1_6126	4	4	42084637	25.19	3	4	1	0	1	1	1	1	1	1
solcap_snp_c1_9111	4	4	42972233	25.19	2	3	1	0	1	0	1	1	1	0
solcap_snp_c1_15042	4	4	44312537	25.19	2	2	0	1	0	1	1	0	0	1
solcap_snp_c2_43227	4	4	45578540	27	3	3	1	1	1	0	1	1	0	1
solcap_snp_c2_43230	4	4	45581873	27	1	1	0	0	0	1	0	0	1	0
solcap_snp_c2_56758	4	4	46394596	27	0	1	0	0	0	0	0	0	0	1
PotVar0009086	4	4	46547746	27	4	3	1	1	1	1	0	1	1	1
solcap_snp_c1_15603	4	4	46663370	27	3	2	1	0	1	1	0	1	1	0
solcap_snp_c1_3319	4	4	46805479	27	3	4	1	0	1	1	1	1	1	1
solcap_snp_c1_3316	4	4	47323192	27	1	1	0	1	0	0	1	0	0	0
solcap_snp_c2_10015	4	4	47577054	27	0	1	0	0	0	0	1	0	0	0
solcap_snp_c2_7791	4	4	47741149	27.01	0	1	0	0	0	0	1	0	0	0
solcap_snp_c2_7761	4	4	47781086	27.01	4	2	1	1	1	1	1	1	0	0
solcap_snp_c2_7769	4	4	47900409	27.01	1	3	0	1	0	0	1	0	1	1
solcap_snp_c2_7773	4	4	47981490	27.01	0	2	0	0	0	0	0	0	1	1
solcap_snp_c2_16247	4	4	48417160	27.01	1	3	0	1	0	0	1	0	1	1
solcap_snp_c2_16260	4	4	48418966	27.01	4	2	1	1	1	1	1	1	0	0
solcap_snp_c2_16262	4	4	48419347	27.01	0	2	0	0	0	0	0	0	1	1
solcap_snp_c2_16269	4	4	48605369	27.01	1	2	0	1	0	0	0	0	1	1
solcap_snp_c1_5420	4	4	48813190	27.78	2	1	0	1	0	1	0	0	1	0
solcap_snp_c2_16722	4	4	48815750	27.78	3	3	1	1	1	0	1	1	0	1
solcap_snp_c2_16712	4	4	48922939	27.78	2	3	1	0	1	0	1	1	0	1
solcap_snp_c2_16718	4	4	49159890	28.25	2	2	1	1	0	0	0	1	0	1
solcap_snp_c2_16738	4	4	49356607	28.89	1	2	1	0	0	0	0	1	0	1
solcap_snp_c2_16744	4	4	49474555	28.89	3	2	0	1	1	1	1	0	1	0
solcap_snp_c2_48817	4	4	50241640	29.52	1	3	1	0	0	0	1	1	0	1
solcap_snp_c1_14442	4	4	50326084	30.93	1	3	1	0	0	0	1	1	1	0
solcap_snp_c2_39856	4	4	50676447	31.75	4	3	1	1	1	1	1	0	1	1
PotVar0076126	4	4	50826961	31.76	0	1	0	0	0	0	0	1	0	0
PotVar0076139	4	4	50827952	31.76	1	0	0	1	0	0	0	0	0	0
PotVar0076172	4	4	50838469	31.76	2	1	0	0	1	1	0	0	0	1
PotVar0076174	4	4	50838490	31.76	4	3	1	1	1	1	1	0	1	1
PotVar0076243	4	4	50839735	31.76	1	1	0	1	0	0	0	1	0	0
solcap_snp_c2_39847	4	4	50884547	31.76	1	1	0	1	0	0	0	1	0	0
solcap_snp_c1_6036	4	4	51343345	32.27	1	1	0	1	0	0	1	0	0	0
solcap_snp_c2_55711	4	4	51812751	32.4	2	0	1	1	0	0	0	0	0	0
PotVar0130937	4	4	52033738	33.67	3	3	0	1	1	1	0	1	1	1
PotVar0130958	4	4	52034758	33.67	3	4	0	1	1	1	1	1	1	1
PotVar0130964	4	4	52034868	33.67	2	1	1	1	0	0	1	0	0	0
PotVar0130989	4	4	52037500	33.67	3	3	1	0	1	1	0	1	1	1
solcap_snp_c2_1508	4	4	52513480	33.86	1	0	0	1	0	0	0	0	0	0
solcap_snp_c2_1505	4	4	52534681	34.06	1	1	0	1	0	0	1	0	0	0
solcap_snp_c2_48693	4	4	52951523	35.26	0	2	0	0	0	0	1	0	0	1
PotVar0074766	4	4	52951983	35.26	1	0	1	0	0	0	0	0	0	0
solcap_snp_c1_14397	4	4	52955196	35.26	2	2	1	1	0	0	1	0	0	1
solcap_snp_c2_45035	4	4	53671782	35.48	0	2	0	0	0	0	1	0	0	1
solcap_snp_c2_45034	4	4	53671822	35.48	3	2	0	1	1	1	1	0	0	1
PotVar0074876	4	4	53730866	35.51	4	2	1	1	1	1	0	1	1	0
PotVar0074928	4	4	53731799	35.7	3	2	0	1	1	1	1	0	0	1
solcap_snp_c2_45040	4	4	53864206	35.7	1	0	0	1	0	0	0	0	0	0
PotVar0116182	4	4	54000118	36.52	2	0	1	1	0	0	0	0	0	0
PotVar0116179	4	4	54000283	36.73	2	0	1	1	0	0	0	0	0	0
solcap_snp_c1_15983	4	4	54396697	36.92	4	1	1	1	1	1	0	0	0	1
solcap_snp_c1_15977	4	4	54419164	36.95	2	4	1	1	0	0	1	1	1	1
solcap_snp_c2_54887	4	4	54438748	36.95	0	1	0	0	0	0	0	0	0	1
solcap_snp_c1_14440	4	4	55384468	37.54	4	1	1	1	1	1	0	0	0	1
solcap_snp_c1_14435	4	4	55385909	37.54	2	1	0	0	1	1	0	0	0	1
solcap_snp_c2_48810	4	4	55407627	38.28	0	1	0	0	0	0	0	0	0	1
solcap_snp_c2_48808	4	4	55441858	38.28	4	1	1	1	1	1	0	0	0	1
solcap_snp_c2_21974	4	4	56449719	39.6	2	2	1	1	0	0	0	1	0	1
solcap_snp_c2_21972	4	4	56553702	40.21	4	3	1	1	1	1	1	1	1	0
solcap_snp_c2_52890	4	4	57285169	40.68	4	2	1	1	1	1	0	1	0	1
solcap_snp_c1_12945	4	4	57899405	42.25	2	3	1	1	0	0	1	1	1	0
PotVar0084331	4	4	58431551	43.76	1	3	1	0	0	0	1	1	1	0
solcap_snp_c2_34958	4	4	58441701	43.76	3	1	0	1	1	1	0	0	0	1
solcap_snp_c2_36027	4	4	58830957	45.06	3	4	0	1	1	1	1	1	1	1
PotVar0116492	4	4	58838906	45.06	1	0	1	0	0	0	0	0	0	0
solcap_snp_c2_36033	4	4	58868459	45.29	1	3	0	1	0	0	1	1	1	0
solcap_snp_c2_55849	4	4	59150916	46.28	3	2	1	0	1	1	0	1	0	1
solcap_snp_c2_39804	4	4	59825374	46.97	1	3	0	0	0	1	1	1	0	1
solcap_snp_c1_11750	4	4	59828910	47.83	4	3	1	1	1	1	1	1	0	1
solcap_snp_c2_39801	4	4	59829020	47.83	4	3	1	1	1	1	1	1	0	1
PotVar0100544	4	4	60127020	48.14	2	0	1	0	1	0	0	0	0	0
PotVar0100536	4	4	60127408	48.16	0	1	0	0	0	0	0	0	1	0
solcap_snp_c2_51249	4	4	60139357	48.16	4	1	1	1	1	1	0	0	1	0
solcap_snp_c1_15012	4	4	60213972	48.16	2	1	1	0	1	0	0	0	0	1
solcap_snp_c1_15006	4	4	60255822	48.16	3	4	0	1	1	1	1	1	1	1
solcap_snp_c1_15504	4	4	60551428	48.16	0	3	0	0	0	0	1	1	0	1
solcap_snp_c1_11363	4	4	61102521	49.61	2	0	1	0	1	0	0	0	0	0
solcap_snp_c1_11356	4	4	61160138	50.13	2	1	1	0	1	0	0	0	1	0
solcap_snp_c1_11352	4	4	61194011	50.18	4	3	1	1	1	1	1	1	0	1
solcap_snp_c1_11391	4	4	61215427	50.3	2	3	0	1	0	1	1	1	0	1
solcap_snp_c2_38116	4	4	61284452	50.76	2	1	1	0	1	0	0	0	1	0
PotVar0099011	4	4	61696653	51.13	3	3	1	0	1	1	1	1	1	0
PotVar0098988	4	4	61697546	51.13	3	2	1	1	1	0	0	0	1	1
PotVar0098919	4	4	61699812	51.13	1	1	0	1	0	0	0	0	0	1
solcap_snp_c1_11206	4	4	62135720	51.13	2	1	1	0	1	0	0	0	1	0
PotVar0071171	4	4	62419849	52.06	1	0	1	0	0	0	0	0	0	0
PotVar0071120	4	4	62420593	52.15	3	4	1	1	0	1	1	1	1	1
PotVar0071109	4	4	62420765	52.24	2	4	0	1	0	1	1	1	1	1
PotVar0071041	4	4	62421605	52.24	3	3	1	1	0	1	1	1	0	1
PotVar0070881	4	4	62732752	54.42	3	2	1	1	1	0	0	0	1	1
PotVar0070856	4	4	62733219	54.42	2	0	1	0	1	0	0	0	0	0
solcap_snp_c2_39463	4	4	63406121	55.36	2	1	1	0	1	0	0	0	1	0
solcap_snp_c1_11670	4	4	63515949	55.41	2	4	0	1	0	1	1	1	1	1
solcap_snp_c2_39441	4	4	63559108	55.7	2	0	1	0	1	0	0	0	0	0
solcap_snp_c2_39442	4	4	63559196	55.73	3	3	1	0	1	1	1	1	1	0
solcap_snp_c2_39448	4	4	63659421	55.73	2	4	0	1	0	1	1	1	1	1
solcap_snp_c2_39453	4	4	63668434	55.73	1	2	0	0	0	1	1	1	0	0
solcap_snp_c2_43736	4	4	63845729	56.51	2	0	1	0	1	0	0	0	0	0
solcap_snp_c2_43722	4	4	64012524	56.52	1	2	0	1	0	0	0	0	1	1
solcap_snp_c2_43735	4	4	64055406	56.91	3	2	1	0	1	1	1	1	0	0
PotVar0113797	4	4	64087451	56.95	2	4	0	1	0	1	1	1	1	1
PotVar0113919	4	4	64089292	57.04	3	2	1	0	1	1	1	1	0	0
solcap_snp_c1_11639	4	4	64134829	57.46	1	2	0	0	0	1	1	1	0	0
PotVar0113944	4	4	64215564	57.6	2	0	1	0	1	0	0	0	0	0
PotVar0114023	4	4	64216646	57.64	3	2	1	0	1	1	1	1	0	0
PotVar0114035	4	4	64216927	57.64	2	0	1	0	1	0	0	0	0	0
PotVar0114036	4	4	64216973	57.64	1	2	0	0	0	1	1	1	0	0
solcap_snp_c2_39327	4	4	64275135	57.64	3	3	1	0	1	1	1	1	1	0
solcap_snp_c2_42685	4	4	64607518	58.86	2	4	0	1	0	1	1	1	1	1
solcap_snp_c2_21590	4	4	64758588	58.86	3	2	1	1	1	0	0	0	1	1
solcap_snp_c2_21578	4	4	64775909	58.93	2	4	0	1	0	1	1	1	1	1
PotVar0000812	4	4	64801926	58.98	1	2	0	1	0	0	0	0	1	1
PotVar0000805	4	4	64801981	58.99	3	4	1	0	1	1	1	1	1	1
solcap_snp_c1_6758	4	4	64867844	59	2	0	1	0	1	0	0	0	0	0
solcap_snp_c1_6750	4	4	64973019	60.27	4	3	1	1	1	1	0	1	1	1
PotVar0000619	4	4	64996828	60.27	2	0	1	0	1	0	0	0	0	0
solcap_snp_c1_6748	4	4	64996975	60.27	2	0	1	0	1	0	0	0	0	0
PotVar0000583	4	4	64999812	60.27	4	2	1	1	1	1	1	1	0	0
PotVar0000542	4	4	65000457	60.28	4	3	1	1	1	1	0	1	1	1
solcap_snp_c2_21463	4	4	65081875	60.28	2	4	0	1	0	1	1	1	1	1
solcap_snp_c2_21388	4	4	65202957	61.4	3	1	1	1	1	0	1	0	0	0
PotVar0000484	4	4	65237478	61.4	4	3	1	1	1	1	1	1	0	1
PotVar0000481	4	4	65237540	62.13	1	0	0	0	0	1	0	0	0	0
solcap_snp_c1_8328	4	4	65577930	62.59	3	2	1	1	1	0	1	1	0	0
solcap_snp_c2_26731	4	4	65583822	62.7	0	1	0	0	0	0	0	0	1	0
solcap_snp_c2_26757	4	4	65600243	63.35	0	1	0	0	0	0	0	0	1	0
solcap_snp_c2_26758	4	4	65600291	63.35	4	3	1	1	1	1	1	1	0	1
solcap_snp_c2_26688	4	4	65767269	63.8	1	2	0	0	0	1	0	0	1	1
PotVar0123717	4	4	65866032	64.97	2	3	1	0	0	1	0	1	1	1
PotVar0123702	4	4	65866382	65.19	0	1	0	0	0	0	0	0	0	1
PotVar0123654	4	4	65867228	65.19	1	0	0	0	0	1	0	0	0	0
solcap_snp_c2_25283	4	4	65867228	65.19	1	0	0	0	0	1	0	0	0	0
solcap_snp_c2_25284	4	4	65872176	65.48	2	2	0	1	1	0	1	0	0	1
solcap_snp_c2_55793	4	4	65970096	65.95	1	1	0	0	0	1	0	0	1	0
solcap_snp_c2_55780	4	4	65971280	65.95	3	3	0	1	1	1	1	0	1	1
solcap_snp_c2_55777	4	4	65971441	65.95	3	3	1	1	1	0	1	1	0	1
solcap_snp_c1_16191	4	4	65971751	65.95	1	1	1	0	0	0	0	1	0	0
solcap_snp_c2_55775	4	4	65972399	65.95	2	2	1	0	0	1	0	1	1	0
solcap_snp_c2_55774	4	4	65972478	65.95	1	1	0	0	0	1	0	0	1	0
solcap_snp_c2_26712	4	4	66043528	66.73	2	3	1	0	1	0	1	1	0	1
solcap_snp_c1_8319	4	4	66074599	67.06	1	2	0	0	1	0	1	0	0	1
PotVar0087136	4	4	66149878	68.54	2	3	0	0	1	1	1	0	1	1
solcap_snp_c2_26741	4	4	66204701	68.55	3	4	1	0	1	1	1	1	1	1
PotVar0087233	4	4	66210459	68.55	2	3	0	0	1	1	1	0	1	1
PotVar0087234	4	4	66210576	68.55	1	1	1	0	0	0	0	1	0	0
solcap_snp_c2_26744	4	4	66212305	68.55	2	1	1	1	0	0	0	1	0	0
solcap_snp_c2_38556	4	4	66415083	68.55	4	3	1	1	1	1	1	1	1	0
solcap_snp_c2_38611	4	4	66650026	70.91	1	2	1	0	0	0	0	1	0	1
solcap_snp_c2_44640	4	4	66777995	70.91	2	3	1	1	0	0	0	1	1	1
solcap_snp_c1_13172	4	4	66920028	72.16	3	2	0	1	1	1	1	0	1	0
PotVar0111404	4	4	67167166	72.62	1	2	1	0	0	0	0	0	1	1
PotVar0111414	4	4	67167376	72.83	4	3	1	1	1	1	1	0	1	1
PotVar0111470	4	4	67169183	72.84	4	3	1	1	1	1	1	1	0	1
PotVar0111515	4	4	67171446	72.84	4	3	1	1	1	1	1	0	1	1
PotVar0111531	4	4	67295219	72.84	0	1	0	0	0	0	0	1	0	0
PotVar0111582	4	4	67296060	72.84	0	1	0	0	0	0	0	1	0	0
solcap_snp_c2_52206	4	4	67567676	73.78	0	2	0	0	0	0	0	1	1	0
solcap_snp_c2_52203	4	4	67585796	73.78	4	3	1	1	1	1	1	1	0	1
solcap_snp_c2_52196	4	4	67631273	73.78	0	1	0	0	0	0	0	0	1	0
solcap_snp_c2_52195	4	4	67631327	73.8	4	3	1	1	1	1	1	0	1	1
PotVar0075244	4	4	67806918	74.04	1	2	0	1	0	0	0	1	1	0
PotVar0075255	4	4	67807068	74.05	0	1	0	0	0	0	0	1	0	0
PotVar0075291	4	4	67821829	74.05	3	4	1	0	1	1	1	1	1	1
PotVar0075293	4	4	67821894	74.05	4	3	1	1	1	1	1	0	1	1
solcap_snp_c2_34915	4	4	67821952	74.68	3	2	1	0	1	1	1	0	0	1
PotVar0075324	4	4	67822196	74.68	4	2	1	1	1	1	1	0	0	1
PotVar0075407	4	4	67908727	74.88	0	1	0	0	0	0	0	1	0	0
solcap_snp_c2_34876	4	4	67981010	76.13	1	1	0	0	1	0	1	0	0	0
solcap_snp_c2_34872	4	4	67981423	76.13	1	3	1	0	0	0	0	1	1	1
solcap_snp_c2_34869	4	4	67981553	76.13	3	3	1	1	0	1	0	1	1	1
solcap_snp_c2_34866	4	4	67983036	76.13	1	1	1	0	0	0	0	1	0	0
solcap_snp_c2_34864	4	4	67983402	76.13	4	2	1	1	1	1	1	1	0	0
solcap_snp_c2_34862	4	4	67984665	76.13	3	3	0	1	1	1	1	0	1	1
solcap_snp_c1_10425	4	4	67985135	76.13	3	3	1	1	0	1	0	1	1	1
solcap_snp_c1_10424	4	4	67985201	76.13	3	3	0	1	1	1	1	0	1	1
solcap_snp_c2_34861	4	4	67985836	76.13	3	1	1	1	0	1	0	1	0	0
PotVar0075591	4	4	68140523	77.59	2	2	1	0	1	0	1	1	0	0
PotVar0075776	4	4	68265527	77.59	1	1	0	0	1	0	1	0	0	0
PotVar0075882	4	4	68294006	77.6	3	1	1	1	0	1	0	1	0	0
PotVar0076032	4	4	68295938	78.93	0	1	0	0	0	0	0	1	0	0
solcap_snp_c1_3166	4	4	68439384	79.06	2	1	0	1	0	1	0	1	0	0
solcap_snp_c2_44461	4	4	68722211	79.82	0	1	0	0	0	0	0	1	0	0
solcap_snp_c1_13085	4	4	68734083	79.84	1	2	0	0	1	0	1	1	0	0
solcap_snp_c1_13077	4	4	68865108	79.86	0	1	0	0	0	0	0	1	0	0
solcap_snp_c1_4180	4	4	69079236	80.86	2	3	0	1	0	1	1	0	1	1
solcap_snp_c1_4178	4	4	69122414	80.86	4	3	1	1	1	1	1	0	1	1
solcap_snp_c2_12959	4	4	69138945	81.23	4	2	1	1	1	1	1	1	0	0
solcap_snp_c2_12958	4	4	69148562	81.23	0	3	0	0	0	0	0	1	1	1
solcap_snp_c2_12947	4	4	69185901	81.24	1	3	1	0	0	0	0	1	1	1
solcap_snp_c1_4175	4	4	69209192	81.24	0	1	0	0	0	0	0	1	0	0
solcap_snp_c2_12930	4	4	69311500	81.91	0	1	0	0	0	0	0	1	0	0
solcap_snp_c2_12924	4	4	69345026	82.53	1	2	1	0	0	0	1	1	0	0
solcap_snp_c2_12913	4	4	69391846	82.53	1	2	1	0	0	0	1	1	0	0
solcap_snp_c2_12904	4	4	69413002	82.53	1	2	1	0	0	0	1	1	0	0
PotVar0015087	4	4	69624285	83.47	4	3	1	1	1	1	1	0	1	1
PotVar0015108	4	4	69624987	83.47	4	3	1	1	1	1	1	0	1	1
solcap_snp_c1_4140	4	4	69649074	83.49	4	2	1	1	1	1	0	0	1	1
solcap_snp_c1_4109	4	4	69830197	84.2	4	3	1	1	1	1	1	0	1	1
PotVar0015145	4	4	69970576	85.83	4	3	1	1	1	1	1	0	1	1
PotVar0015291	4	4	70015925	85.83	2	1	0	1	0	1	0	1	0	0
solcap_snp_c1_10211	4	4	70065735	85.84	0	1	0	0	0	0	0	1	0	0
solcap_snp_c1_10178	4	4	70199242	87.03	4	3	1	1	1	1	1	0	1	1
solcap_snp_c1_10179	4	4	70199251	87.07	0	2	0	0	0	0	0	1	0	1
solcap_snp_c1_10181	4	4	70200587	87.07	4	3	1	1	1	1	1	1	1	0
solcap_snp_c2_34017	4	4	70201797	87.07	0	2	0	0	0	0	0	1	0	1
solcap_snp_c2_34019	4	4	70222194	87.31	1	2	0	1	0	0	1	1	0	0
PotVar0015456	4	4	70252061	87.44	3	3	1	0	1	1	0	1	1	1
solcap_snp_c2_34050	4	4	70330077	88.46	1	3	0	1	0	0	1	1	0	1
solcap_snp_c2_34051	4	4	70330245	88.47	0	1	0	0	0	0	0	1	0	0
solcap_snp_c1_10202	4	4	70396887	88.48	4	2	1	1	1	1	1	0	1	0
solcap_snp_c1_13349	4	4	70589201	90.44	4	2	1	1	1	1	1	0	1	0
solcap_snp_c2_35970	4	4	70731750	92.31	1	3	1	0	0	0	1	1	0	1
PotVar0015535	4	4	70743638	92.31	4	1	1	1	1	1	0	0	1	0
PotVar0015639	4	4	70760360	92.5	3	2	0	1	1	1	1	0	1	0
PotVar0015706	4	4	70761253	92.5	3	4	0	1	1	1	1	1	1	1
PotVar0015746	4	4	70789306	92.71	1	1	1	0	0	0	0	0	0	1
PotVar0015848	4	4	70790948	92.71	3	2	0	1	1	1	1	0	1	0
PotVar0015864	4	4	70791290	92.9	4	3	1	1	1	1	1	0	1	1
solcap_snp_c1_10678	4	4	70805737	93.08	4	3	1	1	1	1	1	0	1	1
PotVar0015987	4	4	70875680	93.28	1	2	1	0	0	0	0	1	0	1
PotVar0015998	4	4	70875864	93.28	0	1	0	0	0	0	0	1	0	0
solcap_snp_c2_35941	4	4	70879006	93.37	1	3	1	0	0	0	1	1	0	1
solcap_snp_c1_10667	4	4	70880971	93.37	1	3	1	0	0	0	1	1	0	1
solcap_snp_c1_10712	4	4	70954662	96	0	1	0	0	0	0	0	0	0	1
solcap_snp_c1_3450	4	4	71076408	96.11	1	1	0	0	0	1	0	1	0	0
solcap_snp_c2_10867	4	4	71185790	97.29	2	2	0	1	1	0	1	0	1	0
PotVar0016123	4	4	71207248	99.04	1	0	0	0	0	1	0	0	0	0
PotVar0016129	4	4	71207360	99.04	4	3	1	1	1	1	1	1	1	0
PotVar0016132	4	4	71207390	99.04	1	0	0	1	0	0	0	0	0	0
PotVar0016133	4	4	71207426	99.04	0	1	0	0	0	0	0	0	0	1
PotVar0016140	4	4	71207558	99.04	3	4	1	1	1	0	1	1	1	1
PotVar0016176	4	4	71220153	99.04	3	4	1	0	1	1	1	1	1	1
PotVar0016251	4	4	71221277	99.05	4	3	1	1	1	1	1	1	1	0
PotVar0016374	4	4	71333722	99.05	1	0	0	0	0	1	0	0	0	0
PotVar0016397	4	4	71334145	99.89	1	0	0	1	0	0	0	0	0	0
PotVar0016403	4	4	71334255	99.9	3	3	1	0	1	1	1	1	1	0
PotVar0016414	4	4	71335030	99.95	3	1	1	1	0	1	0	0	0	1
solcap_snp_c2_10819	4	4	71335030	99.95	3	1	1	1	0	1	0	0	0	1
PotVar0016608	4	4	71427689	99.98	3	4	1	0	1	1	1	1	1	1
PotVar0016612	4	4	71427772	99.98	1	0	0	1	0	0	0	0	0	0
PotVar0016705	4	4	71429232	100.67	3	4	0	1	1	1	1	1	1	1
PotVar0016717	4	4	71429402	100.67	2	4	1	0	1	0	1	1	1	1
PotVar0016824	4	4	71529614	100.68	0	1	0	0	0	0	0	0	0	1
PotVar0016906	4	4	71582953	100.68	3	4	1	0	1	1	1	1	1	1
PotVar0017084	4	4	71585083	100.68	2	3	1	0	1	0	1	1	1	0
PotVar0017121	4	4	71589347	100.95	4	3	1	1	1	1	1	1	1	0
PotVar0017135	4	4	71589527	100.95	0	1	0	0	0	0	0	0	0	1
PotVar0017169	4	4	71590312	101.43	1	0	0	1	0	0	0	0	0	0
solcap_snp_c1_3525	4	4	71590312	101.43	1	0	0	1	0	0	0	0	0	0
PotVar0017171	4	4	71590429	101.43	3	3	1	1	1	0	1	1	1	0
PotVar0017199	4	4	71590968	101.43	4	3	1	1	1	1	1	1	1	0
solcap_snp_c2_10692	4	4	71591813	101.43	3	4	1	1	1	0	1	1	1	1
solcap_snp_c2_10686	4	4	71592367	101.43	3	4	1	0	1	1	1	1	1	1
solcap_snp_c2_10682	4	4	71592545	101.43	4	3	1	1	1	1	1	1	1	0
PotVar0017285	4	4	71592781	101.43	4	3	1	1	1	1	1	1	1	0
PotVar0017293	4	4	71592966	101.73	1	0	0	0	0	1	0	0	0	0
solcap_snp_c2_10660	4	4	71634405	102.06	1	1	0	0	0	1	0	0	0	1
PotVar0017358	4	4	71813372	103.71	3	4	1	1	1	0	1	1	1	1
PotVar0017371	4	4	71813575	103.71	3	4	1	1	1	0	1	1	1	1
PotVar0017411	4	4	71814757	103.71	2	1	1	0	0	1	0	0	0	1
PotVar0017431	4	4	71815128	103.71	1	1	0	0	0	1	0	0	0	1
solcap_snp_c2_10626	4	4	71816913	103.71	2	0	1	1	0	0	0	0	0	0
solcap_snp_c2_10618	4	4	71826211	103.72	3	3	1	1	1	0	1	1	1	0
solcap_snp_c1_3499	4	4	71826344	103.72	1	0	0	0	0	1	0	0	0	0
solcap_snp_c2_10614	4	4	71827521	103.72	1	0	0	0	0	1	0	0	0	0
solcap_snp_c1_3494	4	4	71868365	103.72	3	4	1	1	1	0	1	1	1	1
solcap_snp_c2_10568	4	4	71954528	104.21	3	1	1	1	0	1	0	0	0	1
solcap_snp_c2_10563	4	4	71956350	104.21	1	1	0	0	0	1	0	0	0	1
solcap_snp_c1_3476	4	4	71957094	104.21	2	0	1	1	0	0	0	0	0	0
PotVar0017473	4	4	72022591	104.94	2	1	1	0	0	1	0	0	0	1
PotVar0017710	4	4	72026780	104.95	1	0	0	0	0	1	0	0	0	0
PotVar0017735	4	4	72029800	104.95	2	1	1	0	0	1	0	0	0	1
PotVar0017808	4	4	72031015	105.75	3	4	0	1	1	1	1	1	1	1
solcap_snp_c2_10540	4	4	72036710	105.75	1	0	1	0	0	0	0	0	0	0
PotVar0017868	4	4	72143747	105.75	1	0	1	0	0	0	0	0	0	0
PotVar0017902	4	4	72145421	105.75	3	3	1	1	1	0	1	1	1	0
solcap_snp_c2_23678	5	5	224801	0	3	3	1	1	1	0	1	1	1	0
PotVar0048982	5	5	347829	0	1	1	0	0	0	1	0	0	0	1
PotVar0048943	5	5	348665	0	2	2	1	0	0	1	1	0	0	1
PotVar0048849	5	5	349635	0	1	1	0	0	0	1	0	0	0	1
PotVar0048673	5	5	351718	0	2	2	1	0	0	1	1	0	0	1
solcap_snp_c2_23739	5	5	389174	0.01	3	3	1	1	1	0	1	1	1	0
PotVar0048505	5	5	403097	0.01	2	2	0	1	1	0	0	1	1	0
PotVar0048332	5	5	496942	1.31	1	1	1	0	0	0	1	0	0	0
solcap_snp_c2_52277	5	5	561394	1.51	3	3	1	1	1	0	1	1	1	0
solcap_snp_c2_52276	5	5	561523	1.51	1	1	0	0	0	1	0	0	0	1
solcap_snp_c2_23786	5	5	576707	1.51	1	1	0	0	0	1	0	0	0	1
PotVar0048171	5	5	693435	1.85	2	1	0	1	0	1	0	0	0	1
PotVar0048141	5	5	693803	1.85	1	1	1	0	0	0	1	0	0	0
solcap_snp_c2_23835	5	5	694562	1.85	3	3	0	1	1	1	0	1	1	1
solcap_snp_c2_23836	5	5	694653	1.85	2	1	0	1	0	1	0	0	0	1
solcap_snp_c1_15684	5	5	1041105	2.29	1	1	1	0	0	0	1	0	0	0
solcap_snp_c2_40379	5	5	1091964	4.76	3	3	1	1	0	1	1	1	0	1
PotVar0048114	5	5	1105576	4.76	2	2	1	0	1	0	1	0	1	0
solcap_snp_c2_33509	5	5	1400794	5.66	3	3	1	1	0	1	1	1	0	1
solcap_snp_c2_33515	5	5	1411584	5.66	2	2	1	0	1	0	1	0	1	0
solcap_snp_c2_33516	5	5	1413720	6.23	3	3	0	1	1	1	0	1	1	1
solcap_snp_c2_33520	5	5	1413918	6.23	1	1	1	0	0	0	1	0	0	0
solcap_snp_c2_33522	5	5	1414020	6.23	3	3	0	1	1	1	0	1	1	1
solcap_snp_c2_33536	5	5	1438486	6.69	1	1	1	0	0	0	1	0	0	0
solcap_snp_c2_33537	5	5	1438693	6.69	3	3	0	1	1	1	0	1	1	1
solcap_snp_c2_52070	5	5	1853441	7.06	1	2	1	0	0	0	1	0	1	0
PotVar0114686	5	5	1956763	7.43	1	1	1	0	0	0	1	0	0	0
PotVar0114693	5	5	1956859	7.43	1	1	1	0	0	0	1	0	0	0
solcap_snp_c2_11604	5	5	1957584	7.78	3	2	0	1	1	1	0	1	0	1
solcap_snp_c2_11766	5	5	1996437	7.78	1	2	1	0	0	0	1	0	1	0
solcap_snp_c2_11758	5	5	1997209	8.14	4	3	1	1	1	1	1	1	0	1
solcap_snp_c2_11646	5	5	2876174	10.61	0	1	0	0	0	0	1	0	0	0
PotVar0024527	5	5	2889969	10.8	3	4	0	1	1	1	1	1	1	1
solcap_snp_c1_3761	5	5	2957986	10.89	1	0	0	0	0	1	0	0	0	0
solcap_snp_c2_11617	5	5	2958079	10.89	1	0	0	0	0	1	0	0	0	0
PotVar0024645	5	5	2958805	10.89	0	1	0	0	0	0	0	0	1	0
solcap_snp_c2_11616	5	5	2963974	10.89	0	1	0	0	0	0	1	0	0	0
PotVar0024744	5	5	2964049	10.89	3	4	1	1	1	0	1	1	1	1
solcap_snp_c2_11771	5	5	3112596	11.65	2	2	1	0	0	1	1	0	1	0
PotVar0024816	5	5	3360985	12.3	1	1	1	0	0	0	1	0	0	0
PotVar0025052	5	5	3365443	12.3	3	3	1	1	0	1	1	1	0	1
PotVar0025053	5	5	3365524	12.3	3	3	0	1	1	1	0	1	1	1
solcap_snp_c2_11984	5	5	3483408	13.9	3	4	1	1	1	0	1	1	1	1
solcap_snp_c2_11977	5	5	3515956	13.9	3	4	0	1	1	1	1	1	1	1
solcap_snp_c2_11961	5	5	3538675	14.33	3	3	1	1	0	1	1	1	0	1
solcap_snp_c2_11923	5	5	3710249	14.33	0	1	0	0	0	0	0	0	1	0
PotVar0025440	5	5	3767706	14.33	3	4	1	1	0	1	1	1	1	1
PotVar0025527	5	5	3768576	14.33	3	4	1	1	1	0	1	1	1	1
PotVar0025554	5	5	3768934	14.33	2	3	1	1	0	0	1	1	0	1
solcap_snp_c2_11896	5	5	3777267	14.33	4	3	1	1	1	1	1	1	0	1
PotVar0025817	5	5	3874348	14.33	3	4	1	1	0	1	1	1	1	1
PotVar0025923	5	5	3875191	14.38	1	0	0	0	0	1	0	0	0	0
PotVar0025980	5	5	3875761	14.38	3	3	1	1	1	0	1	0	1	1
solcap_snp_c2_11799	5	5	4094736	15.51	3	3	1	1	0	1	1	1	0	1
PotVar0026113	5	5	4250232	16.54	1	0	1	0	0	0	0	0	0	0
PotVar0026114	5	5	4250292	16.64	4	3	1	1	1	1	1	0	1	1
solcap_snp_c2_11824	5	5	4251874	16.72	1	0	0	0	0	1	0	0	0	0
PotVar0026323	5	5	4252831	16.77	0	2	0	0	0	0	0	1	1	0
PotVar0026358	5	5	4335381	16.77	1	2	0	0	0	1	0	1	1	0
PotVar0026556	5	5	4339620	16.77	3	4	1	1	1	0	1	1	1	1
PotVar0077880	5	5	4401848	17.09	1	0	1	0	0	0	0	0	0	0
PotVar0078045	5	5	4407080	17.09	1	2	0	1	0	0	1	0	0	1
PotVar0078222	5	5	4411184	17.09	3	4	0	1	1	1	1	1	1	1
PotVar0078411	5	5	4417997	17.09	1	1	0	0	0	1	0	1	0	0
PotVar0078439	5	5	4418403	17.09	2	3	0	1	1	0	1	0	1	1
solcap_snp_c2_22964	5	5	4470491	17.1	1	2	0	1	0	0	1	0	0	1
PotVar0079027	5	5	4487738	17.1	1	4	0	1	0	0	1	1	1	1
PotVar0079063	5	5	4489234	17.64	2	4	1	1	0	0	1	1	1	1
PotVar0079312	5	5	4494030	17.64	1	0	1	0	0	0	0	0	0	0
PotVar0079440	5	5	4504427	17.8	1	0	1	0	0	0	0	0	0	0
PotVar0079612	5	5	4541030	17.81	0	1	0	0	0	0	0	0	1	0
PotVar0079652	5	5	4548540	17.82	2	2	0	0	1	1	0	1	1	0
PotVar0079747	5	5	4550233	19.07	1	0	1	0	0	0	0	0	0	0
PotVar0079785	5	5	4628462	19.7	0	1	0	0	0	0	0	1	0	0
PotVar0079803	5	5	4628704	19.71	2	0	0	0	1	1	0	0	0	0
solcap_snp_c2_23014	5	5	4629609	19.71	0	1	0	0	0	0	0	0	1	0
PotVar0079860	5	5	4629750	19.71	2	0	0	0	1	1	0	0	0	0
PotVar0079863	5	5	4629843	19.71	1	3	0	1	0	0	1	1	0	1
PotVar0079901	5	5	4700911	19.71	2	4	1	1	0	0	1	1	1	1
PotVar0079945	5	5	4701552	19.71	0	1	0	0	0	0	0	1	0	0
PotVar0080210	5	5	4722362	19.71	4	2	1	1	1	1	1	1	0	0
PotVar0080353	5	5	4725122	19.71	4	3	1	1	1	1	1	0	1	1
PotVar0080365	5	5	4725264	19.71	2	4	1	1	0	0	1	1	1	1
PotVar0080464	5	5	4727271	19.71	0	1	0	0	0	0	0	0	1	0
PotVar0080470	5	5	4727337	19.72	4	3	1	1	1	1	1	1	0	1
solcap_snp_c2_23030	5	5	4729224	19.72	2	0	0	0	1	1	0	0	0	0
PotVar0080614	5	5	4752243	19.72	0	1	0	0	0	0	0	0	1	0
PotVar0080881	5	5	4791965	19.72	0	1	0	0	0	0	0	0	1	0
solcap_snp_c2_23055	5	5	4936332	19.72	4	3	1	1	1	1	1	1	0	1
solcap_snp_c2_51473	5	5	5574612	24.79	4	3	1	1	1	1	0	1	1	1
solcap_snp_c2_51470	5	5	5574733	24.79	0	1	0	0	0	0	1	0	0	0
PotVar0117190	5	5	5684749	24.79	2	4	1	1	0	0	1	1	1	1
PotVar0117192	5	5	5684835	24.87	2	1	1	1	0	0	0	0	0	1
PotVar0117270	5	5	5691047	24.87	4	3	1	1	1	1	0	1	1	1
PotVar0117275	5	5	5691085	24.87	2	4	1	1	0	0	1	1	1	1
PotVar0117354	5	5	5692838	24.87	4	3	1	1	1	1	0	1	1	1
solcap_snp_c2_47646	5	5	5921198	26.17	4	1	1	1	1	1	0	0	0	1
PotVar0089841	5	5	5921368	26.17	4	2	1	1	1	1	1	0	0	1
PotVar0089769	5	5	5925972	26.17	0	3	0	0	0	0	1	1	1	0
PotVar0089751	5	5	5926378	26.17	0	2	0	0	0	0	0	1	1	0
solcap_snp_c2_47648	5	5	5932020	26.17	4	3	1	1	1	1	0	1	1	1
solcap_snp_c2_47649	5	5	5932061	26.17	4	3	1	1	1	1	0	1	1	1
PotVar0089566	5	5	5943944	26.17	4	3	1	1	1	1	1	0	1	1
solcap_snp_c2_47660	5	5	5946481	26.18	0	1	0	0	0	0	1	0	0	0
solcap_snp_c2_47611	5	5	5972571	26.18	0	2	0	0	0	0	1	1	0	0
solcap_snp_c2_47619	5	5	6018815	26.18	4	3	1	1	1	1	0	1	1	1
solcap_snp_c2_52436	5	5	6147926	26.89	2	4	1	1	0	0	1	1	1	1
solcap_snp_c2_47284	5	5	6354190	26.97	4	2	1	1	1	1	0	1	1	0
PotVar0089376	5	5	6502057	27.68	3	4	1	1	1	0	1	1	1	1
solcap_snp_c2_38138	5	5	6665424	28.65	2	1	1	1	0	0	0	0	1	0
solcap_snp_c2_55452	5	5	6965234	28.67	4	3	1	1	1	1	0	1	1	1
solcap_snp_c2_45522	5	5	7200278	31.58	3	4	1	1	1	0	1	1	1	1
solcap_snp_c2_45553	5	5	7286180	32.65	1	3	0	0	1	0	1	0	1	1
PotVar0083756	5	5	7540732	33.09	4	2	1	1	1	1	1	1	0	0
PotVar0083774	5	5	7540882	33.09	3	2	1	1	1	0	1	1	0	0
PotVar0084120	5	5	7670301	33.34	0	1	0	0	0	0	1	0	0	0
PotVar0084163	5	5	7670585	33.36	4	2	1	1	1	1	1	1	0	0
PotVar0084179	5	5	7670834	33.43	2	0	1	1	0	0	0	0	0	0
PotVar0084219	5	5	7671145	33.43	0	1	0	0	0	0	0	1	0	0
PotVar0125957	5	5	8135468	33.43	4	3	1	1	1	1	0	1	1	1
PotVar0085379	5	5	8810619	35.67	1	0	0	1	0	0	0	0	0	0
PotVar0085259	5	5	8815495	35.67	1	4	1	0	0	0	1	1	1	1
solcap_snp_c2_51019	5	5	9407434	36.59	1	0	1	0	0	0	0	0	0	0
PotVar0091465	5	5	9834091	37.39	2	3	1	1	0	0	1	0	1	1
PotVar0091464	5	5	9834176	37.39	2	4	1	1	0	0	1	1	1	1
PotVar0091456	5	5	9834433	37.39	3	4	1	0	1	1	1	1	1	1
PotVar0091329	5	5	9837085	37.39	1	0	0	1	0	0	0	0	0	0
PotVar0091229	5	5	9838491	38.78	4	2	1	1	1	1	1	1	0	0
solcap_snp_c1_14645	5	5	10031602	38.78	3	4	0	1	1	1	1	1	1	1
PotVar0091126	5	5	10111735	38.78	1	0	1	0	0	0	0	0	0	0
solcap_snp_c2_32877	5	5	10273830	39.17	3	4	0	1	1	1	1	1	1	1
PotVar0090986	5	5	10300435	39.17	3	4	0	1	1	1	1	1	1	1
PotVar0014564	5	5	11043844	39.9	1	0	0	1	0	0	0	0	0	0
PotVar0014552	5	5	11044183	39.91	0	2	0	0	0	0	0	0	1	1
PotVar0014546	5	5	11044288	40.32	0	1	0	0	0	0	1	0	0	0
solcap_snp_c2_24329	5	5	11376900	40.32	4	2	1	1	1	1	1	1	0	0
solcap_snp_c2_24373	5	5	11544170	40.56	4	2	1	1	1	1	1	1	0	0
PotVar0014509	5	5	11711961	40.56	4	2	1	1	1	1	1	1	0	0
PotVar0014498	5	5	11712187	42.21	3	4	0	1	1	1	1	1	1	1
solcap_snp_c2_38456	5	5	12209043	42.77	1	0	1	0	0	0	0	0	0	0
PotVar0014376	5	5	12237074	42.77	2	4	0	0	1	1	1	1	1	1
PotVar0014299	5	5	12660998	42.77	2	0	0	0	1	1	0	0	0	0
PotVar0109875	5	5	13345064	43.07	3	2	0	1	1	1	0	0	1	1
solcap_snp_c2_53298	5	5	13360466	43.07	1	2	0	1	0	0	0	0	1	1
solcap_snp_c2_53306	5	5	13386689	43.21	1	0	0	1	0	0	0	0	0	0
solcap_snp_c2_38739	5	5	14151270	43.21	2	2	0	1	1	0	0	0	1	1
solcap_snp_c1_12966	5	5	14428203	43.64	3	2	1	1	0	1	1	1	0	0
solcap_snp_c2_37554	5	5	14586944	43.64	3	4	1	0	1	1	1	1	1	1
solcap_snp_c2_54743	5	5	15144817	43.64	3	2	1	1	0	1	1	1	0	0
PotVar0104899	5	5	15765439	44.35	1	0	0	1	0	0	0	0	0	0
PotVar0104825	5	5	15767527	44.75	3	4	1	1	1	0	1	1	1	1
solcap_snp_c1_15249	5	5	17620118	45.25	2	2	1	0	0	1	1	1	0	0
solcap_snp_c2_43564	5	5	18136749	45.25	3	4	1	0	1	1	1	1	1	1
solcap_snp_c2_15681	5	5	18720577	46.33	2	2	0	1	1	0	0	0	1	1
solcap_snp_c2_15700	5	5	18944158	46.33	3	3	1	0	1	1	1	1	0	1
solcap_snp_c2_15701	5	5	18944672	46.33	3	3	1	1	0	1	1	1	1	0
PotVar0001271	5	5	18946166	46.33	3	3	1	0	1	1	1	1	0	1
solcap_snp_c2_15720	5	5	19108658	46.33	3	3	1	1	0	1	1	1	1	0
solcap_snp_c2_15723	5	5	19251589	46.33	2	2	0	1	1	0	0	0	1	1
solcap_snp_c2_15730	5	5	19371368	46.33	1	1	0	1	0	0	0	0	1	0
solcap_snp_c2_15733	5	5	19371864	46.66	1	1	0	1	0	0	0	0	1	0
solcap_snp_c2_15739	5	5	19426468	46.66	2	2	0	1	1	0	0	0	1	1
solcap_snp_c2_15745	5	5	19448116	46.66	3	3	1	1	0	1	1	1	1	0
PotVar0001276	5	5	19621324	46.67	3	3	1	0	1	1	1	1	0	1
PotVar0001290	5	5	19621751	46.67	1	1	0	0	1	0	0	0	0	1
PotVar0001295	5	5	19621901	46.67	2	2	0	1	1	0	0	0	1	1
PotVar0001308	5	5	19622476	46.67	0	1	0	0	0	0	0	1	0	0
solcap_snp_c1_6338	5	5	19622602	46.67	2	2	1	0	0	1	1	1	0	0
PotVar0001318	5	5	19622669	46.67	3	3	1	1	1	0	0	1	1	1
solcap_snp_c2_49666	5	5	19633164	46.67	2	2	1	0	0	1	1	1	0	0
PotVar0001435	5	5	20274304	46.67	1	1	0	1	0	0	0	0	1	0
solcap_snp_c2_52052	5	5	20274504	46.67	2	2	0	1	1	0	0	0	1	1
solcap_snp_c1_15192	5	5	20318671	46.67	2	2	0	1	1	0	0	0	1	1
solcap_snp_c2_53218	5	5	20361043	46.68	4	3	1	1	1	1	1	0	1	1
solcap_snp_c2_53225	5	5	20390436	46.68	2	2	0	1	1	0	0	0	1	1
solcap_snp_c2_53882	5	5	21898122	47.34	3	3	1	1	0	1	1	1	1	0
PotVar0001513	5	5	23031923	47.34	3	3	0	1	1	1	1	0	1	1
PotVar0001525	5	5	23032421	47.34	1	1	0	0	0	1	1	0	0	0
PotVar0001006	5	5	28304621	47.34	2	2	0	1	0	1	1	0	1	0
PotVar0001127	5	5	28307013	47.34	1	0	1	0	0	0	0	0	0	0
solcap_snp_c2_55687	5	5	28417409	47.34	3	3	1	0	1	1	1	1	0	1
solcap_snp_c2_50537	5	5	29038648	47.35	1	1	0	0	0	1	1	0	0	0
solcap_snp_c1_16345	5	5	29417480	47.35	1	1	0	0	0	1	1	0	0	0
solcap_snp_c1_14846	5	5	30464917	47.35	3	3	1	1	0	1	1	1	1	0
solcap_snp_c2_50444	5	5	30469150	47.35	3	3	1	0	1	1	1	1	0	1
solcap_snp_c1_15613	5	5	30643875	47.35	1	1	0	0	0	1	1	0	0	0
PotVar0018013	5	5	31662313	47.38	3	4	1	0	1	1	1	1	1	1
solcap_snp_c2_38252	5	5	33270249	47.5	3	3	0	1	1	1	1	0	1	1
PotVar0018043	5	5	33966509	47.5	3	3	1	1	0	1	1	1	1	0
PotVar0123233	5	5	34469391	47.5	3	4	0	1	1	1	1	1	1	1
PotVar0123241	5	5	34469668	47.5	3	3	1	1	1	0	0	1	1	1
solcap_snp_c2_57072	5	5	34469818	47.5	0	1	0	0	0	0	0	1	0	0
solcap_snp_c2_53600	5	5	35190884	47.5	1	1	0	1	0	0	0	0	1	0
solcap_snp_c2_54566	5	5	35376190	47.5	3	3	1	0	1	1	1	1	0	1
solcap_snp_c2_54561	5	5	35382083	47.5	1	1	0	0	1	0	0	0	0	1
solcap_snp_c2_54576	5	5	35385884	47.64	1	1	0	0	0	1	1	0	0	0
solcap_snp_c2_54574	5	5	35386073	47.64	3	3	1	1	0	1	1	1	1	0
solcap_snp_c2_46977	5	5	36650144	47.64	4	3	1	1	1	1	1	0	1	1
solcap_snp_c2_50226	5	5	36824795	47.64	2	2	0	1	1	0	0	0	1	1
solcap_snp_c2_47967	5	5	38614680	47.64	2	2	0	1	1	0	0	0	1	1
solcap_snp_c2_47980	5	5	38630855	47.65	2	2	1	0	0	1	1	1	0	0
solcap_snp_c1_14400	5	5	39208090	47.65	0	1	0	0	0	0	0	1	0	0
solcap_snp_c2_48573	5	5	39348698	47.65	2	2	1	0	0	1	1	1	0	0
solcap_snp_c2_48584	5	5	39350444	47.65	2	2	0	1	1	0	0	0	1	1
solcap_snp_c2_48587	5	5	39350738	47.65	2	2	0	1	1	0	0	0	1	1
solcap_snp_c2_57243	5	5	39678348	47.65	4	3	1	1	1	1	1	0	1	1
solcap_snp_c2_40088	5	5	41539479	47.65	3	3	1	1	1	0	0	1	1	1
solcap_snp_c1_11868	5	5	41539860	47.65	2	2	1	0	0	1	1	1	0	0
solcap_snp_c2_40092	5	5	41542623	47.65	3	3	1	1	1	0	0	1	1	1
solcap_snp_c2_47389	5	5	42168348	49.5	2	2	0	1	1	0	0	1	0	1
solcap_snp_c2_47390	5	5	42168379	49.5	2	2	1	0	0	1	1	0	1	0
solcap_snp_c2_47393	5	5	42190428	49.51	2	2	1	0	0	1	1	0	1	0
solcap_snp_c2_47394	5	5	42190699	49.51	1	1	0	1	0	0	0	1	0	0
solcap_snp_c1_14086	5	5	42206237	49.51	1	1	0	0	1	0	0	0	0	1
solcap_snp_c1_14087	5	5	42206267	49.51	0	1	0	0	0	0	0	1	0	0
solcap_snp_c2_47396	5	5	42257908	50.5	3	2	1	1	1	0	0	0	1	1
solcap_snp_c2_47399	5	5	42259246	50.5	1	2	0	0	0	1	1	1	0	0
solcap_snp_c2_5003	5	5	42302259	50.51	3	3	1	1	1	0	0	1	1	1
solcap_snp_c2_5215	5	5	42894565	51.48	3	3	1	1	1	0	0	1	1	1
solcap_snp_c1_1881	5	5	42992190	51.69	1	0	0	1	0	0	0	0	0	0
solcap_snp_c2_5156	5	5	43217989	51.69	3	3	1	1	0	1	1	1	1	0
solcap_snp_c2_5152	5	5	43218321	51.72	0	1	0	0	0	0	0	0	1	0
solcap_snp_c2_5151	5	5	43218399	51.72	0	1	0	0	0	0	0	0	1	0
solcap_snp_c1_1874	5	5	43218843	51.72	4	3	1	1	1	1	1	1	0	1
PotVar0106489	5	5	43219262	52.32	3	4	0	1	1	1	1	1	1	1
solcap_snp_c2_50176	5	5	43712364	54.06	4	2	1	1	1	1	1	0	0	1
PotVar0034046	5	5	43919392	54.21	3	4	0	1	1	1	1	1	1	1
PotVar0034003	5	5	43919821	54.21	0	2	0	0	0	0	0	1	1	0
PotVar0033995	5	5	43919996	54.21	2	3	1	1	0	0	0	1	1	1
PotVar0033978	5	5	43920269	54.47	0	1	0	0	0	0	0	0	0	1
PotVar0033952	5	5	43926714	54.47	1	0	1	0	0	0	0	0	0	0
PotVar0033939	5	5	43927027	55.57	0	1	0	0	0	0	0	0	0	1
solcap_snp_c2_44373	5	5	44945062	56.03	0	1	0	0	0	0	0	0	1	0
solcap_snp_c2_44375	5	5	44945205	56.03	3	3	1	0	1	1	1	1	1	0
solcap_snp_c1_12003	5	5	45542672	57.06	3	2	1	0	1	1	1	1	0	0
solcap_snp_c2_40775	5	5	45544180	57.06	3	2	1	0	1	1	1	1	0	0
solcap_snp_c1_11997	5	5	45545670	57.06	1	2	0	1	0	0	0	0	1	1
solcap_snp_c1_11996	5	5	45545694	57.06	3	4	0	1	1	1	1	1	1	1
solcap_snp_c2_49832	5	5	46553296	61.5	3	4	1	1	0	1	1	1	1	1
solcap_snp_c2_42374	5	5	47146520	63.31	4	3	1	1	1	1	1	1	1	0
solcap_snp_c1_16068	5	5	47386993	63.32	3	0	0	1	1	1	0	0	0	0
PotVar0126198	5	5	47479155	63.32	2	4	1	0	1	0	1	1	1	1
solcap_snp_c2_49116	5	5	47535067	63.32	4	1	1	1	1	1	0	0	1	0
solcap_snp_c2_10179	5	5	47895875	64.52	1	1	0	0	1	0	0	0	0	1
PotVar0081319	5	5	47988995	64.56	4	3	1	1	1	1	1	1	1	0
solcap_snp_c1_3392	5	5	47991614	66.41	4	2	1	1	1	1	0	1	1	0
PotVar0081470	5	5	48216649	66.41	0	1	0	0	0	0	1	0	0	0
PotVar0081471	5	5	48216702	66.42	4	3	1	1	1	1	1	1	1	0
PotVar0081484	5	5	48216881	66.42	0	1	0	0	0	0	0	0	1	0
PotVar0081514	5	5	48218010	66.42	1	0	1	0	0	0	0	0	0	0
PotVar0081521	5	5	48218106	66.42	1	0	1	0	0	0	0	0	0	0
PotVar0081524	5	5	48218145	66.42	2	2	0	1	0	1	1	0	0	1
PotVar0081566	5	5	48218714	66.42	0	1	0	0	0	0	0	0	1	0
PotVar0081574	5	5	48218879	66.42	0	1	0	0	0	0	0	0	0	1
solcap_snp_c2_10287	5	5	48250197	66.42	4	2	1	1	1	1	1	1	0	0
PotVar0081615	5	5	48506716	67.58	3	4	0	1	1	1	1	1	1	1
PotVar0081622	5	5	48506868	68.04	0	1	0	0	0	0	0	0	0	1
PotVar0081633	5	5	48507066	68.04	4	3	1	1	1	1	0	1	1	1
PotVar0081681	5	5	48509887	68.04	4	2	1	1	1	1	1	1	0	0
PotVar0081696	5	5	48567302	68.04	1	0	1	0	0	0	0	0	0	0
PotVar0081821	5	5	48642674	70.21	2	4	0	1	0	1	1	1	1	1
PotVar0082001	5	5	48644739	70.21	3	4	1	1	0	1	1	1	1	1
PotVar0082079	5	5	48660381	71.28	3	3	1	1	0	1	0	1	1	1
PotVar0082094	5	5	48661641	71.28	0	1	0	0	0	0	0	0	0	1
PotVar0082096	5	5	48661704	71.28	2	1	0	1	0	1	0	1	0	0
PotVar0082108	5	5	48661936	71.28	3	2	1	1	0	1	0	1	1	0
PotVar0082142	5	5	48662937	71.28	3	3	1	1	0	1	0	1	1	1
solcap_snp_c2_54371	5	5	48887625	71.87	2	3	1	0	1	0	1	0	1	1
PotVar0123201	5	5	49045210	72.32	2	2	1	0	1	0	1	1	0	0
PotVar0123199	5	5	49045250	72.32	2	1	1	0	1	0	1	0	0	0
[truncated: 2,043 more rows]
