# Supplementary material for: Identification of QTL associated with plant vine characteristics and infection response to late blight, early blight, and Verticillium wilt in a tetraploid potato population derived from late blight-resistant Palisade Russet
Source: Front Plant Sci. 2023 Oct 11;14:1222596. doi: 10.3389/fpls.2023.1222596 (PMC10600477; doi:10.3389/fpls.2023.1222596)
Supplement: Supplementary file 1 [file DataSheet_1.zip › DataSheet_7.csv]

Supplementary Material 2. SNP data of the A08241 mapping population
	PalisadeRusset	ND028673B-2Russ	sequence	sequence_position	A08241-1	A08241-2	A08241-3	A08241-4	A08241-5	A08241-6	A08241-7	A08241-8	A08241-9	A08241-10	A08241-11	A08241-12	A08241-13	A08241-14	A08241-15	A08241-16	A08241-17	A08241-18	A08241-19	A08241-20	A08241-21	A08241-23	A08241-24	A08241-25	A08241-26	A08241-27	A08241-28	A08241-29	A08241-30	A08241-31	A08241-32	A08241-33	A08241-34	A08241-35	A08241-36	A08241-37	A08241-38	A08241-39	A08241-40	A08241-41	A08241-42	A08241-43	A08241-44	A08241-45	A08241-46
D_locus_(DFR)_C_LG02	0	1	CH02	0	1	0	1	0	1	0	1	0	0	1	0	1	0	0	0	0	0	0	0	0	1	0	0	0	1	1	0	0	1	1	0	0	0	1	1	0	0	0	1	0	1	0	0	0	0
D_locus_(DFR)_H_LG02	4	3	CH02	0	3	4	3	4	3	4	3	4	4	3	4	3	4	4	4	4	4	4	4	4	3	4	4	4	3	3	4	4	3	3	4	4	4	3	3	4	4	4	3	4	3	4	4	4	4
Gro14_c_Paal_LG07	3	3	CH07	0	3	3	4	3	3	3	3	3	4	3	4	3	3	4	4	3	4	3	3	3	3	3	3	3	3	3	3	3	3	4	3	3	3	3	3	3	3	3	3	3	3	3	3	3	3
Plocus_F35H_a2_LG11	4	3	CH11	0	4	3	4	3	3	4	3	3	3	3	3	4	3	4	4	4	4	4	4	4	4	3	3	4	3	3	4	4	4	4	4	4	4	3	4	3	3	4	4	3	3	4	3	3	4
Plocus_F35H_b1_LG11	4	3	CH11	0	4	3	4	3	3	4	3	3	3	3	3	4	3	4	4	4	4	4	4	4	4	3	3	4	3	3	4	4	4	4	4	4	4	3	4	3	3	4	4	3	3	4	3	3	4
Plocus_F35H_b2_LG11	4	3	CH11	0	4	3	4	3	3	4	3	3	3	3	3	4	3	4	4	4	4	4	4	4	4	3	3	4	3	3	4	4	4	4	4	4	4	3	4	3	3	4	4	3	3	4	3	3	4
PotVar0000025	2	2	CH01	32952995	1	2	2	2	2	2	3	3	2	3	2	2	2	2	2	1	1	2	2	4	2	3	2	2	2	2	2	2	1	2	1	2	2	3	2	3	1	2	1	2	2	3	2	2	2
PotVar0000042	0	1	CH01	32953663	0	0	1	0	1	1	0	0	0	1	0	0	1	1	1	1	0	0	0	0	1	1	0	1	0	1	1	1	0	0	1	0	0	0	0	1	0	1	0	0	0	0	1	1	1
PotVar0000066	2	3	CH01	32954018	4	3	3	3	3	2	2	2	2	2	2	2	2	2	2	3	4	3	2	1	2	1	3	2	2	2	3	2	4	3	3	3	2	2	3	2	3	2	4	3	2	2	3	2	3
PotVar0000255	2	4	CH01	37694806	4	3	3	3	3	3	3	3	3	2	3	3	3	3	3	4	4	3	3	2	3	2	3	3	3	3	3	3	4	3	4	3	3	3	4	2	4	3	4	3	3	3	3	3	3
PotVar0000412	4	4	CH01	38613355	4	4	4	4	4	4	4	4	4	4	4	4	4	4	4	4	4	4	4	4	4	4	4	4	4	4	4	4	4	4	4	4	4	4	4	4	4	4	4	4	4	4	4	4	4
PotVar0000446	4	4	CH04	65304835	4	4	4	4	4	4	4	4	4	4	4	4	4	4	4	4	4	4	4	4	4	4	4	4	4	4	4	4	4	4	4	4	4	4	4	4	4	4	4	4	4	4	4	4	4
PotVar0000459	4	4	CH04	65304544	4	4	4	4	4	4	4	4	4	4	4	4	4	4	4	4	4	4	4	4	4	4	4	4	4	4	4	4	4	4	4	4	4	4	4	4	4	4	4	4	4	4	4	4	4
PotVar0000460	4	4	CH04	65304259	4	4	4	4	4	4	4	4	4	4	4	4	4	4	4	4	4	4	4	4	4	4	4	4	4	4	4	4	4	4	4	4	4	4	4	4	4	4	4	4	4	4	4	4	4
PotVar0000474	1	3	CH04	65303307	3	3	2	3	2	3	3	2	2	2	2	2	2	3	3	1	2	1	2	3	2	2	1	2	1	3	3	1	3	2	1	1	2	2	3	1	2	2	2	3	2	1	2	2	2
PotVar0000481	1	0	CH04	65237540	1	1	1	1	0	1	1	1	1	1	1	0	1	1	1	0	0	0	1	1	1	0	0	1	0	1	1	0	1	0	0	0	1	1	1	0	1	0	1	1	0	0	1	1	1
PotVar0000484	4	3	CH04	65237478	3	3	4	4	3	3	4	3	4	3	4	4	4	4	4	3	4	4	4	4	3	3	4	3	3	4	4	4	3	3	3	4	3	4	4	4	3	3	4	3	4	4	4	4	4
PotVar0000512	4	4	CH04	65000808	4	4	4	4	4	4	4	4	4	4	4	4	4	4	4	4	4	4	4	4	4	4	4	4	4	4	4	4	4	4	4	4	4	4	4	4	4	4	4	4	4	4	4	4	4
PotVar0000542	4	3	CH04	65000457	4	4	3	4	4	4	4	3	3	3	3	4	3	4	4	3	4	3	3	4	3	4	3	3	3	4	4	3	4	4	3	3	3	3	4	3	3	4	3	4	4	3	3	3	3
PotVar0000583	4	2	CH04	64999812	2	3	4	3	3	3	3	3	3	3	3	3	4	3	3	3	3	3	3	3	3	3	3	3	3	3	3	4	2	3	3	3	3	4	3	4	3	2	4	2	3	4	4	4	3
PotVar0000619	2	0	CH04	64996828	1	1	1	0	1	1	1	0	1	1	1	1	1	1	1	2	1	2	1	1	0	2	1	1	1	1	1	2	1	2	2	1	0	1	1	2	1	1	1	1	2	1	0	1	1
PotVar0000767	4	4	CH04	64803299	4	4	4	4	4	4	4	4	4	4	4	4	4	4	4	4	4	4	4	4	4	4	4	4	4	4	4	4	4	4	4	4	4	4	4	4	4	4	4	4	4	4	4	4	4
PotVar0000805	3	4	CH04	64801981	4	4	4	3	3	4	4	3	4	4	4	3	4	4	4	4	3	4	4	4	3	4	3	4	3	4	4	4	4	4	4	3	3	4	4	4	4	3	4	4	4	3	3	4	4
PotVar0000812	1	2	CH04	64801926	2	1	0	2	2	1	1	2	1	1	1	2	0	1	1	1	2	1	1	1	2	1	2	1	2	1	1	0	2	1	1	2	2	0	1	0	1	3	0	2	1	1	1	0	1
PotVar0000820	4	4	CH04	64801798	4	4	4	4	4	4	4	4	4	4	4	4	4	4	4	4	4	4	4	4	4	4	4	4	4	4	4	4	4	4	4	4	4	4	4	4	4	4	4	4	4	4	4	4	4
PotVar0000886	4	4	CH05	26397339	4	4	4	4	4	4	4	4	4	4	4	4	4	4	4	4	4	4	4	4	4	4	4	4	4	4	4	4	4	4	4	4	4	4	4	4	4	4	4	4	4	4	4	4	4
PotVar0001003	0	0	CH05	28304518	0	0	0	0	0	0	0	0	0	0	0	0	0	0	0	0	0	0	0	0	0	0	0	0	0	0	0	0	0	0	0	0	0	0	0	0	0	0	0	0	0	0	0	0	0
PotVar0001006	2	2	CH05	28304621	1	2	1	1	2	3	2	2	2	2	2	2	3	1	1	2	2	1	2	2	3	2	1	2	2	3	1	2	1	2	2	1	1	3	3	2	1	1	2	2	2	2	3	3	2
PotVar0001127	1	0	CH05	28307013	0	1	0	1	0	0	1	1	0	1	0	1	0	1	1	1	0	0	0	0	0	1	1	1	1	0	1	1	0	0	1	1	1	0	0	0	0	1	0	1	1	0	0	0	1
PotVar0001240	4	4	CH05	18945341	4	4	4	4	4	4	4	4	4	4	4	4	4	4	4	4	4	4	4	4	4	4	4	4	4	4	4	4	4	4	4	4	4	4	4	4	4	4	4	4	4	4	4	4	4
PotVar0001271	3	3	CH05	18946166	4	2	3	3	4	3	2	3	2	2	2	3	2	4	4	3	3	4	3	4	3	4	4	3	4	3	4	4	4	3	3	4	4	2	3	3	3	3	2	3	2	4	3	2	2
PotVar0001276	3	3	CH05	19621324	4	2	3	3	4	3	2	3	2	2	2	3	2	4	4	3	3	4	3	4	3	4	4	3	4	3	4	4	4	3	3	4	4	2	3	3	3	3	2	3	2	4	3	2	2
PotVar0001285	0	0	CH05	19621630	0	0	0	0	0	0	0	0	0	0	0	0	0	0	0	0	0	0	0	0	0	0	0	0	0	0	0	0	0	0	0	0	0	0	0	0	0	0	0	0	0	0	0	0	0
PotVar0001290	1	1	CH05	19621751	2	0	2	1	2	0	1	1	2	0	2	0	1	1	1	1	1	2	2	1	0	0	1	1	1	0	2	1	2	1	1	2	2	0	0	1	2	1	1	0	0	2	1	1	1
PotVar0001295	2	2	CH05	19621901	2	2	3	2	2	1	3	2	4	2	4	1	3	1	1	2	2	2	3	1	1	0	1	2	1	1	2	1	2	2	2	2	2	2	1	2	3	2	3	1	2	2	3	3	3
PotVar0001297	4	4	CH05	19622008	4	4	4	4	4	4	4	4	4	4	4	4	4	4	4	4	4	4	4	4	4	4	4	4	4	4	4	4	4	4	4	4	4	4	4	4	4	4	4	4	4	4	4	4	4
PotVar0001308	0	1	CH05	19622476	1	1	1	1	0	1	0	1	0	1	0	1	0	1	1	0	1	1	0	1	1	1	1	0	0	1	0	0	1	1	0	0	0	1	1	1	1	1	1	1	1	0	0	0	0
PotVar0001310	4	4	CH05	19622489	4	4	4	4	4	4	4	4	4	4	4	4	4	4	4	4	4	4	4	4	4	4	4	4	4	4	4	4	4	4	4	4	4	4	4	4	4	4	4	4	4	4	4	4	4
PotVar0001318	3	3	CH05	19622669	3	4	4	4	2	2	4	3	4	4	4	3	3	3	3	3	3	3	3	2	2	2	3	3	2	2	3	2	3	3	3	3	3	3	2	3	4	4	4	3	4	2	3	3	4
PotVar0001342	4	4	CH05	19623173	4	4	4	4	4	4	4	4	4	4	4	4	4	4	4	4	4	4	4	4	4	4	4	4	4	4	4	4	4	4	4	4	4	4	4	4	4	4	4	4	4	4	4	4	4
PotVar0001435	1	1	CH05	20274304	0	2	1	1	0	1	2	1	2	2	2	1	2	0	0	1	1	0	1	0	1	0	0	1	0	1	0	0	0	1	1	0	0	2	1	1	1	1	2	1	2	0	1	2	2
PotVar0001436	1	1	CH05	20274370	2	0	2	1	2	0	1	1	2	0	2	0	1	1	1	1	1	2	2	1	0	0	1	1	1	0	2	1	2	1	1	2	2	0	0	1	2	1	1	0	0	2	1	1	1
PotVar0001513	3	3	CH05	23031923	3	2	3	2	4	3	3	2	4	2	4	2	4	2	2	3	3	3	4	3	3	2	2	3	3	3	3	3	3	3	3	3	3	3	3	3	3	2	3	2	2	4	4	4	3
PotVar0001525	1	1	CH05	23032421	1	0	0	0	2	2	0	1	0	0	0	1	1	1	1	1	1	1	1	2	2	2	1	1	2	2	1	2	1	1	1	1	1	1	2	1	0	0	0	1	0	2	1	1	0
PotVar0001526	0	0	CH05	23032474	0	0	0	0	0	0	0	0	0	0	0	0	0	0	0	0	0	0	0	0	0	0	0	0	0	0	0	0	0	0	0	0	0	0	0	0	0	0	0	0	0	0	0	0	0
PotVar0001550	4	2	CH02	44561226	3	2	4	3	3	3	4	2	2	3	2	4	3	3	3	3	3	3	2	3	4	3	3	3	4	4	3	3	3	4	3	2	3	3	4	3	3	2	3	3	3	2	4	3	4
PotVar0001571	4	3	CH02	44562326	4	4	3	3	4	3	3	4	4	4	4	3	3	3	3	3	3	3	4	3	3	4	3	3	3	3	3	3	4	3	3	4	3	4	3	3	3	4	4	3	4	4	2	3	2
PotVar0001573	4	4	CH02	44562444	4	4	4	4	4	4	4	4	4	4	4	4	4	4	4	4	4	4	4	4	4	4	4	4	4	4	4	4	4	4	4	4	4	4	4	4	4	4	4	4	4	4	4	4	4
PotVar0001581	3	4	CH02	44563544	3	2	4	4	4	4	4	3	3	4	3	4	4	3	3	3	3	3	3	4	3	4	3	4	4	3	3	3	3	4	3	3	3	4	3	3	4	4	3	4	4	3	4	4	4
PotVar0001686	1	0	CH02	44565353	1	2	0	0	0	0	0	1	1	0	1	0	0	1	1	1	1	1	1	0	1	0	1	0	0	1	1	1	1	0	1	1	1	0	1	1	0	0	1	0	0	1	0	0	0
PotVar0001694	4	4	CH02	44565469	4	4	4	4	4	4	4	4	4	4	4	4	4	4	4	4	4	4	4	4	4	4	4	4	4	4	4	4	4	4	4	4	4	4	4	4	4	4	4	4	4	4	4	4	4
PotVar0001707	4	4	CH02	45021165	4	4	4	4	4	4	4	4	4	4	4	4	4	4	4	4	4	4	4	4	4	4	4	4	4	4	4	4	4	4	4	4	4	4	4	4	4	4	4	4	4	4	4	4	4
PotVar0001710	3	1	CH02	45021336	2	0	3	2	3	2	3	1	1	3	1	3	2	1	1	1	1	1	1	2	2	3	1	2	3	2	1	1	2	3	1	1	1	3	2	1	2	2	2	2	3	1	2	2	2
PotVar0001780	1	2	CH02	45038439	2	4	0	1	1	1	0	3	3	1	3	0	1	2	2	2	2	2	3	1	1	1	2	1	0	1	2	2	2	0	2	3	2	1	1	2	1	2	2	1	1	3	0	1	0
PotVar0001827	4	4	CH02	45089796	4	4	4	4	4	4	4	4	4	4	4	4	4	4	4	4	4	4	4	4	4	4	4	4	4	4	4	4	4	4	4	4	4	4	4	4	4	4	4	4	4	4	4	4	4
PotVar0001875	0	0	CH02	45090647	0	0	0	0	0	0	0	0	0	0	0	0	0	0	0	0	0	0	0	0	0	0	0	0	0	0	0	0	0	0	0	0	0	0	0	0	0	0	0	0	0	0	0	0	0
PotVar0001888	4	4	CH02	45091026	4	4	4	4	4	4	4	4	4	4	4	4	4	4	4	4	4	4	4	4	4	4	4	4	4	4	4	4	4	4	4	4	4	4	4	4	4	4	4	4	4	4	4	4	4
PotVar0001923	0	0	CH02	45099376	0	0	0	0	0	0	0	0	0	0	0	0	0	0	0	0	0	0	0	0	0	0	0	0	0	0	0	0	0	0	0	0	0	0	0	0	0	0	0	0	0	0	0	0	0
PotVar0002006	4	4	CH02	45105360	4	4	4	4	4	4	4	4	4	4	4	4	4	4	4	4	4	4	4	4	4	4	4	4	4	4	4	4	4	4	4	4	4	4	4	4	4	4	4	4	4	4	4	4	4
PotVar0002020	2	2	CH02	45105742	1	0	4	3	3	3	4	1	0	2	0	3	2	2	2	2	2	2	0	2	3	3	2	3	3	3	2	2	1	4	2	0	2	2	3	2	3	1	2	2	3	0	4	2	4
PotVar0002084	0	0	CH02	45107145	0	0	0	0	0	0	0	0	0	0	0	0	0	0	0	0	0	0	0	0	0	0	0	0	0	0	0	0	0	0	0	0	0	0	0	0	0	0	0	0	0	0	0	0	0
PotVar0002097	4	4	CH02	45749415	4	4	4	4	4	4	4	4	4	4	4	4	4	4	4	4	4	4	4	4	4	4	4	4	4	4	4	4	4	4	4	4	4	4	4	4	4	4	4	4	4	4	4	4	4
PotVar0002099	1	0	CH02	45749489	1	0	0	0	0	0	0	0	1	1	1	1	1	0	0	0	0	0	1	1	0	0	0	0	1	0	0	0	1	0	0	1	0	1	0	0	0	0	0	1	0	1	1	1	0
PotVar0002110	2	0	CH02	45749829	1	0	1	1	1	1	1	0	1	1	1	1	2	1	1	0	0	1	1	1	0	1	0	1	1	0	0	1	1	NA	0	1	0	1	0	1	0	1	1	2	1	1	2	2	1
PotVar0002139	4	2	CH02	45750406	3	4	2	3	3	3	3	4	4	3	4	2	3	3	3	3	3	3	4	3	2	3	3	3	2	3	3	3	3	2	3	4	3	3	2	3	3	3	3	3	3	4	2	3	2
PotVar0002188	0	1	CH02	46190501	1	1	0	0	0	0	0	1	1	1	1	0	1	1	1	0	0	1	1	1	0	0	0	1	0	0	1	1	1	0	0	1	1	0	0	0	1	0	1	1	1	1	0	1	0
PotVar0002196	2	1	CH02	46190970	3	3	0	0	0	0	0	2	3	2	3	1	2	2	2	1	1	2	3	2	1	0	1	1	1	1	2	2	3	0	1	3	2	1	1	1	2	0	2	2	1	3	1	2	0
PotVar0002202	0	0	CH02	46191078	0	0	0	0	0	0	0	0	0	0	0	0	0	0	0	0	0	0	0	0	0	0	0	0	0	0	0	0	0	0	0	0	0	0	0	0	0	0	0	0	0	0	0	0	0
PotVar0002207	4	4	CH02	46191343	4	4	4	4	4	4	4	4	4	4	4	4	4	4	4	4	4	4	4	4	4	4	4	4	4	4	4	4	4	4	4	4	4	4	4	4	4	4	4	4	4	4	4	4	4
PotVar0002228	2	4	CH02	46192828	2	2	4	4	4	4	4	3	2	3	2	3	3	3	3	3	3	3	2	3	3	4	3	4	3	3	3	3	2	4	3	2	3	3	3	3	3	4	3	3	4	2	3	3	4
PotVar0002321	2	4	CH02	46195146	2	2	4	4	4	4	4	3	2	3	2	3	3	3	3	3	3	3	2	3	3	4	3	4	3	3	3	3	2	4	3	2	3	3	3	3	3	4	3	3	4	2	3	3	4
PotVar0002438	4	3	CH02	46265605	3	3	4	4	4	4	4	3	3	3	3	4	3	3	3	4	4	3	3	3	4	4	4	4	4	4	3	3	3	4	4	3	3	4	4	4	3	4	3	3	3	3	4	3	4
PotVar0002440	3	3	CH02	46265719	4	3	3	2	2	2	2	2	3	3	3	3	4	4	4	2	2	4	3	3	3	2	2	2	3	2	3	4	4	4	2	3	3	2	3	3	3	2	4	4	3	3	4	4	3
PotVar0002461	4	3	CH02	46623091	3	3	4	4	4	4	4	3	3	3	3	4	3	3	3	4	4	3	3	3	4	4	4	4	4	4	3	3	3	4	4	3	3	4	4	4	4	4	3	3	3	3	4	3	4
PotVar0002481	4	3	CH02	46623423	3	3	4	4	4	4	4	3	3	3	3	4	3	3	3	4	4	3	3	3	4	4	4	4	4	4	3	3	3	4	4	3	3	4	4	4	4	4	3	3	3	3	4	3	4
PotVar0002504	3	3	CH02	46729756	2	1	4	4	4	4	4	2	2	3	2	4	3	2	2	3	3	2	2	3	3	4	3	4	4	3	2	2	2	4	3	2	2	4	3	3	3	4	2	3	3	1	4	3	4
PotVar0002507	1	2	CH02	46729918	1	0	2	1	1	1	1	0	1	2	1	3	2	1	1	1	1	1	1	2	2	1	1	1	2	1	1	1	1	2	1	1	1	2	2	1	1	1	1	2	1	0	3	2	2
PotVar0002533	4	4	CH02	46731334	4	4	4	4	4	4	4	4	4	4	4	4	4	4	4	4	4	4	4	4	4	4	4	4	4	4	4	4	4	4	4	4	4	4	4	4	4	4	4	4	4	4	4	4	4
PotVar0002544	2	0	CH02	46731691	1	0	2	2	2	2	2	1	0	1	0	1	1	1	1	1	1	1	0	1	1	2	1	2	2	1	1	1	1	2	1	0	1	1	1	1	1	2	1	1	2	0	1	1	2
PotVar0002556	4	3	CH02	46732230	3	3	4	4	4	4	4	3	3	3	3	4	3	3	3	4	4	3	3	3	4	4	4	4	4	4	3	3	3	4	4	3	3	4	4	4	4	4	3	3	3	3	4	3	4
PotVar0002607	4	3	CH02	46756429	4	3	4	3	3	3	3	3	3	4	3	4	4	4	4	3	3	4	3	4	4	3	3	3	4	3	4	4	4	4	3	3	4	3	4	3	3	3	4	4	4	3	4	4	4
PotVar0002620	2	4	CH02	46756597	3	4	2	2	2	2	2	3	4	3	4	3	3	3	3	3	3	3	4	3	3	2	3	2	2	3	3	3	3	2	3	4	3	3	3	3	3	2	3	3	2	4	3	3	2
PotVar0002627	3	2	CH02	46756739	3	4	2	3	3	3	3	4	3	2	3	1	2	3	3	3	3	3	3	2	2	3	3	3	1	3	3	3	3	2	3	3	3	2	2	3	3	3	3	2	3	4	1	2	2
PotVar0002715	0	1	CH02	46773903	1	1	0	0	0	0	0	1	1	1	1	0	1	1	1	0	0	1	1	1	0	0	0	0	0	0	1	1	1	0	0	1	1	0	0	0	0	0	1	1	1	1	0	1	0
PotVar0002720	4	4	CH02	46774117	4	4	4	4	4	4	4	4	4	4	4	4	4	4	4	4	4	4	4	4	4	4	4	4	4	4	4	4	4	4	4	4	4	4	4	4	4	4	4	4	4	4	4	4	4
PotVar0002750	3	4	CH02	46774725	3	2	4	4	4	4	4	3	3	4	3	4	4	3	3	3	3	3	3	4	3	4	3	4	4	3	3	3	3	4	3	3	3	4	3	3	3	4	3	4	4	2	4	4	4
PotVar0002770	0	1	CH02	46940884	1	1	0	0	0	0	0	1	1	1	1	0	1	1	1	0	0	1	1	1	0	0	0	0	0	0	1	1	1	0	0	1	1	0	0	0	0	0	1	1	1	1	0	1	0
PotVar0002772	4	1	CH02	46940897	3	3	2	2	2	2	2	3	3	3	3	2	3	3	3	2	2	3	3	3	2	2	2	2	2	2	3	3	3	2	2	3	3	2	2	2	2	2	3	3	3	3	2	3	2
PotVar0002828	3	4	CH02	46963461	4	4	3	3	3	3	3	4	4	4	4	4	3	3	3	4	4	3	4	4	4	3	4	3	3	4	4	3	4	2	4	4	4	4	4	3	4	3	4	3	3	4	3	3	3
PotVar0002892	0	1	CH02	46964571	1	1	0	0	0	0	0	1	1	1	1	0	1	1	1	0	0	1	1	1	0	0	0	0	0	0	1	1	1	0	0	1	1	0	0	0	0	0	1	1	1	1	0	1	0
PotVar0002908	0	2	CH02	46965389	1	0	2	1	1	1	1	0	0	1	0	2	1	1	1	1	1	1	0	1	2	1	1	1	NA	1	1	1	1	2	1	0	1	1	2	1	1	1	1	1	1	0	2	1	2
PotVar0002994	0	0	CH02	47627135	0	0	0	0	0	0	0	0	0	0	0	0	0	0	0	0	0	0	0	0	0	0	0	0	0	0	0	0	0	0	0	0	0	0	0	0	0	0	0	0	0	0	0	0	0
PotVar0003002	2	0	CH02	47627359	2	2	1	1	1	1	1	2	1	1	1	1	0	1	1	2	2	1	1	1	2	1	2	1	1	2	2	1	2	0	2	1	2	1	2	1	2	1	2	0	1	2	0	0	1
PotVar0003004	1	2	CH02	47627484	1	1	2	1	1	1	1	0	1	2	1	3	2	1	1	1	1	1	1	2	2	1	1	1	2	1	1	1	1	2	1	1	1	2	2	1	1	1	1	2	1	0	3	2	2
PotVar0003033	2	0	CH02	47627835	2	2	1	1	1	1	1	2	1	1	1	1	0	1	1	2	2	1	1	1	2	1	2	1	1	2	2	1	2	0	2	1	2	1	2	1	2	1	2	0	1	2	0	0	1
PotVar0003054	3	2	CH02	47730726	3	3	2	3	3	3	3	4	3	2	3	1	2	3	3	3	3	2	3	2	2	3	3	3	2	3	3	3	3	2	3	3	3	2	2	3	2	3	3	2	3	4	1	2	2
PotVar0003084	4	2	CH02	47731602	3	3	4	3	3	3	3	2	1	3	1	4	3	3	3	3	3	3	1	3	4	3	3	3	4	3	3	3	3	4	3	1	3	3	4	3	3	3	3	3	3	2	4	3	4
PotVar0003105	4	2	CH02	47732033	3	3	2	3	3	3	3	4	4	3	4	2	3	3	3	3	3	3	4	3	2	3	3	3	2	3	3	3	3	2	3	4	3	3	2	3	3	3	3	3	3	4	2	3	2
PotVar0003131	4	4	CH02	47732956	4	4	4	4	4	4	4	4	4	4	4	4	4	4	4	4	4	4	4	4	4	4	4	4	4	4	4	4	4	4	4	4	4	4	4	4	4	4	4	4	4	4	4	4	4
PotVar0003151	0	2	CH02	47733728	1	1	2	1	1	1	1	0	0	1	0	2	1	1	1	1	1	1	0	1	2	1	1	1	2	1	1	1	1	2	1	0	1	1	2	1	1	1	1	1	1	0	2	1	2
PotVar0003207	4	4	CH02	47734800	4	4	4	4	4	4	4	4	4	4	4	4	4	4	4	4	4	4	4	4	4	4	4	4	4	4	4	4	4	4	4	4	4	4	4	4	4	4	4	4	4	4	4	4	4
PotVar0003215	0	0	CH02	47735212	0	0	0	0	0	0	0	0	0	0	0	0	0	0	0	0	0	0	0	0	0	0	0	0	0	0	0	0	0	0	0	0	0	0	0	0	0	0	0	0	0	0	0	0	0
PotVar0003264	2	4	CH02	47736242	2	2	3	3	3	3	3	2	3	3	3	3	4	3	3	2	2	4	3	3	2	3	2	3	3	2	2	3	2	4	2	3	2	3	2	3	3	3	2	4	3	2	4	4	3
PotVar0003368	2	4	CH02	47819228	4	4	2	2	2	2	2	4	4	4	4	4	2	2	2	4	4	2	4	4	4	2	4	2	2	4	4	2	4	NA	4	4	4	4	4	2	4	2	4	2	2	4	2	2	2
PotVar0003379	3	4	CH02	47819463	4	4	4	4	4	4	4	4	3	3	3	3	3	4	4	4	4	3	3	3	4	4	4	4	3	4	4	4	4	4	4	3	4	3	4	4	3	4	4	3	4	4	3	3	4
PotVar0003427	4	2	CH02	47820327	3	3	2	3	3	3	3	4	4	3	4	2	3	3	3	3	3	3	4	3	NA	3	3	3	2	3	3	3	3	2	3	4	3	3	2	3	3	3	3	3	3	4	2	3	2
PotVar0003428	3	4	CH02	47820339	4	4	3	3	3	3	3	4	4	4	4	4	3	3	3	4	4	3	4	4	4	3	4	NA	3	4	4	3	4	2	4	4	4	4	4	3	4	3	4	3	3	4	3	3	3
PotVar0003442	4	3	CH02	48132423	3	3	4	4	4	4	4	3	3	3	3	4	3	3	3	4	4	3	3	3	4	4	4	4	4	4	3	3	3	4	4	3	3	4	4	4	4	4	3	3	3	3	4	3	4
PotVar0003444	0	2	CH02	48132435	1	1	2	1	1	1	1	0	0	1	0	2	1	1	1	1	1	1	0	1	2	1	1	1	1	1	1	1	1	2	1	0	1	1	2	1	1	1	1	1	1	0	2	1	2
PotVar0003462	4	3	CH02	48179172	3	3	4	4	4	4	4	3	3	3	3	4	3	3	3	4	4	3	3	3	4	4	4	4	4	4	3	3	3	4	4	3	3	4	4	4	4	4	3	3	3	3	4	3	4
PotVar0003490	0	0	CH02	48179606	0	0	0	0	0	0	0	0	0	0	0	0	0	0	0	0	0	0	0	0	0	0	0	0	0	0	0	0	0	0	0	0	0	0	0	0	0	0	0	0	0	0	0	0	0
PotVar0003500	1	0	CH02	48179684	0	0	1	1	1	1	1	0	0	0	0	0	1	1	1	0	0	1	0	0	0	1	0	1	1	0	0	1	0	2	0	0	0	0	0	1	0	1	0	1	1	0	1	1	1
PotVar0003502	4	4	CH02	48179743	4	4	4	4	4	4	4	4	4	4	4	4	4	4	4	4	4	4	4	4	4	4	4	4	4	4	4	4	4	4	4	4	4	4	4	4	4	4	4	4	4	4	4	4	4
PotVar0003635	4	4	CH02	48261442	4	4	4	4	4	4	4	4	4	4	4	4	4	4	4	4	4	4	4	4	4	4	4	4	4	4	4	4	4	4	4	4	4	4	4	4	4	4	4	4	4	4	4	4	4
PotVar0003645	3	4	CH02	48262870	4	4	3	3	3	3	3	4	4	4	4	4	3	3	3	4	4	3	4	4	4	3	4	3	3	4	4	3	4	2	4	4	4	4	4	3	4	3	4	3	3	4	3	3	3
PotVar0003646	4	4	CH02	48262916	4	4	4	4	4	4	4	4	4	4	4	4	4	4	4	4	4	4	4	4	4	4	4	4	4	4	4	4	4	4	4	4	4	4	4	4	4	4	4	4	4	4	4	4	4
PotVar0003649	0	2	CH02	48262972	1	1	2	1	1	1	1	0	0	1	0	2	1	1	1	1	1	1	0	1	2	1	1	1	2	1	1	1	1	2	1	0	1	1	2	1	1	1	1	1	1	0	2	1	2
PotVar0003652	4	4	CH02	48263116	4	4	4	4	4	4	4	4	4	4	4	4	4	4	4	4	4	4	4	4	4	4	4	4	4	4	4	4	4	4	4	4	4	4	4	4	4	4	4	4	4	4	4	4	4
PotVar0003667	4	4	CH02	48271664	4	4	4	4	4	4	4	4	4	4	4	4	4	4	4	4	4	4	4	4	4	4	4	4	4	4	4	4	4	4	4	4	4	4	4	4	4	4	4	4	4	4	4	4	4
PotVar0003686	4	4	CH02	48272097	4	4	4	4	4	4	4	4	4	4	4	4	4	4	4	4	4	4	4	4	4	4	4	4	4	4	4	4	4	4	4	4	4	4	4	4	4	4	4	4	4	4	4	4	4
PotVar0003750	4	4	CH02	48436596	4	4	4	4	4	4	4	4	4	4	4	4	4	4	4	4	4	4	4	4	4	4	4	4	4	4	4	4	4	4	4	4	4	4	4	4	4	4	4	4	4	4	4	4	4
PotVar0003761	0	1	CH02	48436764	1	1	0	0	0	0	0	1	1	1	1	0	1	1	1	0	0	1	1	1	0	0	0	0	0	0	1	1	1	0	0	1	1	0	0	0	0	0	1	1	1	1	0	1	0
PotVar0003785	4	NA	CH02	48439820	4	4	4	4	4	4	4	4	4	4	4	4	4	4	4	4	4	4	4	4	4	4	4	4	4	4	4	4	4	4	4	4	4	4	4	4	4	4	4	4	4	4	4	4	4
PotVar0003975	4	4	CH06	26014680	4	4	4	4	4	4	4	4	4	4	4	4	4	4	4	4	4	4	4	4	4	4	4	4	4	4	4	4	4	4	4	4	4	4	4	4	4	4	4	4	4	4	4	4	4
PotVar0004040	0	0	CH06	26013181	0	0	0	0	0	0	0	0	0	0	0	0	0	0	0	0	0	0	0	0	0	0	0	0	0	0	0	0	0	0	0	0	0	0	0	0	0	0	0	0	0	0	0	0	0
PotVar0004060	0	0	CH06	26012115	0	0	0	0	0	0	0	0	0	0	0	0	0	0	0	0	0	0	0	0	0	0	0	0	0	0	0	0	0	0	0	0	0	0	0	0	0	0	0	0	0	0	0	0	0
PotVar0004166	4	4	CH04	43478655	4	4	4	4	4	4	4	4	4	4	4	4	4	4	4	4	4	4	4	4	4	4	4	4	4	4	4	4	4	4	4	4	4	4	4	4	4	4	4	4	4	4	4	4	4
PotVar0004674	4	NA	CH10	53708089	3	3	2	3	3	3	3	3	3	3	3	3	3	3	3	3	3	3	3	3	4	3	3	3	3	3	3	3	3	3	3	3	3	3	3	3	4	4	3	3	3	3	4	3	3
PotVar0004675	3	4	CH10	53708155	3	4	4	4	3	4	4	4	3	4	3	4	3	3	3	3	3	3	4	4	3	3	4	4	3	4	4	4	3	4	3	4	3	3	4	3	3	4	4	3	4	4	4	3	4
PotVar0004719	3	2	CH10	54876067	2	3	2	3	2	3	3	3	2	3	2	3	2	3	3	2	3	2	3	3	3	2	3	3	2	3	3	3	2	3	2	3	2	2	3	2	3	4	3	2	3	3	4	2	3
PotVar0004726	1	1	CH10	54876318	2	1	1	0	1	1	2	2	1	0	1	2	1	1	1	1	1	1	2	1	1	1	1	1	0	1	2	1	2	1	1	1	1	1	1	0	2	2	2	0	0	0	2	1	2
PotVar0004772	3	4	CH10	54877297	4	4	3	3	3	2	3	4	4	3	4	3	4	3	3	4	3	4	3	4	3	4	3	3	4	3	3	3	4	3	4	3	4	4	4	3	4	4	4	4	3	3	4	4	3
PotVar0004789	3	4	CH10	54877652	4	3	4	3	4	4	4	3	4	3	4	4	4	3	3	4	4	4	4	3	4	3	3	4	3	3	4	4	4	4	4	3	4	3	3	4	4	3	3	3	3	3	3	4	4
PotVar0004792	2	2	CH10	54877716	2	2	2	2	2	3	3	2	2	2	2	3	2	2	2	2	3	2	3	2	3	1	2	3	1	2	3	3	2	3	2	2	2	1	2	2	3	3	2	1	2	2	3	2	3
PotVar0004795	4	3	CH10	54877874	4	3	4	3	4	4	4	4	3	3	3	4	3	4	4	3	3	3	4	3	3	4	4	3	3	4	4	3	4	3	3	4	3	4	3	3	3	3	4	3	3	3	3	3	4
PotVar0004860	2	3	CH10	55309392	2	2	3	3	4	3	2	1	2	3	2	2	3	2	2	3	3	4	2	2	3	2	2	3	3	2	3	3	2	3	3	2	3	2	2	4	2	1	1	3	3	3	1	3	2
PotVar0004936	0	3	CH10	55326828	1	2	2	2	2	1	1	1	1	2	1	1	2	1	1	2	2	2	1	2	1	1	1	2	2	1	2	2	1	2	2	1	2	1	2	2	1	1	1	2	2	2	1	2	1
PotVar0004947	0	2	CH10	55327067	1	1	2	1	1	1	1	1	0	1	0	1	1	1	1	1	1	1	1	1	0	1	1	1	1	1	1	1	1	1	1	1	1	1	1	1	0	0	1	1	1	1	0	1	1
PotVar0004952	1	1	CH10	55327244	2	1	1	0	0	1	2	2	2	0	2	2	1	1	1	1	1	0	2	1	1	1	1	1	0	1	1	1	2	1	1	1	1	1	1	0	2	2	2	0	0	0	2	1	2
PotVar0005012	2	4	CH10	55841198	3	4	3	3	2	2	4	4	3	3	3	3	3	3	3	3	3	2	3	4	2	3	3	3	3	3	3	3	3	3	3	3	3	3	3	2	3	4	4	3	3	3	4	3	3
PotVar0005016	0	1	CH10	55841256	0	1	0	1	1	0	0	0	1	1	1	0	1	0	0	1	1	1	0	1	1	0	0	1	1	0	1	1	0	1	1	0	1	0	1	1	1	1	0	1	1	1	1	1	0
PotVar0005020	2	4	CH10	55841315	3	4	3	3	2	2	4	4	3	3	3	3	3	3	3	3	3	2	3	4	2	3	3	3	3	3	3	3	3	3	3	3	3	3	3	2	3	4	4	3	3	3	4	3	3
PotVar0005134	2	1	CH10	55842462	1	3	1	2	1	0	2	2	2	2	2	1	2	1	1	2	2	1	1	3	1	1	1	2	2	1	2	2	1	2	2	1	2	1	2	1	2	3	2	2	2	2	3	2	1
PotVar0005149	0	0	CH10	55842579	0	0	0	0	0	0	0	0	0	0	0	0	0	0	0	0	0	0	0	0	0	0	0	0	0	0	0	0	0	0	0	0	0	0	0	0	0	0	0	0	0	0	0	0	0
PotVar0005256	1	0	CH10	55855623	1	1	1	1	0	0	1	1	1	1	1	1	1	1	1	1	1	0	1	1	0	1	1	1	1	1	1	1	1	1	1	1	1	1	1	0	1	1	1	1	1	1	1	1	1
PotVar0005589	0	0	CH10	56584743	0	0	0	0	0	0	0	0	0	0	0	0	0	0	0	0	0	0	0	0	0	0	0	0	0	0	0	0	0	0	0	0	0	0	0	0	0	0	0	0	0	0	0	0	0
PotVar0005603	1	0	CH10	56858197	0	1	0	1	0	0	1	1	0	1	0	0	0	1	1	0	0	0	0	1	0	1	1	0	1	1	0	0	0	1	0	1	0	1	1	0	0	1	1	1	1	1	1	0	0
PotVar0005610	2	3	CH10	56858365	3	2	4	2	2	4	3	3	2	2	2	4	2	3	3	2	3	2	4	2	2	2	3	3	1	3	3	3	3	2	2	3	2	2	1	2	2	2	3	1	2	2	2	2	3
PotVar0005644	3	3	CH10	56860555	3	3	4	3	2	4	4	4	2	3	2	4	2	4	4	2	3	2	4	3	2	3	4	3	2	4	3	3	3	3	2	4	2	3	2	2	2	3	4	2	3	3	3	2	3
PotVar0005662	1	1	CH10	56860960	1	1	0	1	2	0	0	0	2	1	2	0	2	0	0	2	1	2	0	1	2	1	0	1	2	0	1	1	1	1	2	0	2	1	2	2	2	1	0	2	1	1	1	2	1
PotVar0005672	3	4	CH10	56861272	4	3	4	3	4	4	3	3	4	3	4	4	4	3	3	4	4	4	4	3	4	3	3	4	3	3	4	4	4	3	4	3	4	3	3	4	4	3	3	3	3	3	3	4	4
PotVar0005681	0	0	CH10	56861485	0	0	0	0	0	0	0	0	0	0	0	0	0	0	0	0	0	0	0	0	0	0	0	0	0	0	0	0	0	0	0	0	0	0	0	0	0	0	0	0	0	0	0	0	0
PotVar0005695	0	0	CH10	56861753	0	0	0	0	0	0	0	0	0	0	0	0	0	0	0	0	0	0	0	0	0	0	0	0	0	0	0	0	0	0	0	0	0	0	0	0	0	0	0	0	0	0	0	0	0
PotVar0005748	3	4	CH11	16148966	4	3	4	4	4	3	3	3	3	4	3	4	4	3	3	4	3	3	4	3	4	3	3	3	4	4	3	3	4	3	4	3	4	4	4	4	3	3	4	4	4	4	3	4	3
PotVar0005807	4	4	CH11	16140890	4	4	4	4	4	4	4	4	4	4	4	4	4	4	4	4	4	4	4	4	4	4	4	4	4	4	4	4	4	4	4	4	4	4	4	4	4	4	4	4	4	4	4	4	4
PotVar0005816	3	4	CH11	16140682	4	3	4	4	4	3	3	3	3	4	3	4	4	3	3	4	3	3	4	3	4	3	3	3	4	4	3	3	4	3	4	3	4	4	4	4	3	3	4	4	4	4	3	4	3
PotVar0005899	1	2	CH11	16138989	2	1	2	2	3	1	2	0	2	2	2	2	2	1	1	0	1	2	2	1	2	1	3	1	2	2	3	1	2	1	0	1	2	1	2	3	3	1	1	2	1	1	1	2	2
PotVar0006050	2	2	CH01	61278594	2	3	2	3	2	1	2	2	2	2	2	2	1	1	1	1	2	4	2	3	1	2	3	2	3	1	2	3	2	2	1	3	2	2	1	3	1	1	2	3	2	3	1	1	2
PotVar0006051	NA	4	CH01	61278582	NA	3	3	3	3	3	3	3	3	4	3	3	3	3	3	2	2	4	3	4	3	4	3	3	4	3	3	NA	NA	3	2	3	3	3	2	4	2	3	NA	3	3	3	3	3	3
PotVar0006104	4	4	CH01	61269761	4	4	4	4	4	4	4	4	4	4	4	4	4	4	4	4	4	4	4	4	4	4	4	4	4	4	4	4	4	4	4	4	4	4	4	4	4	4	4	4	4	4	4	4	4
PotVar0006106	0	2	CH01	61269693	0	0	1	0	1	2	1	1	1	2	1	1	2	2	2	1	0	0	1	1	2	2	0	1	1	2	1	0	0	1	1	0	1	1	1	1	1	2	0	0	1	0	2	2	1
PotVar0006140	0	2	CH01	61269373	0	0	1	0	1	2	1	1	1	2	1	1	2	2	2	1	0	0	1	1	2	2	0	1	1	2	1	0	0	1	1	0	1	1	1	1	1	2	0	0	1	0	2	2	1
PotVar0006142	4	4	CH01	61269354	4	4	4	4	4	4	4	4	4	4	4	4	4	4	4	4	4	4	4	4	4	4	4	4	4	4	4	4	4	4	4	4	4	4	4	4	4	4	4	4	4	4	4	4	4
PotVar0006158	4	3	CH01	71506337	4	4	4	3	3	3	3	4	4	3	4	4	3	3	3	4	3	4	4	4	3	3	4	4	3	4	4	4	4	3	4	4	4	3	3	4	3	3	4	3	4	4	3	3	3
PotVar0006243	3	4	CH01	71510837	3	3	3	3	4	4	3	4	4	4	4	3	3	4	4	3	3	4	3	4	3	4	3	4	4	4	3	4	3	4	3	4	3	3	3	4	3	4	3	3	3	3	3	3	3
PotVar0006273	0	1	CH01	71792774	0	1	1	0	0	1	0	1	1	1	1	0	1	1	1	1	1	0	1	1	1	1	1	1	0	1	1	0	0	0	1	0	1	0	0	1	0	1	1	0	1	0	1	1	0
PotVar0006304	0	0	CH01	71793676	0	0	0	0	0	0	0	0	0	0	0	0	0	0	0	0	0	0	0	0	0	0	0	0	0	0	0	0	0	0	0	0	0	0	0	0	0	0	0	0	0	0	0	0	0
PotVar0006338	4	3	CH01	71796414	4	3	3	4	4	3	4	3	3	3	3	4	3	3	3	3	3	4	3	3	3	3	3	3	4	3	3	4	4	4	3	4	3	4	4	3	4	3	3	4	3	4	3	3	4
PotVar0006356	4	3	CH01	71796719	3	4	4	4	4	4	4	4	3	4	3	2	4	4	4	3	4	3	3	4	4	4	3	4	4	3	4	3	3	3	3	3	3	3	4	3	3	4	3	4	3	4	4	4	4
PotVar0006395	0	1	CH01	73206470	0	0	0	1	1	1	1	0	0	1	0	0	1	1	1	0	1	0	0	1	1	1	0	0	1	0	0	0	0	1	0	0	0	1	1	0	1	1	0	1	0	0	1	1	1
PotVar0006431	4	4	CH01	73667535	4	4	4	4	4	4	4	4	4	4	4	4	4	4	4	4	4	4	4	4	4	4	4	4	4	4	4	4	4	4	4	4	4	4	4	4	4	4	4	4	4	4	4	4	4
PotVar0006435	2	2	CH01	73667594	2	2	2	3	2	3	2	2	2	2	2	1	4	3	3	3	4	0	3	1	3	2	1	2	1	2	2	1	2	3	3	0	2	2	3	2	3	3	3	2	2	1	4	4	3
PotVar0006582	3	4	CH10	34119615	3	3	3	4	4	3	3	4	4	4	4	4	3	3	3	4	3	3	3	4	3	3	4	4	3	4	3	3	3	4	4	4	NA	3	4	4	3	3	4	3	4	3	4	3	4
PotVar0006684	4	1	CH02	43268920	3	2	3	2	3	2	3	2	2	3	2	3	2	2	2	2	2	2	2	2	3	3	2	2	3	3	2	2	3	3	2	2	2	3	3	2	2	2	3	2	3	2	2	2	2
PotVar0006735	1	0	CH02	43273171	1	1	0	0	0	0	0	1	1	0	1	0	0	1	1	1	1	1	1	0	1	0	1	0	0	1	1	1	1	0	1	1	1	0	1	1	0	0	0	0	0	1	0	0	0
PotVar0006752	3	0	CH02	43275208	1	1	2	2	2	2	2	1	1	2	1	2	2	1	1	1	1	1	1	2	1	2	1	2	NA	1	1	1	1	2	1	1	1	2	1	1	2	2	2	2	2	1	2	2	2
PotVar0006793	3	0	CH02	43275884	1	1	2	2	2	2	2	1	1	2	1	2	2	1	1	1	1	1	1	2	1	2	1	2	2	1	1	1	1	2	1	1	1	2	1	1	2	2	2	2	2	1	2	2	2
PotVar0006826	0	0	CH02	43276245	0	0	0	0	0	0	0	0	0	0	0	0	0	0	0	0	0	0	0	0	0	0	0	0	0	0	0	0	0	0	0	0	0	0	0	0	0	0	0	0	0	0	0	0	0
PotVar0006851	4	4	CH02	43276648	4	4	4	4	4	4	4	4	4	4	4	4	4	4	4	4	4	4	4	4	4	4	4	4	4	4	4	4	4	4	4	4	4	4	4	4	4	4	4	4	4	4	4	4	4
PotVar0006863	4	1	CH02	43276842	3	2	3	2	3	2	3	2	2	3	2	3	2	2	2	2	2	2	2	2	3	3	2	2	3	3	2	2	3	3	2	2	2	3	3	2	2	2	3	2	3	2	2	2	2
PotVar0006881	4	4	CH02	43525642	4	4	4	4	4	4	4	4	4	4	4	4	4	4	4	4	4	4	4	4	4	4	4	4	4	4	4	4	4	4	4	4	4	4	4	4	4	4	4	4	4	4	4	4	4
PotVar0006898	3	0	CH02	43526000	1	1	2	2	2	2	2	1	1	2	1	2	2	1	1	1	1	1	1	2	1	2	1	2	2	1	1	1	1	2	1	1	1	2	1	1	2	2	2	2	2	1	2	2	2
PotVar0006947	1	0	CH02	43527425	1	1	0	0	0	0	0	1	1	0	1	0	0	1	1	1	1	1	1	0	1	0	1	0	0	1	1	1	1	0	1	1	1	0	1	1	0	0	0	0	0	1	0	0	0
PotVar0006948	1	2	CH02	43527445	2	2	1	1	0	1	1	2	2	1	2	1	2	3	3	2	2	3	2	2	2	0	2	2	1	2	3	3	2	1	2	2	3	0	2	2	2	1	1	2	1	2	2	2	2
PotVar0006989	3	2	CH02	43805014	2	3	2	3	3	3	2	3	3	3	3	2	3	2	2	2	2	2	3	3	1	3	3	3	2	1	2	2	2	2	2	3	2	3	1	2	3	4	3	3	3	3	2	3	3
PotVar0007040	4	4	CH02	43807030	4	4	4	4	4	4	4	4	4	4	4	4	4	4	4	4	4	4	4	4	4	4	4	4	4	4	4	4	4	4	4	4	4	4	4	4	4	4	4	4	4	4	4	4	4
PotVar0007045	3	3	CH02	43807258	3	3	3	3	4	3	3	3	3	4	3	3	3	2	2	2	2	2	3	3	2	4	3	3	3	2	2	2	3	3	2	3	2	4	2	2	3	4	4	3	4	3	2	3	3
PotVar0007066	3	2	CH02	43807881	2	3	2	3	3	3	2	3	3	3	3	2	3	2	2	2	2	2	3	3	1	3	3	3	2	1	2	2	2	2	2	3	2	3	1	2	3	4	3	3	3	3	2	3	3
PotVar0007181	3	2	CH02	43871583	2	3	2	3	3	3	2	3	3	3	3	2	3	2	2	2	2	2	3	3	1	3	3	3	2	1	2	2	2	2	2	3	2	3	1	2	3	4	3	3	3	3	2	3	3
PotVar0007258	3	1	CH10	17930229	3	2	2	2	3	2	2	3	1	1	1	2	2	1	1	1	2	2	2	3	2	2	2	1	2	2	3	2	3	1	1	2	2	2	3	2	2	2	1	3	1	2	3	2	2
PotVar0007417	0	0	CH10	16354796	0	0	0	0	0	0	0	0	0	0	0	0	0	0	0	0	0	0	0	0	0	0	0	0	0	0	0	0	0	0	0	0	0	0	0	0	0	0	0	0	0	0	0	0	0
PotVar0007448	4	4	CH09	30792488	4	4	4	4	4	4	4	4	4	4	4	4	4	4	4	4	4	4	4	4	4	4	4	4	4	4	4	4	4	4	4	4	4	4	4	4	4	4	4	4	4	4	4	4	4
PotVar0007465	4	4	CH09	30792707	4	4	4	4	4	4	4	4	4	4	4	4	4	4	4	4	4	4	4	4	4	4	4	4	4	4	4	4	4	4	4	4	4	4	4	4	4	4	4	4	4	4	4	4	4
PotVar0007472	4	4	CH09	30792770	4	4	4	4	4	4	4	4	4	4	4	4	4	4	4	4	4	4	4	4	4	4	4	4	4	4	4	4	4	4	4	4	4	4	4	4	4	4	4	4	4	4	4	4	4
PotVar0007492	0	0	CH09	30793023	0	0	0	0	0	0	0	0	0	0	0	0	0	0	0	0	0	0	0	0	0	0	0	0	0	0	0	0	0	0	0	0	0	0	0	0	0	0	0	0	0	0	0	0	0
PotVar0007531	4	4	CH09	30810012	4	4	4	4	4	4	4	4	4	4	4	4	4	4	4	4	4	4	4	4	4	4	4	4	4	4	4	4	4	4	4	4	4	4	4	4	4	4	4	4	4	4	4	4	4
PotVar0007646	4	4	CH04	30718914	4	4	4	4	4	4	4	4	4	4	4	4	4	4	4	4	4	4	4	4	4	4	4	4	4	4	4	4	4	4	4	4	4	4	4	4	4	4	4	4	4	4	4	4	4
PotVar0007721	1	1	CH04	30717525	1	1	2	1	1	1	2	1	2	0	2	1	1	2	2	1	1	1	1	1	0	1	1	2	1	2	2	0	1	2	1	1	2	2	2	0	0	1	1	1	1	0	1	1	1
PotVar0007732	1	1	CH04	30717354	1	1	2	1	1	1	2	1	2	0	2	1	1	2	2	1	1	1	1	1	0	1	1	2	1	2	2	0	1	2	1	1	2	2	2	0	0	1	1	1	1	0	1	1	1
PotVar0007740	4	4	CH04	30717225	4	4	4	4	4	4	4	4	4	4	4	4	4	4	4	4	4	4	4	4	4	4	4	4	4	4	4	4	4	4	4	4	4	4	4	4	4	4	4	4	4	4	4	4	4
PotVar0007768	4	4	CH04	30715876	4	4	4	4	4	4	4	4	4	4	4	4	4	4	4	4	4	4	4	4	4	4	4	4	4	4	4	4	4	4	4	4	4	4	4	4	4	4	4	4	4	4	4	4	4
PotVar0007814	4	4	CH12	17623063	4	4	4	4	4	4	4	4	4	4	4	4	4	4	4	4	4	4	4	4	4	4	4	4	4	4	4	4	4	4	4	4	4	4	4	4	4	4	4	4	4	4	4	4	4
PotVar0008021	3	4	CH04	22913834	4	4	4	3	3	4	3	4	3	3	3	3	3	4	4	4	4	3	3	3	3	3	3	3	3	4	3	4	4	4	4	4	3	4	3	3	4	3	3	3	3	3	3	3	4
PotVar0008075	1	0	CH04	22838778	1	0	1	1	0	0	0	1	0	0	0	1	0	0	0	0	1	0	0	0	1	1	1	0	1	0	0	0	1	0	0	1	1	0	1	0	1	1	0	0	0	1	1	0	0
PotVar0008082	0	0	CH04	22838328	0	0	0	0	0	0	0	0	0	0	0	0	0	0	0	0	0	0	0	0	0	0	0	0	0	0	0	0	0	0	0	0	0	0	0	0	0	0	0	0	0	0	0	0	0
PotVar0008090	1	2	CH04	22837788	1	1	NA	1	1	1	2	2	NA	1	2	1	1	2	2	2	2	2	1	2	1	1	2	2	2	3	2	1	1	2	2	2	2	2	2	1	1	1	2	2	1	1	2	1	2
PotVar0008194	4	4	CH11	41457748	4	4	4	4	4	4	4	4	4	4	4	4	4	4	4	4	4	4	4	4	4	4	4	4	4	4	4	4	4	4	4	4	4	4	4	4	4	4	4	4	4	4	4	4	4
PotVar0008207	0	4	CH11	41457873	2	2	2	2	2	2	2	2	2	2	2	2	2	2	2	2	2	2	2	2	1	2	2	2	2	2	2	2	2	2	2	2	2	2	2	2	2	2	2	2	2	2	2	2	2
PotVar0008219	1	4	CH11	41458081	2	3	3	3	2	2	2	2	2	2	2	3	3	2	2	3	2	2	2	2	2	3	3	3	2	3	2	2	2	2	3	3	3	2	3	2	2	2	3	2	3	3	3	3	3
PotVar0008220	4	4	CH11	41458135	4	4	4	4	4	4	4	4	4	4	4	4	4	4	4	4	4	4	4	4	4	4	4	4	4	4	4	4	4	4	4	4	4	4	4	4	4	4	4	4	4	4	4	4	4
PotVar0008239	1	1	CH11	41458343	1	1	2	1	1	0	0	0	0	1	0	2	1	1	1	1	1	1	1	1	1	1	2	2	0	1	1	1	1	1	1	2	1	0	1	1	1	1	1	0	1	2	2	1	1
PotVar0008263	2	4	CH11	41832125	3	3	3	4	4	2	3	2	3	2	3	4	4	3	3	3	3	3	2	2	2	4	3	3	3	4	3	3	3	2	3	3	4	2	4	3	3	3	3	3	3	3	3	4	3
PotVar0008279	3	3	CH11	41832308	3	3	2	4	3	3	3	3	3	2	3	3	4	2	2	4	2	3	2	3	3	4	3	2	4	4	2	2	3	2	4	2	4	3	4	3	2	2	4	4	3	3	2	4	3
PotVar0008380	1	0	CH11	41840983	0	1	1	1	0	0	0	0	0	0	0	1	1	0	0	1	0	0	0	0	0	1	1	1	0	1	0	0	0	0	1	1	1	0	1	0	0	0	1	0	0	1	1	1	1
PotVar0008383	0	0	CH11	41841168	0	0	0	0	0	0	0	0	0	0	0	0	0	0	0	0	0	0	0	0	0	0	0	0	0	0	0	0	0	0	0	0	0	0	0	0	0	0	0	0	0	0	0	0	0
PotVar0008392	0	0	CH11	41841277	0	0	0	0	0	0	0	0	0	0	0	0	0	0	0	0	0	0	0	0	0	0	0	0	0	0	0	0	0	0	0	0	0	0	0	0	0	0	0	0	0	0	0	0	0
PotVar0008393	1	3	CH11	41841354	2	2	1	3	3	2	3	2	3	1	3	2	3	2	2	NA	2	2	1	2	1	3	1	1	3	3	2	2	2	1	2	1	3	2	3	2	2	NA	2	3	3	1	1	3	2
PotVar0008401	2	3	CH11	41842963	2	3	2	4	3	2	3	2	3	NA	3	3	4	2	2	3	2	2	1	2	2	4	2	2	3	4	2	2	2	1	3	2	4	2	4	2	2	2	3	3	3	2	2	4	3
PotVar0008447	2	4	CH11	42601858	3	3	3	3	4	3	4	3	4	3	4	3	3	4	4	2	4	3	3	3	2	3	2	3	3	3	4	4	3	3	2	3	3	3	3	3	4	4	2	3	4	2	3	3	3
PotVar0008448	1	0	CH11	42601861	0	1	1	0	0	1	1	1	1	1	1	0	0	1	1	0	1	0	1	1	0	0	0	1	1	0	1	1	0	1	0	1	0	1	0	0	1	1	0	0	1	0	1	0	1
PotVar0008494	1	4	CH11	42604259	3	2	2	3	4	2	3	2	3	2	3	3	3	3	3	2	3	3	2	2	2	3	2	2	2	3	3	3	3	2	2	2	3	2	3	3	3	3	2	3	3	2	2	3	2
PotVar0008504	0	0	CH11	42604500	0	0	0	0	0	0	0	0	0	0	0	0	0	0	0	0	0	0	0	0	0	0	0	0	0	0	0	0	0	0	0	0	0	0	0	0	0	0	0	0	0	0	0	0	0
PotVar0008511	3	4	CH11	42604745	4	3	3	3	4	4	4	4	4	4	4	3	3	4	4	3	4	4	4	4	4	3	3	3	4	3	4	4	4	4	3	3	4	4	3	4	4	4	3	4	4	3	3	3	3
PotVar0008637	4	3	CH11	43790644	3	4	3	4	3	4	4	4	4	3	4	3	4	3	3	4	3	3	3	4	3	4	3	3	4	4	3	3	3	3	4	3	4	4	4	3	3	3	3	4	4	3	3	4	4
PotVar0008670	2	0	CH11	43791495	0	2	2	1	0	1	1	1	1	1	1	1	1	1	1	1	1	0	1	1	0	1	1	2	1	1	1	1	0	1	1	2	0	1	1	1	1	1	1	0	1	1	2	1	2
PotVar0008711	2	1	CH11	43867258	1	2	3	1	1	1	1	1	1	2	1	2	1	2	2	1	2	1	2	1	1	1	2	3	1	1	2	2	1	2	1	3	0	1	1	2	2	2	2	0	1	2	3	1	2
PotVar0008725	2	0	CH11	43867510	0	2	2	1	0	1	1	1	1	1	1	1	1	1	1	1	1	0	1	1	0	1	1	2	1	1	1	1	0	1	1	2	0	1	1	1	1	1	1	0	1	1	2	1	2
PotVar0008851	1	3	CH11	43868452	2	2	1	3	3	2	3	2	3	2	3	2	3	2	2	2	2	2	1	2	2	3	1	1	2	3	2	2	2	1	2	1	3	2	3	2	2	2	1	3	3	2	1	3	2
PotVar0009060	0	0	CH04	48479188	0	0	0	0	0	0	0	0	0	0	0	0	0	0	0	0	0	0	0	0	0	0	0	0	0	0	0	0	0	0	0	0	0	0	0	0	0	0	0	0	0	0	0	0	0
PotVar0009086	4	3	CH04	46547746	4	4	3	4	4	4	4	3	3	3	3	4	3	4	4	3	3	3	3	3	3	4	3	4	3	3	4	3	4	4	3	3	4	3	4	3	3	4	3	3	4	3	3	3	3
PotVar0009120	4	3	CH04	33100604	3	3	4	4	3	3	4	3	4	3	4	4	4	4	4	4	4	4	3	3	3	3	4	3	3	4	3	4	3	3	4	4	3	4	4	4	3	3	4	3	4	4	4	4	4
PotVar0009170	0	1	CH02	40633213	0	0	1	1	0	2	1	1	0	0	0	1	0	1	1	1	1	1	1	1	1	0	0	1	1	1	1	1	0	1	1	0	1	0	1	1	1	0	0	1	0	0	1	0	1
PotVar0009171	0	1	CH02	40633075	1	0	1	0	1	0	1	0	0	1	0	1	0	0	0	0	0	0	0	0	1	0	0	0	1	1	0	0	1	1	0	0	0	1	1	0	0	0	1	0	1	0	0	0	0
PotVar0009178	4	2	CH02	40632942	3	4	2	3	3	2	2	3	4	3	4	2	4	3	3	3	3	3	3	3	2	4	4	3	2	2	3	3	3	2	3	4	3	3	2	3	3	4	3	3	3	4	3	4	3
PotVar0009281	2	0	CH02	40340135	0	1	1	2	1	1	1	2	1	1	1	1	0	1	1	2	2	1	1	1	2	1	2	2	1	2	2	1	0	1	2	1	2	0	2	1	1	1	0	0	1	1	1	0	1
PotVar0009283	2	1	CH02	40340053	1	2	1	2	1	1	1	2	3	2	3	1	1	2	2	2	2	1	2	2	2	2	3	3	1	2	3	2	1	1	2	2	3	0	2	1	2	2	1	1	2	2	1	1	2
PotVar0009429	0	1	CH02	40336425	1	1	0	0	0	0	0	0	2	1	2	0	1	1	1	0	0	0	1	1	0	1	1	1	0	0	1	1	1	0	0	1	1	0	0	0	1	1	1	1	1	1	0	1	1
PotVar0009458	4	3	CH02	40308084	3	3	4	4	4	4	4	4	2	3	2	4	3	3	3	4	4	4	3	3	4	3	3	3	4	4	3	3	3	4	4	3	3	4	4	4	3	3	3	3	3	3	4	3	3
PotVar0009460	2	2	CH02	40308034	2	2	2	2	2	3	2	2	1	1	1	2	3	2	2	2	2	3	2	2	1	2	1	1	2	1	1	2	2	2	2	2	1	3	1	3	2	2	2	3	1	2	3	3	2
PotVar0009466	0	1	CH02	40307945	1	0	1	0	1	0	1	0	0	1	0	1	0	0	0	0	0	0	0	0	1	0	0	0	1	1	0	0	1	1	0	0	0	1	1	0	0	0	1	0	1	0	0	0	0
PotVar0009505	0	1	CH02	40295787	1	0	1	0	1	0	1	0	0	1	0	1	0	0	0	0	0	0	0	0	1	0	0	0	1	1	0	0	1	1	0	0	0	1	1	0	0	0	1	0	1	0	0	0	0
PotVar0009542	4	3	CH02	40295023	3	3	4	4	4	4	4	4	2	3	2	4	3	3	3	4	4	4	3	3	4	3	3	3	4	4	3	3	3	4	4	3	3	4	4	4	3	3	3	3	3	3	4	3	3
PotVar0009548	2	4	CH02	40294831	4	3	3	2	3	3	3	2	3	3	3	3	4	3	3	2	2	3	3	3	2	3	2	2	3	2	2	3	4	3	2	3	2	4	2	3	3	3	4	4	3	3	3	4	3
PotVar0009567	0	2	CH02	40294533	2	1	1	0	1	0	1	0	2	2	2	1	1	1	1	0	0	0	1	1	1	1	1	1	1	1	1	1	2	1	0	1	1	1	1	0	1	1	2	1	2	1	0	1	1
PotVar0009575	4	3	CH02	40294335	3	4	3	4	3	4	3	4	4	3	4	3	4	4	4	4	4	4	4	4	3	4	4	4	3	3	4	4	3	3	4	4	4	3	3	4	4	4	3	4	3	4	4	4	4
PotVar0009610	4	3	CH02	40254137	3	3	4	4	4	4	4	4	2	3	2	4	3	3	3	4	4	4	3	3	4	3	3	3	4	4	3	3	3	4	4	3	3	4	4	4	3	3	3	3	3	3	4	3	3
PotVar0009747	0	1	CH02	40251906	1	0	1	0	1	0	1	0	0	1	0	1	0	0	0	0	0	0	0	0	1	0	0	0	1	1	0	0	1	1	0	0	0	1	1	0	0	0	1	0	1	0	0	0	0
PotVar0009781	4	4	CH02	40251308	4	4	4	4	4	4	4	4	4	4	4	4	4	4	4	4	4	4	4	4	4	NA	4	4	4	4	4	4	4	4	4	4	4	4	4	4	4	4	4	4	4	4	4	4	4
PotVar0009827	4	3	CH02	40243261	3	4	3	4	3	4	3	4	4	3	4	3	4	4	4	4	4	4	4	4	3	4	4	4	3	3	4	4	3	3	4	4	4	3	3	4	4	4	3	4	3	4	4	4	4
PotVar0009865	2	1	CH02	40242691	1	1	2	2	2	1	2	2	1	2	1	2	0	1	1	2	2	1	1	1	3	1	2	2	NA	3	2	1	1	2	2	1	2	1	3	1	1	1	1	0	2	1	1	0	1
PotVar0009894	2	0	CH02	39968622	0	1	1	2	1	1	1	2	1	1	1	1	0	1	1	2	2	1	1	1	2	1	2	2	1	2	2	1	0	1	2	1	2	0	2	1	1	1	0	0	1	1	1	0	1
PotVar0009917	4	2	CH02	39968216	2	3	3	4	3	4	3	4	2	2	2	3	3	3	3	4	4	4	3	3	3	3	3	3	3	3	3	3	2	3	4	3	3	3	3	4	3	3	2	3	2	3	4	3	3
PotVar0009949	2	2	CH02	39967602	2	2	2	2	2	3	2	2	1	1	1	2	3	2	2	2	2	3	2	2	1	2	1	1	NA	1	1	2	2	2	2	2	1	3	1	3	2	2	2	3	1	2	3	3	2
PotVar0010007	4	4	CH02	39963389	4	4	4	4	4	4	4	4	4	4	4	4	4	4	4	4	4	4	4	4	4	4	4	4	4	4	4	4	4	4	4	4	4	4	4	4	4	4	4	4	4	4	4	4	4
PotVar0010012	2	1	CH02	39792263	2	2	1	1	2	1	1	1	1	1	1	1	3	1	1	1	1	2	1	1	0	2	1	0	2	0	0	1	2	1	1	2	0	3	0	2	1	2	2	2	1	2	2	3	1
PotVar0010024	4	4	CH02	39792034	4	4	4	4	4	4	4	4	4	4	4	4	4	4	4	4	4	4	4	4	4	4	4	4	4	4	4	4	4	4	4	4	4	4	4	4	4	4	4	4	4	4	4	4	4
PotVar0010064	4	2	CH02	39605614	2	3	3	4	3	4	3	4	2	2	2	3	3	3	3	4	4	4	3	3	3	3	3	3	3	3	3	3	2	3	4	3	3	3	3	4	3	3	2	3	2	3	4	3	3
PotVar0010076	2	1	CH02	39605401	2	2	1	1	2	1	1	1	1	1	1	1	3	1	1	1	1	2	1	1	0	2	1	0	2	0	0	1	2	1	1	2	0	3	0	2	1	2	2	2	1	2	2	3	1
PotVar0010079	2	0	CH02	39605206	0	1	1	2	1	1	1	2	1	1	1	1	0	1	1	NA	2	1	1	1	2	1	2	2	1	2	2	1	0	1	2	1	2	0	3	1	1	1	0	0	1	1	1	0	1
PotVar0010082	4	4	CH02	39605023	4	4	4	4	4	4	4	4	4	4	4	4	4	4	4	4	4	4	4	4	4	4	4	4	4	4	4	4	4	4	4	4	4	4	4	4	4	4	4	4	4	4	4	4	4
PotVar0010102	4	1	CH02	39604672	2	3	2	3	3	2	2	3	2	2	2	2	3	2	2	3	3	3	2	2	2	3	3	2	2	2	2	2	2	2	3	3	2	3	2	3	2	3	2	2	2	3	3	3	2
PotVar0010133	4	3	CH02	39381104	4	4	3	3	4	NA	3	3	4	4	4	4	4	3	3	3	3	3	3	3	3	4	4	3	3	3	3	3	4	3	3	4	3	4	3	3	3	4	4	3	4	4	3	4	3
PotVar0010147	2	2	CH02	39380974	2	2	2	2	2	3	2	2	1	1	1	1	NA	2	2	2	2	3	2	2	2	2	1	1	2	1	1	2	2	2	2	2	1	NA	1	3	2	2	2	3	1	2	3	3	2
PotVar0010209	2	0	CH02	39157230	0	1	1	2	1	1	1	2	1	1	1	1	0	1	1	2	2	1	1	1	1	1	2	2	1	2	2	1	0	1	2	1	2	0	2	1	1	1	0	0	1	1	1	0	1
PotVar0010211	4	4	CH02	39157161	4	4	4	4	4	4	4	4	4	4	4	4	4	4	4	4	4	4	4	4	4	4	4	4	4	4	4	4	4	4	4	4	4	4	4	4	4	4	4	4	4	4	4	4	4
PotVar0010270	2	4	CH02	39156553	4	3	3	2	3	3	3	2	3	3	3	3	4	3	3	2	2	3	3	3	3	3	2	2	3	2	2	3	4	3	2	3	2	4	2	3	3	3	4	4	3	3	3	4	3
PotVar0010278	1	3	CH02	39156378	2	2	3	3	2	3	3	3	3	3	3	3	1	3	3	NA	3	2	3	3	3	2	3	4	2	4	4	3	2	3	3	2	4	1	4	2	3	2	2	2	3	2	2	1	3
PotVar0010288	4	2	CH02	39156199	2	3	3	4	3	4	3	4	2	2	2	2	3	3	3	4	4	4	3	3	3	3	3	3	3	3	3	3	2	3	4	3	3	3	3	4	3	3	2	3	2	3	4	3	3
PotVar0010345	2	0	CH02	39154378	0	1	1	2	1	1	1	2	1	1	1	1	0	1	1	2	2	1	1	1	1	1	2	2	1	2	2	1	0	1	2	1	2	0	2	1	1	1	0	0	1	1	1	0	1
PotVar0010500	4	4	CH02	39076994	4	4	4	4	4	4	4	4	4	4	4	4	4	4	4	4	4	4	4	4	4	4	4	4	4	4	4	4	4	4	4	4	4	4	4	4	4	4	4	4	4	4	4	4	4
PotVar0010536	2	4	CH02	38976683	4	3	3	2	3	3	3	2	3	3	3	3	4	3	3	2	2	3	3	3	3	3	2	2	3	2	2	3	4	4	2	3	2	4	2	3	3	3	4	4	3	3	3	4	3
PotVar0010542	2	4	CH02	38976569	4	3	3	2	3	3	3	2	3	3	3	3	4	3	3	2	2	3	3	3	3	3	2	2	3	2	2	3	4	4	2	3	2	4	2	3	3	3	4	4	3	3	3	4	3
PotVar0010551	4	4	CH02	38970186	4	4	4	4	4	4	4	4	4	4	4	4	4	4	4	4	4	4	4	4	4	4	4	4	4	4	4	4	4	4	4	4	4	4	4	4	4	4	4	4	4	4	4	4	4
PotVar0010562	0	0	CH02	38970102	0	0	0	0	0	0	0	0	0	0	0	0	0	0	0	0	0	0	0	0	0	0	0	0	0	0	0	0	0	0	0	0	0	0	0	0	0	0	0	0	0	0	0	0	0
PotVar0010586	2	2	CH02	38969716	2	2	2	1	2	3	2	2	1	1	1	1	3	2	2	2	2	3	2	2	2	2	1	1	2	1	1	2	2	3	2	2	1	3	1	3	2	2	3	3	1	2	3	3	2
PotVar0010608	1	4	CH02	38659102	4	3	3	1	3	3	3	1	3	3	3	3	4	3	3	1	1	3	3	3	3	3	1	1	3	1	1	3	4	4	1	3	1	4	1	3	3	3	4	NA	3	3	3	4	3
PotVar0010618	4	2	CH02	38658966	2	3	3	3	3	4	3	4	2	2	2	2	3	3	3	4	4	4	3	3	3	3	3	3	3	3	3	3	2	3	4	3	3	3	3	4	3	3	3	3	2	3	4	3	3
PotVar0010664	4	4	CH02	38655156	4	4	4	4	4	4	4	4	4	4	4	4	4	4	4	4	4	4	4	4	4	4	4	4	4	4	4	4	4	4	4	4	4	4	4	4	4	4	4	4	4	4	4	4	4
PotVar0010676	4	2	CH02	38654686	2	3	3	3	3	4	3	4	2	2	2	2	3	3	3	4	4	4	3	3	3	3	3	3	3	3	3	3	2	3	4	3	3	3	3	4	3	3	3	3	2	3	4	3	3
PotVar0010677	4	4	CH02	38654584	4	4	4	4	4	4	4	4	4	4	4	4	4	4	4	4	4	4	4	4	4	4	4	4	4	4	4	4	4	4	4	4	4	4	4	4	4	4	4	4	4	4	4	4	4
PotVar0010684	4	4	CH02	38654389	4	4	4	4	4	4	4	4	4	4	4	4	4	4	4	4	4	4	4	4	4	4	4	4	4	4	4	4	4	4	4	4	4	4	4	4	4	4	4	4	4	4	4	4	4
PotVar0010835	4	4	CH02	38502436	4	4	4	4	4	4	4	4	4	4	4	4	4	4	4	4	4	4	4	4	4	4	4	4	4	4	4	4	4	4	4	4	4	4	4	4	4	4	4	4	4	4	4	4	4
PotVar0010869	4	4	CH02	38501725	4	4	4	4	4	4	4	4	4	4	4	4	4	4	4	4	4	4	4	4	4	4	4	4	4	4	4	4	4	4	4	4	4	4	4	4	4	4	4	4	4	4	4	4	4
PotVar0010877	3	2	CH02	38501490	2	2	3	2	3	4	3	3	1	2	1	2	3	2	2	3	3	3	2	3	2	3	2	2	3	2	2	2	2	3	3	2	2	3	2	3	3	3	3	3	2	2	4	3	3
PotVar0010878	2	2	CH02	38501402	2	2	2	1	2	3	2	2	1	1	1	1	3	2	2	2	2	3	2	2	2	2	1	1	2	1	1	2	2	3	2	2	1	3	1	3	2	2	3	3	1	2	3	3	2
PotVar0010934	3	4	CH02	38466512	4	4	3	3	3	3	3	3	4	3	4	3	4	4	4	3	3	4	4	3	4	3	3	3	3	3	3	4	4	4	3	4	3	4	3	4	3	3	4	4	3	4	3	4	3
PotVar0010943	4	2	CH02	38466268	2	3	3	3	3	4	3	4	2	2	2	2	3	3	3	4	4	4	3	3	3	3	3	3	3	3	3	3	2	3	4	3	3	3	3	4	3	3	3	3	2	3	4	3	3
PotVar0010948	3	4	CH02	38466148	4	3	4	3	4	4	4	3	3	4	3	4	4	3	3	3	3	3	3	4	3	4	3	3	4	3	3	3	4	4	3	3	3	4	3	3	4	4	4	4	4	3	4	4	4
PotVar0010985	2	3	CH09	57166420	3	3	2	3	3	2	3	2	1	1	1	1	3	3	3	3	2	NA	2	2	3	2	2	2	2	2	3	4	3	3	3	2	2	3	3	3	2	3	2	2	2	2	3	3	4
PotVar0011035	3	3	CH09	57167023	3	3	2	4	2	4	2	3	4	4	4	3	3	3	3	2	3	3	3	2	2	3	3	3	3	3	4	3	3	2	2	3	3	3	3	4	3	2	3	3	2	3	1	3	2
PotVar0011066	1	2	CH09	57167296	2	2	0	3	1	2	1	1	1	1	1	0	2	2	2	1	1	2	1	0	1	1	1	1	1	1	3	3	2	1	1	1	1	2	2	3	1	1	1	1	0	1	0	2	2
PotVar0011067	0	0	CH09	57167371	0	0	0	0	0	0	0	0	0	0	0	0	0	0	0	0	0	0	0	0	0	0	0	0	0	0	0	0	0	0	0	0	0	0	0	0	0	0	0	0	0	0	0	0	0
PotVar0011079	2	0	CH09	57167688	1	1	1	1	0	2	0	1	2	3	2	2	1	1	1	1	1	0	1	1	0	2	1	1	1	1	1	0	1	1	1	1	2	0	1	1	2	1	2	1	1	1	1	1	0
PotVar0011101	3	1	CH09	57421071	2	2	1	2	1	3	1	2	3	2	3	2	3	2	2	1	2	2	2	1	1	3	2	2	2	1	3	2	2	2	1	2	2	2	2	3	2	1	3	1	1	2	1	3	2
PotVar0011163	4	4	CH09	57422605	4	4	4	4	4	4	4	4	4	4	4	4	4	4	4	4	4	4	4	4	4	4	4	4	4	4	4	4	4	4	4	4	4	4	4	4	4	4	4	4	4	4	4	4	4
PotVar0011164	0	0	CH09	57422681	0	0	0	0	0	0	0	0	0	0	0	0	0	0	0	0	0	0	0	0	0	0	0	0	0	0	0	0	0	0	0	0	0	0	0	0	0	0	0	0	0	0	0	0	0
PotVar0011173	1	1	CH09	57422879	1	1	0	1	1	1	1	1	1	0	1	0	2	1	1	0	1	2	1	0	1	1	1	1	1	0	2	2	1	1	0	1	0	2	1	2	0	0	1	0	0	1	0	2	1
PotVar0011182	1	1	CH09	57423038	1	1	2	0	2	0	2	1	0	0	0	1	1	1	1	2	1	1	1	2	2	1	1	1	1	1	0	1	1	2	2	1	1	1	1	0	1	2	1	1	2	1	3	1	2
PotVar0011188	4	2	CH09	57423179	3	3	3	2	3	3	3	3	3	2	3	3	4	3	3	3	3	3	3	3	3	4	3	3	3	2	3	3	3	4	3	3	3	3	3	3	3	3	4	2	3	3	4	4	4
PotVar0011189	3	1	CH09	57423209	2	2	1	2	1	3	1	2	3	2	3	2	3	2	2	1	2	2	2	1	1	3	2	2	2	1	3	2	2	2	1	2	2	2	2	3	2	1	3	1	1	2	1	3	2
PotVar0011225	3	2	CH09	1593214	4	3	3	2	3	3	1	2	2	3	2	3	3	3	3	2	3	3	3	2	2	2	2	2	3	3	2	3	4	1	2	3	2	2	2	3	3	2	3	2	2	2	2	3	2
PotVar0011236	3	3	CH09	1593489	2	3	4	4	3	2	4	2	4	2	4	4	3	2	2	3	3	3	2	3	4	2	4	3	2	3	3	4	2	4	3	2	4	3	3	3	3	3	3	3	3	3	3	3	4
PotVar0011288	1	0	CH09	1594731	1	1	1	1	1	0	0	0	1	1	1	1	1	1	1	0	0	0	0	0	1	0	0	0	1	0	1	1	1	1	0	0	1	0	1	1	1	0	1	0	1	0	0	1	1
PotVar0011289	0	0	CH09	1594785	0	0	0	0	0	0	0	0	0	0	0	0	0	0	0	0	0	0	0	0	0	0	0	0	0	0	0	0	0	0	0	0	0	0	0	0	0	0	0	0	0	0	0	0	0
PotVar0011300	2	3	CH09	1595579	1	2	3	3	2	2	4	2	3	1	3	3	2	1	1	3	3	3	2	3	3	2	4	3	1	3	2	3	1	3	3	2	3	3	2	2	2	3	2	3	2	3	3	2	3
PotVar0011302	0	0	CH09	1595612	0	0	0	0	0	0	0	0	0	0	0	0	0	0	0	0	0	0	0	0	0	0	0	0	0	0	0	0	0	0	0	0	0	0	0	0	0	0	0	0	0	0	0	0	0
PotVar0011354	0	0	CH09	2113453	0	0	0	0	0	0	0	0	0	0	0	0	0	0	0	0	0	0	0	0	0	0	0	0	0	0	0	0	0	0	0	0	0	0	0	0	0	0	0	0	0	0	0	0	0
PotVar0011360	4	4	CH09	2113575	4	4	4	4	4	4	4	4	4	4	4	4	4	4	4	4	4	4	4	4	4	4	4	4	4	4	4	4	4	4	4	4	4	4	4	4	4	4	4	4	4	4	4	4	4
PotVar0011361	1	0	CH09	2113605	1	1	1	1	1	0	0	0	1	1	1	1	1	1	1	0	0	0	0	0	1	0	0	0	1	0	1	1	1	1	0	0	1	0	1	1	1	0	1	0	1	0	0	1	1
PotVar0011392	0	0	CH09	2113876	0	0	0	0	0	0	0	0	0	0	0	0	0	0	0	0	0	0	0	0	0	0	0	0	0	0	0	0	0	0	0	0	0	0	0	0	0	0	0	0	0	0	0	0	0
PotVar0011522	3	2	CH09	2115091	3	2	3	2	3	3	2	3	1	3	1	3	3	4	4	3	3	2	3	2	2	2	1	1	3	3	2	3	3	2	3	4	1	2	4	2	2	1	3	1	2	2	2	3	3
PotVar0011562	1	0	CH09	2115833	1	1	1	1	1	0	0	0	1	1	1	1	1	1	1	0	0	0	0	0	1	0	0	0	1	0	1	1	1	1	0	0	1	0	1	1	1	0	1	0	1	0	0	1	1
PotVar0011614	1	0	CH09	2142773	1	1	1	1	1	0	0	0	1	1	1	1	1	1	1	0	0	0	0	0	1	0	0	0	1	0	1	1	1	1	0	0	1	0	1	1	1	0	1	0	1	0	0	1	1
PotVar0011674	1	0	CH09	2143694	1	1	1	1	1	0	0	0	1	1	1	1	1	1	1	0	0	0	0	0	1	0	0	0	1	0	1	1	1	1	0	0	1	0	1	1	1	0	1	0	1	0	0	1	1
PotVar0011708	4	4	CH09	2144492	4	4	4	4	4	4	4	4	4	4	4	4	4	4	4	4	4	4	4	4	4	4	4	4	4	4	4	4	4	4	4	4	4	4	4	4	4	4	4	4	4	4	4	4	4
PotVar0011750	1	1	CH09	2469888	0	0	2	1	1	1	2	1	0	0	0	2	1	1	1	2	2	1	1	1	1	0	1	0	0	1	0	2	0	1	2	2	0	1	2	0	0	0	0	0	0	1	1	1	2
PotVar0011794	3	3	CH09	2470341	4	4	2	3	3	3	2	3	4	4	4	2	3	3	3	2	2	3	3	3	3	4	3	4	4	3	4	2	4	3	2	2	4	3	2	4	4	4	4	4	4	3	3	3	2
PotVar0011839	0	0	CH09	2470950	0	0	0	0	0	0	0	0	0	0	0	0	0	0	0	0	0	0	0	0	0	0	0	0	0	0	0	0	0	0	0	0	0	0	0	0	0	0	0	0	0	0	0	0	0
PotVar0011879	4	4	CH09	2471346	4	4	4	4	4	4	4	4	4	4	4	4	4	4	4	4	4	4	4	4	4	4	4	4	4	4	4	4	4	4	4	4	4	4	4	4	4	4	4	4	4	4	4	4	4
PotVar0011891	3	3	CH09	2471523	2	3	4	4	3	2	4	2	4	2	4	4	3	2	2	3	3	3	2	3	4	2	4	3	2	2	3	4	2	4	3	2	4	3	3	3	3	3	2	3	3	3	3	3	4
PotVar0011917	1	1	CH09	2475575	0	0	2	1	1	1	2	1	0	0	0	2	1	1	1	2	2	1	1	1	1	0	1	0	0	1	0	2	0	1	2	2	0	1	2	0	0	0	0	0	0	1	1	1	2
PotVar0012007	0	0	CH09	2476644	0	0	0	0	0	0	0	0	0	0	0	0	0	0	0	0	0	0	0	0	0	0	0	0	0	0	0	0	0	0	0	0	0	0	0	0	0	0	0	0	0	0	0	0	0
PotVar0012073	4	4	CH09	2679615	4	4	4	4	4	4	4	4	4	4	4	4	4	4	4	4	4	4	4	4	4	4	4	4	4	4	4	4	4	4	4	4	4	4	4	4	4	4	4	4	4	4	4	4	4
PotVar0012116	4	4	CH09	3315266	4	4	4	4	4	4	4	4	4	4	4	4	4	4	4	4	4	4	4	4	4	4	4	4	4	4	4	4	4	4	4	4	4	4	4	4	4	4	4	4	4	4	4	4	4
PotVar0012125	1	1	CH09	3315364	0	0	2	1	1	1	2	1	1	0	1	2	1	1	1	2	2	1	1	1	1	0	1	0	0	1	0	2	0	1	2	2	0	1	2	0	0	0	0	0	1	1	1	1	2
PotVar0012325	4	4	CH09	3737457	4	4	4	4	4	4	4	4	4	4	4	4	4	4	4	4	4	4	4	4	4	4	4	4	4	4	4	4	4	4	4	4	4	4	4	4	4	4	4	4	4	4	4	4	4
PotVar0012337	3	3	CH09	3737678	4	4	2	3	3	3	2	3	3	4	3	2	3	3	3	2	2	3	3	3	3	4	3	4	4	3	4	2	4	3	2	2	4	3	2	4	4	4	4	4	3	3	3	3	2
PotVar0012338	2	0	CH09	3737744	2	1	1	1	2	1	0	1	0	2	0	1	1	2	2	1	1	1	1	1	1	1	0	1	2	1	1	0	2	1	1	1	1	1	2	2	2	1	2	1	0	0	1	1	1
PotVar0012376	2	1	CH09	3738100	3	1	1	1	2	2	0	2	0	3	0	1	2	3	3	1	1	2	2	1	1	2	0	1	3	2	2	0	3	1	1	1	1	1	2	2	2	1	3	1	1	1	1	2	1
PotVar0012377	4	4	CH09	3738158	4	4	4	4	4	4	4	4	4	4	4	4	4	4	4	4	4	4	4	4	4	4	4	4	4	4	4	4	4	4	4	4	4	4	4	4	4	4	4	4	4	4	4	4	4
PotVar0012441	2	4	CH09	3744053	2	3	3	3	2	3	4	3	4	2	4	3	3	2	2	3	3	3	3	3	3	3	4	3	2	3	3	4	2	3	3	3	3	3	2	2	2	3	2	3	4	4	3	3	3
PotVar0012446	0	1	CH09	3744124	1	0	0	0	0	1	0	1	0	1	0	0	1	1	1	0	0	1	1	0	0	1	0	0	1	1	1	0	1	0	0	0	0	0	0	0	0	0	1	0	1	1	0	1	0
PotVar0012531	0	1	CH09	3749114	1	0	0	0	0	1	0	1	0	1	0	0	1	1	1	0	0	1	1	0	0	1	0	0	1	1	1	0	1	0	0	0	0	0	0	0	0	0	1	0	1	1	0	1	0
PotVar0012538	4	4	CH09	3749280	4	4	4	4	4	4	4	4	4	4	4	4	4	4	4	4	4	4	4	4	4	4	4	4	4	4	4	4	4	4	4	4	4	4	4	4	4	4	4	4	4	4	4	4	4
PotVar0012599	3	4	CH07	13669147	3	3	3	4	4	4	4	4	3	4	3	4	4	3	3	4	3	4	4	3	4	4	4	3	4	3	4	3	3	3	4	3	3	4	4	3	3	4	4	4	4	4	3	4	4
PotVar0012744	3	3	CH09	19166733	3	3	4	3	3	3	3	3	3	3	3	4	4	3	3	3	4	4	3	3	3	3	3	3	3	3	3	3	3	3	3	4	3	3	4	3	3	3	4	3	3	3	3	4	4
PotVar0012782	1	1	CH09	19166459	1	2	0	1	1	1	2	1	2	1	2	0	0	1	1	1	0	0	1	1	1	2	1	2	1	1	2	1	1	2	1	0	2	1	0	1	1	2	0	2	2	2	1	0	0
PotVar0012868	0	0	CH12	37316876	0	0	0	0	0	0	0	0	0	0	0	0	0	0	0	0	0	0	0	0	0	0	0	0	0	0	0	0	0	0	0	0	0	0	0	0	0	0	0	0	0	0	0	0	0
PotVar0012912	4	4	CH12	38538120	4	4	4	4	4	4	4	4	4	4	4	4	4	4	4	4	4	4	4	4	4	4	4	4	4	4	4	4	4	4	4	4	4	4	4	4	4	4	4	4	4	4	4	4	4
PotVar0012923	1	2	CH12	38538269	1	0	2	3	2	3	1	0	2	2	2	2	2	2	2	1	2	1	2	3	1	1	1	2	3	1	2	2	1	3	1	2	2	2	3	3	2	1	2	1	1	0	2	2	0
PotVar0012947	0	0	CH12	38538677	0	0	0	0	0	0	0	0	0	0	0	0	0	0	0	0	0	0	0	0	0	0	0	0	0	0	0	0	0	0	0	0	0	0	0	0	0	0	0	0	0	0	0	0	0
PotVar0012983	3	4	CH12	38539948	3	3	4	4	4	4	4	3	3	3	3	3	4	4	4	3	3	3	4	3	3	3	4	4	4	4	3	4	3	4	3	4	3	3	4	3	3	3	4	4	4	4	3	4	3
PotVar0012999	3	4	CH12	38541141	3	3	4	4	4	4	4	3	3	3	3	3	4	4	4	3	3	3	4	3	3	3	4	4	4	4	3	4	3	4	3	4	3	3	4	3	3	3	4	4	4	4	3	4	3
PotVar0013003	4	4	CH12	38541202	4	4	4	4	4	4	4	4	4	4	4	4	4	4	4	4	4	4	4	4	4	4	4	4	4	4	4	4	4	4	4	4	4	4	4	4	4	4	4	4	4	4	4	4	4
PotVar0013016	4	4	CH12	38541510	4	4	4	4	4	4	4	4	4	4	4	4	4	4	4	4	4	4	4	4	4	4	4	4	4	4	4	4	4	4	4	4	4	4	4	4	4	4	4	4	4	4	4	4	4
PotVar0013034	4	4	CH12	38541799	4	4	4	4	4	4	4	4	4	4	4	4	4	4	4	4	4	4	4	4	4	4	4	4	4	4	4	4	4	4	4	4	4	4	4	4	4	4	4	4	4	4	4	4	4
PotVar0013110	0	0	CH12	38543260	0	0	0	0	0	0	0	0	0	0	0	0	0	0	0	0	0	0	0	0	0	0	0	0	0	0	0	0	0	0	0	0	0	0	0	0	0	0	0	0	0	0	0	0	0
PotVar0013114	0	0	CH12	38543349	0	0	0	0	0	0	0	0	0	0	0	0	0	0	0	0	0	0	0	0	0	0	0	0	0	0	0	0	0	0	0	0	0	0	0	0	0	0	0	0	0	0	0	0	0
PotVar0013203	3	4	CH03	56931847	3	3	4	4	3	3	3	4	3	4	3	3	4	4	4	4	4	3	3	4	4	4	4	3	4	4	3	4	3	4	4	3	3	4	3	3	3	3	4	4	3	3	4	4	3
PotVar0013322	3	4	CH03	56933746	3	4	4	4	3	4	4	4	4	3	4	4	4	4	4	4	3	3	4	3	4	4	4	4	3	4	4	3	3	4	4	4	3	3	4	3	3	3	3	3	4	4	3	4	4
PotVar0013345	1	2	CH03	56983590	1	1	3	2	1	1	1	2	1	1	1	2	2	3	3	2	1	2	1	2	2	2	2	1	2	2	2	0	1	1	2	1	1	0	1	0	1	0	2	1	1	1	2	2	2
PotVar0013433	1	1	CH03	57311919	1	2	1	2	0	2	1	1	2	1	2	0	2	0	0	2	1	0	2	1	1	1	2	2	0	2	0	2	1	2	2	1	1	2	2	1	0	1	1	1	1	1	0	2	1
PotVar0013434	3	3	CH03	57311944	3	2	3	2	4	2	3	3	2	3	2	4	2	4	4	2	3	4	2	3	3	3	2	2	4	2	4	2	3	2	2	3	3	2	2	3	4	3	3	3	3	3	4	2	3
PotVar0013496	1	1	CH03	57498526	1	2	1	2	0	2	1	1	2	1	2	0	2	0	0	2	1	0	2	1	1	1	2	2	0	2	0	2	1	2	2	1	1	2	2	1	0	1	1	1	1	1	0	2	1
PotVar0013510	0	0	CH03	57498766	0	0	0	0	0	0	0	0	0	0	0	0	0	0	0	0	0	0	0	0	0	0	0	0	0	0	0	0	0	0	0	0	0	0	0	0	0	0	0	0	0	0	0	0	0
PotVar0013533	3	2	CH03	57500277	2	1	1	1	3	2	2	2	1	2	1	3	1	4	4	2	2	3	1	2	2	2	2	1	3	1	4	2	2	2	2	3	2	2	1	3	4	3	2	3	2	2	4	1	2
PotVar0013571	0	0	CH03	57501451	0	0	0	0	0	0	0	0	0	0	0	0	0	0	0	0	0	0	0	0	0	0	0	0	0	0	0	0	0	0	0	0	0	0	0	0	0	0	0	0	0	0	0	0	0
PotVar0013631	0	0	CH03	57502138	0	0	0	0	0	0	0	0	0	0	0	0	0	0	0	0	0	0	0	0	0	0	0	0	0	0	0	0	0	0	0	0	0	0	0	0	0	0	0	0	0	0	0	0	0
PotVar0013695	3	3	CH03	57502991	3	2	3	2	4	2	3	3	2	3	2	4	2	4	4	2	3	4	2	3	3	3	2	2	4	2	4	2	3	2	2	3	3	2	2	3	4	3	3	3	3	3	4	2	3
PotVar0013850	4	3	CH03	57569002	3	3	2	3	3	4	3	3	3	3	3	3	3	4	4	4	3	3	3	3	3	3	4	3	3	3	4	4	3	4	4	4	3	4	3	4	4	3	3	4	3	3	4	3	3
PotVar0013851	4	4	CH03	57569036	4	4	4	4	4	4	4	4	4	4	4	4	4	4	4	4	4	4	4	4	4	4	4	4	4	4	4	4	4	4	4	4	4	4	4	4	4	4	4	4	4	4	4	4	4
PotVar0013866	4	4	CH03	57569428	4	4	4	4	4	4	4	4	4	4	4	4	4	4	4	4	4	4	4	4	4	4	4	4	4	4	4	4	4	4	4	4	4	4	4	4	4	4	4	4	4	4	4	4	4
PotVar0013867	3	3	CH03	57569466	3	3	1	2	3	4	3	2	3	3	3	2	2	2	2	3	3	3	3	3	2	2	3	3	2	3	3	4	3	3	3	3	3	4	3	4	4	3	2	4	3	3	3	2	2
PotVar0013870	2	2	CH03	57569521	2	3	4	4	1	2	2	3	3	2	3	2	4	2	2	3	2	1	3	2	3	3	3	3	2	3	1	2	2	3	3	2	2	2	3	1	0	2	3	1	2	2	1	4	3
PotVar0014064	2	2	CH03	58519761	1	2	2	3	2	2	2	3	2	2	2	2	3	2	2	3	2	0	2	1	3	3	3	2	2	2	2	3	1	4	3	3	1	3	2	2	2	1	2	3	3	2	3	3	2
PotVar0014072	2	1	CH03	58520144	2	1	0	0	1	2	1	0	1	1	1	1	0	2	2	1	1	3	1	2	0	0	1	1	1	1	2	1	2	0	1	1	2	1	1	2	2	2	1	1	0	1	1	0	1
PotVar0014120	0	0	CH03	59167762	0	0	0	0	0	0	0	0	0	0	0	0	0	0	0	0	0	0	0	0	0	0	0	0	0	0	0	0	0	0	0	0	0	0	0	0	0	0	0	0	0	0	0	0	0
PotVar0014217	2	1	CH03	59611512	2	0	0	0	1	2	1	0	1	1	1	1	0	2	2	0	1	3	1	2	0	1	1	1	1	1	2	1	2	0	0	1	2	1	1	2	2	2	1	1	0	1	1	0	1
PotVar0014240	4	4	CH10	38714113	4	4	4	4	4	4	4	4	4	4	4	4	4	4	4	4	4	4	4	4	4	4	4	4	4	4	4	4	4	4	4	4	4	4	4	4	4	4	4	4	4	4	4	4	4
PotVar0014299	2	0	CH05	12660998	2	0	1	0	2	1	0	1	1	0	1	0	1	1	1	0	1	2	2	2	1	1	1	1	1	1	1	1	2	2	0	1	1	1	1	1	1	2	1	1	0	1	2	1	0
PotVar0014376	2	4	CH05	12237074	4	2	3	2	4	3	2	3	3	2	3	2	3	3	3	2	3	4	4	4	3	3	3	3	3	3	3	3	4	4	2	3	3	3	3	3	3	4	3	3	2	3	4	3	2
PotVar0014498	3	4	CH05	11712187	4	3	4	3	4	4	3	3	4	3	4	3	4	3	3	3	4	4	4	4	4	3	3	3	3	4	3	3	4	4	3	3	3	4	4	4	4	4	4	3	3	3	4	4	3
PotVar0014509	4	2	CH05	11711961	3	3	2	3	3	4	2	2	2	3	2	4	3	4	4	2	4	3	2	4	4	4	4	2	3	4	3	4	3	3	2	3	3	3	4	3	3	3	3	3	3	4	2	3	2
PotVar0014522	0	0	CH05	11711608	0	0	0	0	0	0	0	0	0	0	0	0	0	0	0	0	0	0	0	0	0	0	0	0	0	0	0	0	0	0	0	0	0	0	0	0	0	0	0	0	0	0	0	0	0
PotVar0014546	0	1	CH05	11044288	0	0	0	0	1	1	0	0	0	0	0	1	1	1	1	0	1	0	0	1	1	1	1	0	1	0	1	1	0	1	0	1	1	0	1	0	0	0	0	0	0	1	1	1	0
PotVar0014552	0	2	CH05	11044183	1	1	2	1	1	0	2	2	2	1	2	0	1	0	0	2	0	1	2	0	0	0	0	2	1	0	1	0	1	1	2	1	1	1	0	1	1	1	1	1	1	0	2	1	2
PotVar0014558	4	4	CH05	11044024	4	4	4	4	4	4	4	4	4	4	4	4	4	4	4	4	4	4	4	4	4	4	4	4	4	4	4	4	4	4	4	4	4	4	4	4	4	4	4	4	4	4	4	4	4
PotVar0014564	1	0	CH05	11043844	0	1	1	1	0	1	1	0	1	1	1	1	1	0	0	1	1	0	0	0	1	0	0	0	0	1	0	0	0	0	1	0	0	1	1	1	1	0	1	0	1	0	0	1	1
PotVar0014738	1	0	CH04	36303949	1	0	1	1	0	0	0	1	0	0	0	1	0	0	0	0	1	0	0	0	1	1	1	0	1	0	0	0	1	0	0	1	1	0	1	0	1	1	0	0	0	1	1	0	0
PotVar0014770	4	4	CH04	36303227	4	4	4	4	4	4	4	4	4	4	4	4	4	4	4	4	4	4	4	4	4	4	4	4	4	4	4	4	4	4	4	4	4	4	4	4	4	4	4	4	4	4	4	4	4
PotVar0014800	1	1	CH04	36302675	1	1	2	1	1	1	2	1	2	0	2	1	1	2	2	1	1	1	1	1	0	1	1	2	1	2	2	0	1	2	1	1	2	2	2	0	0	1	1	1	1	0	1	1	1
PotVar0014824	0	0	CH04	36293550	0	0	0	0	0	0	0	0	0	0	0	0	0	0	0	0	0	0	0	0	0	0	0	0	0	0	0	0	0	0	0	0	0	0	0	0	0	0	0	0	0	0	0	0	0
PotVar0014872	0	0	CH04	35706045	0	0	0	0	0	0	0	0	0	0	0	0	0	0	0	0	0	0	0	0	0	0	0	0	0	0	0	0	0	0	0	0	0	0	0	0	0	0	0	0	0	0	0	0	0
PotVar0014877	0	0	CH04	35706012	0	0	0	0	0	0	0	0	0	0	0	0	0	0	0	0	0	0	0	0	0	0	0	0	0	0	0	0	0	0	0	0	0	0	0	0	0	0	0	0	0	0	0	0	0
PotVar0014967	4	4	CH12	35555686	4	4	4	4	4	4	4	4	4	4	4	4	4	4	4	4	4	4	4	4	4	4	4	4	4	4	4	4	4	4	4	4	4	4	4	4	4	4	4	4	4	4	4	4	4
PotVar0014978	4	4	CH12	35555783	4	4	4	4	4	4	4	4	4	4	4	4	4	4	4	4	4	4	4	4	4	4	4	4	4	4	4	4	4	4	4	4	4	4	4	4	4	4	4	4	4	4	4	4	4
PotVar0015087	4	3	CH04	69624285	4	4	3	3	3	4	3	4	4	4	4	3	3	3	3	4	3	4	4	3	4	4	4	4	4	3	3	3	4	3	4	4	4	3	3	3	4	3	3	3	3	3	3	3	4
PotVar0015108	4	3	CH04	69624987	4	4	3	3	3	4	3	4	4	4	4	3	3	3	3	4	3	4	4	3	4	4	4	4	4	3	3	3	4	3	4	4	4	3	3	3	4	3	3	3	3	3	3	3	4
PotVar0015145	4	3	CH04	69970576	4	4	3	3	4	4	3	4	4	4	4	3	3	3	3	4	3	4	4	3	4	4	4	4	4	3	3	3	4	3	4	4	4	3	3	3	4	3	3	3	3	3	3	3	4
PotVar0015154	4	4	CH04	69970803	4	4	4	4	4	4	4	4	4	4	4	4	4	4	4	4	4	4	4	4	4	4	4	4	4	4	4	4	4	4	4	4	4	4	4	4	4	4	4	4	4	4	4	4	4
PotVar0015174	4	3	CH04	69971349	4	4	3	3	4	4	3	4	4	4	4	3	3	3	3	4	3	4	4	3	4	4	4	4	4	3	3	3	4	3	4	4	4	3	3	3	4	3	3	3	3	3	3	3	4
PotVar0015284	0	0	CH04	70015809	0	0	0	0	0	0	0	0	0	0	0	0	0	0	0	0	0	0	0	0	0	0	0	0	0	0	0	0	0	0	0	0	0	0	0	0	0	0	0	0	0	0	0	0	0
PotVar0015291	2	1	CH04	70015925	1	1	2	2	1	1	2	2	2	1	2	2	2	2	2	0	2	0	1	2	2	1	1	0	1	2	2	1	1	2	0	1	2	2	1	1	1	2	2	2	1	2	3	2	1
PotVar0015295	4	4	CH04	70015982	4	4	4	4	4	4	4	4	4	4	4	4	4	4	4	4	4	4	4	4	4	4	4	4	4	4	4	4	4	4	4	4	4	4	4	4	4	4	4	4	4	4	4	4	4
PotVar0015326	2	4	CH04	70016559	3	3	3	3	3	3	3	2	2	3	2	3	3	3	3	4	3	4	3	3	2	3	3	4	3	3	3	4	3	3	4	3	2	3	4	4	3	3	3	3	4	3	2	3	3
PotVar0015370	1	2	CH04	70250649	1	1	2	1	2	1	1	2	2	1	2	2	2	2	2	1	2	1	1	1	2	1	2	1	2	2	1	2	1	3	1	2	2	2	1	2	1	2	2	1	1	2	3	2	1
PotVar0015433	4	4	CH04	70251642	4	4	4	4	4	4	4	4	4	4	4	4	4	4	4	4	4	4	4	4	4	4	4	4	4	4	4	4	4	4	4	4	4	4	4	4	4	4	4	4	4	4	4	4	4
PotVar0015456	3	3	CH04	70252061	4	3	3	4	2	3	4	2	2	3	2	3	3	3	3	3	3	4	3	4	2	3	2	3	2	3	4	3	4	2	3	2	2	3	4	3	3	3	3	4	4	3	2	3	4
PotVar0015535	4	1	CH04	70743638	3	3	2	2	3	3	3	3	2	3	2	2	2	2	2	3	3	3	2	3	3	3	2	3	3	2	2	2	3	2	3	2	3	2	2	2	3	2	2	2	2	3	2	2	3
PotVar0015546	0	1	CH04	70743831	0	1	1	0	1	1	0	1	1	1	1	0	1	0	0	1	0	0	1	0	1	0	1	1	1	0	1	1	0	1	1	1	1	1	0	1	1	1	1	0	0	0	1	1	0
PotVar0015639	3	2	CH04	70760360	3	3	3	1	3	3	3	4	3	3	3	2	3	1	1	2	3	3	2	2	4	2	3	3	3	1	3	2	3	2	2	3	4	2	1	2	4	3	2	1	1	3	3	3	3
PotVar0015706	3	4	CH04	70761253	4	3	4	3	3	3	4	4	4	3	4	4	4	NA	NA	NA	4	4	3	3	4	3	4	3	3	3	4	3	4	3	NA	4	4	3	3	3	4	4	3	3	3	4	4	4	4
PotVar0015713	4	4	CH04	70761386	4	4	4	4	4	4	4	4	4	4	4	4	4	4	4	4	4	4	4	4	4	4	4	4	4	4	4	4	4	4	4	4	4	4	4	4	4	4	4	4	4	4	4	4	4
PotVar0015746	1	1	CH04	70789306	1	1	0	2	1	1	0	0	1	1	1	1	0	1	1	2	0	1	2	1	0	2	1	1	1	2	0	1	1	1	2	1	0	1	2	1	0	0	1	2	2	0	0	0	1
PotVar0015848	3	2	CH04	70790948	3	3	3	1	3	3	3	4	3	3	3	2	3	1	1	2	3	3	2	2	4	2	3	3	3	1	3	2	3	2	2	3	4	2	1	2	4	3	2	1	1	3	3	3	3
PotVar0015864	4	3	CH04	70791290	4	4	3	3	4	4	3	4	4	4	4	3	3	2	2	4	3	4	4	3	4	4	4	4	4	3	3	3	4	3	4	4	4	3	3	3	4	3	3	3	3	3	3	3	4
PotVar0015898	4	3	CH04	70807382	4	4	3	3	4	4	3	4	4	4	4	3	3	2	2	4	3	4	4	3	4	4	4	4	4	3	3	3	4	3	4	4	4	3	3	3	4	3	3	3	3	3	3	3	4
PotVar0015987	1	2	CH04	70875680	1	1	1	3	1	1	1	0	1	1	1	1	1	3	3	2	1	1	2	2	0	2	1	1	1	3	1	2	1	2	2	1	0	2	3	2	0	1	2	3	3	1	1	1	1
PotVar0015998	0	1	CH04	70875864	0	0	1	1	0	0	1	0	0	0	0	1	1	2	2	0	1	0	0	1	0	0	0	0	0	1	1	1	0	1	0	0	0	1	1	1	0	1	1	1	1	1	1	1	0
PotVar0016123	1	0	CH04	71207248	1	1	1	1	0	1	1	1	1	1	1	0	1	0	0	0	0	0	1	1	1	0	1	0	0	0	1	0	1	0	0	1	0	1	0	0	1	0	1	0	0	0	1	1	1
PotVar0016129	4	3	CH04	71207360	4	3	4	3	4	4	4	4	3	4	3	4	4	4	4	4	4	3	3	4	4	3	3	4	4	3	4	4	4	4	4	3	4	4	3	4	4	4	4	3	3	4	4	4	3
PotVar0016132	1	0	CH04	71207390	0	0	0	0	1	0	0	1	1	0	1	1	0	1	1	0	1	0	0	0	1	1	0	0	1	1	0	0	0	1	0	1	1	0	0	1	0	1	0	1	0	1	1	0	0
PotVar0016133	0	1	CH04	71207426	0	1	0	1	0	0	0	0	1	0	1	0	0	0	0	0	0	1	1	0	0	1	1	0	0	1	0	0	0	0	0	1	0	0	1	0	0	0	0	1	1	0	0	0	1
PotVar0016140	3	4	CH04	71207558	3	3	3	3	4	3	3	3	3	3	3	4	3	4	4	4	4	4	3	3	3	4	3	4	4	4	3	4	3	4	4	3	4	3	4	4	3	4	3	4	4	4	3	3	3
PotVar0016173	4	4	CH04	71220095	4	4	4	4	4	4	4	4	4	4	4	4	4	4	4	4	4	4	4	4	4	4	4	4	4	4	4	4	4	4	4	4	4	4	4	4	4	4	4	4	4	4	4	4	4
PotVar0016176	3	4	CH04	71220153	4	4	4	4	3	4	4	3	3	4	3	3	4	3	3	4	3	4	4	4	3	3	4	4	3	3	4	4	4	3	4	3	3	4	4	3	4	3	4	3	4	3	3	4	4
PotVar0016251	4	3	CH04	71221277	4	3	4	3	4	4	4	4	3	4	3	4	4	4	4	4	4	3	3	4	4	3	3	4	4	3	4	4	4	4	4	3	4	4	3	4	4	4	4	3	3	4	4	4	3
PotVar0016254	0	1	CH04	71221298	0	1	0	1	0	0	0	0	1	0	1	0	0	0	0	0	0	1	1	0	0	1	1	0	0	1	0	0	0	0	0	1	0	0	1	0	0	0	0	1	1	0	0	0	1
PotVar0016374	1	0	CH04	71333722	1	1	1	1	0	1	1	1	1	1	1	0	1	0	0	0	0	0	1	1	1	0	1	0	0	0	1	0	1	0	0	1	0	1	0	0	1	0	1	0	0	0	1	1	1
PotVar0016397	1	0	CH04	71334145	0	0	0	0	1	0	0	1	1	0	1	1	0	1	1	0	1	0	0	0	1	1	0	0	1	1	0	0	0	1	0	1	1	0	0	1	0	1	0	1	0	1	1	0	0
PotVar0016403	3	3	CH04	71334255	4	3	4	3	3	4	4	3	2	4	2	3	4	3	3	4	3	3	3	4	3	2	3	4	3	2	4	4	4	3	4	2	3	4	3	3	4	3	4	2	3	3	3	4	3
PotVar0016414	3	1	CH04	71335030	1	3	1	3	2	2	1	2	3	2	3	1	1	2	2	2	1	1	3	2	2	3	2	1	2	3	1	1	1	2	2	3	1	2	2	2	1	1	2	3	2	1	2	1	2
PotVar0016416	4	4	CH04	71335125	4	4	4	4	4	4	4	4	4	4	4	4	4	4	4	4	4	4	4	4	4	4	4	4	4	4	4	4	4	4	4	4	4	4	4	4	4	4	4	4	4	4	4	4	4
PotVar0016517	4	3	CH04	71336433	4	3	4	3	4	4	4	4	3	4	3	4	4	4	4	4	4	3	3	4	4	3	3	4	4	3	4	4	4	4	4	3	4	4	3	4	4	4	4	3	3	4	4	4	3
PotVar0016549	1	0	CH04	71336869	0	0	0	0	1	0	0	1	1	0	1	1	0	1	1	0	1	0	0	0	1	1	0	0	1	1	0	0	0	1	0	1	1	0	0	1	0	1	0	1	0	1	1	0	0
PotVar0016608	3	4	CH04	71427689	4	4	4	4	3	4	4	3	3	4	3	3	4	3	3	4	3	4	4	4	3	3	4	4	3	3	4	4	4	3	4	3	3	4	4	3	4	3	4	3	4	3	3	4	4
PotVar0016612	1	0	CH04	71427772	0	0	0	0	1	0	0	1	1	0	1	1	0	1	1	0	1	0	0	0	1	1	0	0	1	1	0	0	0	1	0	1	1	0	0	1	0	1	0	1	0	1	1	0	0
PotVar0016705	3	4	CH04	71429232	4	3	4	3	3	3	4	4	4	3	4	4	4	3	3	NA	4	4	3	3	4	3	4	3	3	3	4	3	4	3	NA	4	4	3	3	3	4	4	3	3	3	4	4	4	4
PotVar0016717	2	4	CH04	71429402	3	3	3	3	3	3	3	2	2	3	2	3	3	3	3	4	3	4	3	3	2	3	3	4	3	3	3	4	3	3	4	2	3	3	4	3	3	3	3	3	4	3	2	3	3
PotVar0016746	3	4	CH04	71430027	3	3	3	3	4	3	3	3	3	3	3	4	3	4	4	4	4	4	3	3	3	4	3	4	4	4	3	4	3	4	4	3	4	3	4	4	3	4	3	4	4	4	3	3	3
PotVar0016791	4	4	CH04	71527582	4	4	4	4	4	4	4	4	4	4	4	4	4	4	4	4	4	4	4	4	4	4	4	4	4	4	4	4	4	4	4	4	4	4	4	4	4	4	4	4	4	4	4	4	4
PotVar0016824	0	1	CH04	71529614	0	1	0	1	0	0	0	0	1	0	1	0	0	0	0	0	0	1	1	0	0	1	1	0	0	1	0	0	0	0	0	1	0	0	1	0	0	0	0	1	1	0	0	0	1
PotVar0016834	1	0	CH04	71529737	0	0	0	0	1	0	0	1	1	0	1	1	0	1	1	0	1	0	0	0	1	1	0	0	1	1	0	0	0	1	0	1	1	0	0	1	0	1	0	1	0	1	1	0	0
PotVar0016845	3	4	CH04	71529953	4	4	4	4	3	4	4	3	3	4	3	3	4	3	3	4	3	4	4	4	3	3	4	4	3	3	4	4	4	3	4	3	3	4	4	3	4	3	4	3	4	3	3	4	4
PotVar0016863	1	0	CH04	71530123	1	1	1	1	0	1	1	1	1	1	1	0	1	0	0	0	0	0	1	1	1	0	1	0	0	0	1	0	1	0	0	1	0	1	0	0	1	0	1	0	0	0	1	1	1
PotVar0016906	3	4	CH04	71582953	4	4	4	4	3	4	4	3	3	4	3	3	4	3	3	4	3	4	4	4	3	3	4	4	3	3	4	4	4	3	4	3	3	4	4	3	4	3	4	3	4	3	3	4	4
PotVar0016969	0	0	CH04	71583581	0	0	0	0	0	0	0	0	0	0	0	0	0	0	0	0	0	0	0	0	0	0	0	0	0	0	0	0	0	0	0	0	0	0	0	0	0	0	0	0	0	0	0	0	0
PotVar0016970	0	1	CH04	71583669	0	1	0	1	0	0	0	0	1	0	1	0	0	0	0	0	0	1	1	0	0	1	1	0	0	1	0	0	0	0	0	1	0	0	1	0	0	0	0	1	1	0	0	0	1
PotVar0017024	3	4	CH04	71584152	4	4	4	4	3	4	4	3	3	4	3	3	4	3	3	4	3	4	4	4	3	3	4	4	3	3	4	4	4	3	4	3	3	4	4	3	4	3	4	3	4	3	3	4	4
PotVar0017084	2	3	CH04	71585083	3	2	3	2	3	3	3	2	1	3	1	3	3	3	3	4	3	3	2	3	2	2	2	4	3	2	3	4	3	3	4	1	3	3	3	3	3	3	3	2	3	3	2	3	2
PotVar0017121	4	3	CH04	71589347	4	3	4	3	4	4	4	4	3	4	3	4	4	4	4	4	4	3	3	4	4	3	3	4	4	3	4	4	4	4	4	3	4	4	3	4	4	4	4	3	3	4	4	4	3
PotVar0017135	0	1	CH04	71589527	0	1	0	1	0	0	0	0	1	0	1	0	0	0	0	0	0	1	1	0	0	1	1	0	0	1	0	0	0	0	0	1	0	0	1	0	0	0	0	1	1	0	0	0	1
PotVar0017154	4	4	CH04	71589937	4	4	4	4	4	4	4	4	4	4	4	4	4	4	4	4	4	4	4	4	4	4	4	4	4	4	4	4	4	4	4	4	4	4	4	4	4	4	4	4	4	4	4	4	4
PotVar0017169	1	0	CH04	71590312	0	0	0	0	1	0	0	1	1	0	1	1	0	1	1	0	1	0	0	0	1	1	0	0	1	1	0	0	0	1	0	1	1	0	0	1	0	1	0	1	0	1	1	0	0
PotVar0017171	3	3	CH04	71590429	3	2	3	2	4	3	3	3	2	3	2	4	3	4	4	4	4	3	2	3	3	3	2	4	4	3	3	4	3	4	4	2	4	3	3	4	3	4	3	3	3	4	3	3	2
PotVar0017185	4	4	CH04	71590750	4	4	4	4	4	4	4	4	4	4	4	4	4	4	4	4	4	4	4	4	4	4	4	4	4	4	4	4	4	4	4	4	4	4	4	4	4	4	4	4	4	4	4	4	4
PotVar0017188	3	4	CH04	71590759	3	3	3	3	4	3	3	3	3	3	3	4	3	4	4	4	4	4	3	3	3	4	3	4	4	4	3	4	3	4	4	3	4	3	4	4	3	4	3	4	4	4	3	3	3
PotVar0017199	4	3	CH04	71590968	4	3	4	3	4	4	4	4	3	4	3	4	4	4	4	4	4	3	3	4	4	3	3	4	4	3	4	4	4	4	4	3	4	4	3	4	4	4	4	3	3	4	4	4	3
PotVar0017285	4	3	CH04	71592781	4	3	4	3	4	4	4	4	3	4	3	4	4	4	4	4	4	3	3	4	4	3	3	4	4	3	4	4	4	4	4	3	4	4	3	4	4	4	4	3	3	4	4	4	3
PotVar0017293	1	0	CH04	71592966	1	1	1	1	0	1	1	1	1	1	1	0	1	0	0	0	0	0	1	1	1	0	1	0	0	0	1	0	1	0	0	1	0	1	0	0	1	0	1	0	0	0	1	1	1
PotVar0017358	3	4	CH04	71813372	3	3	3	3	4	3	3	3	3	3	3	4	3	4	4	4	4	4	3	3	3	4	3	4	4	4	4	4	3	4	4	4	4	3	4	4	3	4	3	4	4	4	3	3	3
PotVar0017371	3	4	CH04	71813575	3	3	3	3	4	3	3	3	3	3	3	4	3	4	4	4	4	4	3	3	3	4	3	4	4	4	4	4	3	4	4	4	4	3	4	4	3	4	3	4	4	4	3	3	3
PotVar0017372	0	0	CH04	71813647	0	0	0	0	0	0	0	0	0	0	0	0	0	0	0	0	0	0	0	0	0	0	0	0	0	0	0	0	0	0	0	0	0	0	0	0	0	0	0	0	0	0	0	0	0
PotVar0017373	4	4	CH04	71813672	4	4	4	4	4	4	4	4	4	4	4	4	4	4	4	4	4	4	4	4	4	4	4	4	4	4	4	4	4	4	4	4	4	4	4	4	4	4	4	4	4	4	4	4	4
PotVar0017411	2	1	CH04	71814757	1	3	1	3	1	2	1	1	2	2	2	0	1	1	1	2	0	1	3	2	1	2	2	1	1	2	0	1	1	1	2	2	0	2	2	1	1	0	2	2	2	0	1	1	2
PotVar0017413	4	3	CH04	71814793	4	3	4	3	4	4	4	4	3	4	3	4	4	4	4	4	4	3	3	4	4	3	3	4	4	3	4	4	4	4	4	3	4	4	3	4	4	4	4	3	3	4	4	4	3
PotVar0017431	1	1	CH04	71815128	1	2	1	2	0	1	1	1	2	1	2	0	1	0	0	0	0	1	2	1	1	1	2	0	0	1	0	0	1	0	0	1	0	1	1	0	1	0	1	1	1	0	1	1	2
PotVar0017473	2	1	CH04	72022591	1	3	1	3	1	2	1	1	2	2	2	0	1	1	1	2	0	1	3	2	1	2	3	1	1	2	0	1	1	1	2	2	0	2	2	1	1	0	2	2	2	0	1	1	2
PotVar0017484	4	3	CH04	72022781	4	3	4	3	4	4	4	4	3	4	3	4	4	4	4	4	4	3	3	4	4	3	3	4	4	3	4	4	4	4	4	3	4	4	3	4	4	4	4	3	3	4	4	4	3
PotVar0017499	4	3	CH04	72023048	4	3	4	3	4	4	4	4	3	4	3	4	4	4	4	4	4	3	3	4	4	3	3	4	4	3	4	4	4	4	4	3	4	4	3	4	4	4	4	3	3	4	4	4	3
PotVar0017501	4	4	CH04	72023061	4	4	4	4	4	4	4	4	4	4	4	4	4	4	4	4	4	4	4	4	4	4	4	4	4	4	4	4	4	4	4	4	4	4	4	4	4	4	4	4	4	4	4	4	4
PotVar0017522	4	4	CH04	72023637	4	4	4	4	4	4	4	4	4	4	4	4	4	4	4	4	4	4	4	4	4	4	4	4	4	4	4	4	4	4	4	4	4	4	4	4	4	4	4	4	4	4	4	4	4
PotVar0017586	4	3	CH04	72024960	4	3	4	3	4	4	4	4	3	4	3	4	4	4	4	4	4	3	3	4	4	3	3	4	4	3	4	4	4	4	4	3	4	4	3	4	4	4	4	3	3	4	4	4	3
PotVar0017710	1	0	CH04	72026780	1	1	1	1	0	1	1	1	1	1	1	0	1	0	0	0	0	0	1	1	1	0	1	0	0	0	0	0	1	0	0	0	0	1	0	0	1	0	1	0	0	0	1	1	1
PotVar0017732	0	0	CH04	72029609	0	0	0	0	0	0	0	0	0	0	0	0	0	0	0	0	0	0	0	0	0	0	0	0	0	0	0	0	0	0	0	0	0	0	0	0	0	0	0	0	0	0	0	0	0
PotVar0017735	2	1	CH04	72029800	1	3	1	3	1	2	1	1	2	2	2	0	1	1	1	2	0	1	3	2	1	2	3	1	1	2	0	1	1	1	2	2	0	2	2	1	1	0	2	2	2	0	1	1	2
PotVar0017808	3	4	CH04	72031015	4	3	4	3	3	3	4	4	4	3	4	4	4	3	3	2	4	4	3	3	4	3	3	3	3	3	4	3	4	3	2	3	4	3	3	3	4	4	3	3	3	4	4	4	4
PotVar0017824	0	1	CH04	72031262	0	1	0	1	0	0	0	0	1	0	1	0	0	0	0	0	0	1	1	0	0	1	1	0	0	1	0	0	0	0	0	1	0	0	1	0	0	0	0	1	1	0	0	0	1
PotVar0017827	4	4	CH04	72031303	4	4	4	4	4	4	4	4	4	4	4	4	4	4	4	4	4	4	4	4	4	4	4	4	4	4	4	4	4	4	4	4	4	4	4	4	4	4	4	4	4	4	4	4	4
PotVar0017828	4	4	CH04	72031339	4	4	4	4	4	4	4	4	4	4	4	4	4	4	4	4	4	4	4	4	4	4	4	4	4	4	4	4	4	4	4	4	4	4	4	4	4	4	4	4	4	4	4	4	4
PotVar0017842	1	0	CH04	72031533	1	1	1	1	0	1	1	1	1	1	1	0	1	0	0	0	0	0	1	1	1	0	1	0	0	0	0	0	1	0	0	0	0	1	0	0	1	0	1	0	0	0	1	1	1
PotVar0017868	1	0	CH04	72143747	0	1	0	1	1	1	0	0	0	1	0	0	0	1	1	2	0	0	1	1	0	1	1	1	1	1	0	1	0	1	2	1	0	1	1	1	0	0	1	1	1	0	0	0	0
PotVar0017902	3	3	CH04	72145421	3	2	3	2	4	3	3	3	2	3	2	4	3	4	4	4	4	3	2	3	3	3	2	4	4	3	4	4	3	4	4	3	4	3	3	4	3	4	3	3	3	4	3	3	2
PotVar0017903	4	3	CH04	72145523	4	3	4	3	4	4	4	4	3	4	3	4	4	4	4	4	4	3	3	4	4	3	3	4	4	3	4	4	4	4	4	3	4	4	3	4	4	4	4	3	3	4	4	4	3
PotVar0017908	3	3	CH04	72145819	3	2	3	2	4	3	3	3	2	3	2	4	3	4	4	4	4	3	2	3	3	3	2	4	4	3	4	4	3	4	4	3	4	3	3	4	3	4	3	3	3	4	3	3	2
PotVar0017926	0	1	CH04	72146677	0	1	0	1	0	0	0	0	1	0	1	0	0	0	0	0	0	1	1	0	0	1	1	0	0	1	0	0	0	0	0	1	0	0	1	0	0	0	0	1	1	0	0	0	1
PotVar0018013	3	4	CH05	31662313	4	3	3	3	4	3	3	4	3	3	3	3	3	4	4	4	3	4	4	4	3	4	4	4	4	3	4	4	4	3	4	4	4	3	3	3	3	4	3	4	3	4	4	3	3
PotVar0018043	3	3	CH05	33966509	2	4	2	3	2	4	3	3	2	4	2	4	3	3	3	3	3	2	2	3	4	4	3	3	3	4	2	3	2	3	3	2	2	4	4	3	2	3	3	4	4	2	3	3	3
PotVar0018060	4	4	CH12	58221600	4	4	4	4	4	4	4	4	4	4	4	4	4	4	4	4	4	4	4	4	4	4	4	4	4	4	4	4	4	4	4	4	4	4	4	4	4	4	4	4	4	4	4	4	4
PotVar0018194	4	4	CH12	57953312	4	4	4	4	4	4	4	4	4	4	4	4	4	4	4	4	4	4	4	4	4	4	4	4	4	4	4	4	4	4	4	4	4	4	4	4	4	4	4	4	4	4	4	4	4
PotVar0018212	4	4	CH12	57953173	4	4	4	4	4	4	4	4	4	4	4	4	4	4	4	4	4	4	4	4	4	4	4	4	4	4	4	4	4	4	4	4	4	4	4	4	4	4	4	4	4	4	4	4	4
PotVar0018214	3	3	CH12	57953095	3	2	2	4	3	3	2	3	3	3	3	3	4	3	3	4	4	3	3	3	3	2	2	4	4	3	3	3	3	3	4	3	3	4	2	4	3	3	2	4	3	2	4	4	3
PotVar0018233	3	4	CH12	57952918	3	4	3	4	4	4	4	3	4	4	4	4	3	4	4	3	4	3	3	3	3	4	4	3	2	3	4	3	3	4	3	4	4	4	3	4	4	4	4	3	3	4	4	3	3
PotVar0018236	3	3	CH12	57952835	3	3	4	2	3	4	4	3	2	3	2	3	3	2	2	3	2	3	3	3	3	2	3	4	3	3	3	4	3	3	3	3	3	3	3	2	3	2	3	3	4	4	2	3	3
PotVar0018263	2	2	CH12	57952362	2	3	2	2	2	1	2	2	3	2	3	2	1	3	3	1	2	2	2	2	2	4	3	0	1	2	2	1	2	2	NA	2	2	1	3	2	2	3	3	1	1	2	2	1	2
PotVar0018281	3	2	CH12	57952161	3	3	3	2	2	1	2	3	3	2	3	2	2	3	3	2	2	3	3	3	3	4	3	1	3	3	2	2	3	2	2	2	2	1	4	2	2	3	3	2	2	2	2	2	3
PotVar0018338	1	1	CH12	57602498	1	1	0	2	1	0	0	1	2	1	2	1	1	2	2	1	2	1	1	1	1	2	0	0	1	1	1	0	1	1	1	1	1	1	1	2	1	2	1	1	0	0	2	1	1
PotVar0018352	2	2	CH12	57602201	2	1	2	2	2	3	2	2	1	2	1	2	3	1	1	3	2	2	1	2	2	0	2	4	3	2	2	3	2	2	3	2	2	3	1	2	2	1	1	3	3	2	2	3	2
PotVar0018389	0	0	CH12	57600604	0	0	0	0	0	0	0	0	0	0	0	0	0	0	0	0	0	0	0	0	0	0	0	0	0	0	0	0	0	0	0	0	0	0	0	0	0	0	0	0	0	0	0	0	0
PotVar0018406	4	4	CH12	57600370	4	4	4	4	4	4	4	4	4	4	4	4	4	4	4	4	4	4	4	4	4	4	4	4	4	4	4	4	4	4	4	4	4	4	4	4	4	4	4	4	4	4	4	4	4
PotVar0018450	2	3	CH12	57358226	3	3	3	3	3	2	3	2	3	3	3	3	1	3	3	2	2	3	3	2	3	4	2	1	2	2	3	2	3	3	2	3	2	2	3	3	3	2	3	2	1	2	2	1	2
PotVar0018454	0	0	CH12	57358157	0	0	0	0	0	0	0	0	0	0	0	0	0	0	0	0	0	0	0	0	0	0	0	0	0	0	0	0	0	0	0	0	0	0	0	0	0	0	0	0	0	0	0	0	0
PotVar0018459	2	1	CH12	57358037	1	1	1	1	1	2	1	2	1	1	1	1	3	1	1	2	2	1	1	2	1	0	2	3	2	2	1	2	1	1	2	1	2	2	1	1	1	2	1	2	3	2	2	3	2
PotVar0018476	4	4	CH12	57356102	4	4	4	4	4	4	4	4	4	4	4	4	4	4	4	4	4	4	4	4	4	4	4	4	4	4	4	4	4	4	4	4	4	4	4	4	4	4	4	4	4	4	4	4	4
PotVar0018478	0	0	CH12	57356042	0	0	0	0	0	0	0	0	0	0	0	0	0	0	0	0	0	0	0	0	0	0	0	0	0	0	0	0	0	0	0	0	0	0	0	0	0	0	0	0	0	0	0	0	0
PotVar0018524	4	4	CH12	57355484	4	4	4	4	4	4	4	4	4	4	4	4	4	4	4	4	4	4	4	4	4	4	4	4	4	4	4	4	4	4	4	4	4	4	4	4	4	4	4	4	4	4	4	4	4
PotVar0018564	0	0	CH12	57355150	0	0	0	0	0	0	0	0	0	0	0	0	0	0	0	0	0	0	0	0	0	0	0	0	0	0	0	0	0	0	0	0	0	0	0	0	0	0	0	0	0	0	0	0	0
PotVar0018604	1	1	CH12	56678080	1	0	0	1	0	0	0	1	1	0	1	0	1	1	1	1	1	1	1	1	1	1	1	1	1	1	0	1	1	1	1	1	1	0	1	1	0	0	0	1	1	0	1	1	1
PotVar0018622	4	4	CH12	56677752	4	4	4	4	4	4	4	4	4	4	4	4	4	4	4	4	4	4	4	4	4	4	4	4	4	4	4	4	4	4	4	4	4	4	4	4	4	4	4	4	4	4	4	4	4
PotVar0018639	0	1	CH12	56676747	1	1	1	0	1	0	1	1	0	1	0	1	0	0	0	0	0	0	1	0	1	1	1	1	0	0	1	0	1	0	0	0	0	0	1	0	0	1	1	0	1	1	0	0	1
PotVar0018685	4	4	CH01	59364204	4	4	4	4	4	4	4	4	4	4	4	4	4	4	4	4	4	4	4	4	4	4	4	4	4	4	4	4	4	4	4	4	4	4	4	4	4	4	4	4	4	4	4	4	4
PotVar0018687	4	4	CH01	59364189	4	4	4	4	4	4	4	4	4	4	4	4	4	4	4	4	4	4	4	4	4	4	4	4	4	4	4	4	4	4	4	4	4	4	4	4	4	4	4	4	4	4	4	4	4
PotVar0018694	4	2	CH01	59364031	4	4	3	4	3	2	3	3	3	2	3	3	2	2	2	3	4	4	3	3	2	2	4	3	3	2	3	4	4	3	3	4	3	4	3	3	3	2	4	4	3	4	2	2	3
PotVar0018832	4	2	CH01	57551014	4	4	3	4	3	2	3	3	3	2	3	3	2	2	2	3	4	4	3	3	2	2	4	3	3	2	3	4	4	3	3	4	3	4	3	3	3	2	4	4	3	4	2	2	3
PotVar0018848	0	0	CH01	57550679	0	0	0	0	0	0	0	0	0	0	0	0	0	0	0	0	0	0	0	0	0	0	0	0	0	0	0	0	0	0	0	0	0	0	0	0	0	0	0	0	0	0	0	0	0
PotVar0018915	2	4	CH01	57549832	3	2	3	3	3	3	4	3	2	3	2	4	4	3	3	3	3	4	3	3	4	3	3	3	3	3	3	2	3	3	3	3	3	4	3	3	3	2	3	3	4	3	3	4	2
PotVar0018968	0	0	CH01	57284651	0	0	0	0	0	0	0	0	0	0	0	0	0	0	0	0	0	0	0	0	0	0	0	0	0	0	0	0	0	0	0	0	0	0	0	0	0	0	0	0	0	0	0	0	0
PotVar0018983	4	4	CH01	57284388	4	4	4	4	4	4	4	4	4	4	4	4	4	4	4	4	4	4	4	4	4	4	4	4	4	4	4	4	4	4	4	4	4	4	4	4	4	4	4	4	4	4	4	4	4
PotVar0018985	0	0	CH01	57284365	0	0	0	0	0	0	0	0	0	0	0	0	0	0	0	0	0	0	0	0	0	0	0	0	0	0	0	0	0	0	0	0	0	0	0	0	0	0	0	0	0	0	0	0	0
PotVar0018996	4	4	CH01	57284193	4	4	4	4	4	4	4	4	4	4	4	4	4	4	4	4	4	4	4	4	4	4	4	4	4	4	4	4	4	4	4	4	4	4	4	4	4	4	4	4	4	4	4	4	4
PotVar0019045	2	3	CH03	18856346	2	4	3	4	2	1	3	2	3	3	3	2	2	2	2	3	3	3	2	3	3	3	3	3	2	2	3	1	2	3	3	2	2	2	3	2	3	2	1	2	3	4	2	2	3
PotVar0019161	3	4	CH12	15186599	3	3	4	4	4	4	4	3	3	3	3	3	4	4	4	3	3	3	4	3	3	3	4	4	4	4	3	4	3	4	3	4	3	3	4	3	3	3	4	4	4	4	3	4	3
PotVar0019164	3	4	CH12	15186663	3	3	4	4	4	4	4	3	3	3	3	3	4	4	4	3	3	3	4	3	3	3	4	4	4	4	3	4	3	4	3	4	3	3	4	3	3	3	4	4	4	4	3	4	3
PotVar0019184	4	4	CH03	1882164	4	4	4	4	4	4	4	4	4	4	4	4	4	4	4	4	4	4	4	4	4	4	4	4	4	4	4	4	4	4	4	4	4	4	4	4	4	4	4	4	4	4	4	4	4
PotVar0019251	3	2	CH03	2232931	3	3	3	2	3	3	2	4	2	1	2	4	3	3	3	3	3	2	4	3	2	1	2	1	3	2	2	3	3	2	3	4	3	2	2	3	3	3	3	2	2	2	2	3	2
PotVar0019336	4	4	CH03	2236149	4	4	4	4	4	4	4	4	4	4	4	4	4	4	4	4	4	4	4	4	4	4	4	4	4	4	4	4	4	4	4	4	4	4	4	4	4	4	4	4	4	4	4	4	4
PotVar0019343	3	2	CH03	2236212	3	3	3	2	3	3	2	4	2	1	2	4	3	3	3	3	3	2	4	3	2	1	2	1	3	2	2	3	3	2	3	4	3	2	2	3	3	3	3	2	2	2	2	3	2
PotVar0019456	0	1	CH03	2742393	0	1	1	1	0	0	0	1	1	0	1	1	0	0	0	1	1	0	1	1	1	0	1	0	0	0	1	0	0	0	1	1	1	0	1	1	1	0	0	0	0	0	0	0	1
PotVar0019472	1	2	CH03	2743626	1	1	1	2	1	1	2	0	2	3	2	0	1	1	1	1	1	2	0	1	2	3	2	3	1	2	2	1	1	2	1	0	1	2	2	1	1	1	1	2	2	2	2	1	2
PotVar0019512	3	2	CH03	2915314	3	3	3	2	3	3	2	4	2	1	2	4	3	3	3	3	3	2	4	3	2	1	2	1	3	2	2	3	3	2	3	4	3	2	2	3	3	3	3	2	2	2	2	3	2
PotVar0019521	3	3	CH03	2915602	3	3	3	2	3	4	3	4	2	2	2	4	3	3	3	3	3	3	4	3	3	2	2	2	4	3	2	4	3	3	3	4	3	3	3	3	3	4	3	2	2	3	2	3	2
PotVar0019704	4	4	CH03	61995253	4	4	4	4	4	4	4	4	4	4	4	4	4	4	4	4	4	4	4	4	4	4	4	4	4	4	4	4	4	4	4	4	4	4	4	4	4	4	4	4	4	4	4	4	4
PotVar0019800	2	2	CH03	61992846	2	2	1	2	2	2	1	2	2	3	2	0	2	2	2	2	3	1	2	2	2	1	2	2	2	3	1	4	2	3	2	3	2	4	2	3	2	2	2	2	2	2	1	2	1
PotVar0019891	3	3	CH03	61908131	3	2	3	2	4	2	3	3	2	3	2	4	2	4	4	2	3	4	2	3	3	4	2	2	4	2	4	2	3	2	2	2	3	2	2	3	3	3	3	3	3	3	4	2	3
PotVar0019945	2	2	CH03	61896957	2	2	1	2	2	2	1	2	2	3	2	0	2	2	2	2	3	1	2	2	2	1	2	2	2	3	1	4	2	3	2	3	2	4	2	3	2	2	2	2	2	2	1	2	1
PotVar0020017	3	3	CH03	61892531	3	2	3	2	4	2	3	3	2	3	2	4	2	4	4	2	3	4	2	3	3	4	2	2	4	2	4	2	3	2	2	2	3	2	2	3	3	3	3	3	3	3	4	2	3
PotVar0020074	2	2	CH03	61796793	2	2	1	2	2	2	1	2	2	3	2	0	2	2	2	2	3	1	2	2	2	1	2	2	2	3	1	4	2	3	2	3	2	4	2	3	2	2	2	2	2	2	1	2	1
PotVar0020108	4	4	CH03	61794289	4	4	4	4	4	4	4	4	4	4	4	4	4	4	4	4	4	4	4	4	4	4	4	4	4	4	4	4	4	4	4	4	4	4	4	4	4	4	4	4	4	4	4	4	4
PotVar0020111	3	3	CH03	61794151	3	2	3	2	4	2	3	3	2	3	2	4	2	4	4	2	3	4	2	3	3	4	2	2	4	2	4	2	3	2	2	2	3	2	2	3	3	3	3	3	3	3	4	2	3
PotVar0020216	3	3	CH03	61551841	3	2	3	2	4	2	3	3	2	3	2	4	2	4	4	2	3	4	2	3	3	4	2	2	4	2	4	2	3	2	2	2	3	2	2	3	3	3	3	3	3	3	4	2	3
PotVar0020225	2	2	CH03	61551606	2	2	1	2	2	2	1	2	2	3	2	0	2	2	2	2	3	1	2	2	2	1	2	2	2	3	1	4	2	3	2	3	2	4	2	3	2	2	2	2	2	2	1	2	1
PotVar0020227	3	3	CH03	61551534	3	4	4	4	2	4	4	3	4	2	4	4	4	2	2	4	2	3	4	3	3	3	4	4	2	3	3	2	3	3	4	3	3	2	4	2	3	3	3	3	3	3	3	4	4
PotVar0020249	1	1	CH03	61550994	1	0	0	0	2	0	0	1	0	2	0	0	0	2	2	0	2	1	0	1	1	1	0	0	2	1	1	2	1	1	0	1	1	2	0	2	1	1	1	1	1	1	1	0	0
PotVar0020402	1	2	CH03	61494770	2	1	2	1	3	0	2	2	1	3	1	1	1	2	2	1	3	2	1	2	2	2	0	1	3	2	1	2	2	1	1	1	2	2	1	2	2	2	2	1	2	2	1	1	1
PotVar0020413	2	3	CH03	61494421	3	3	3	3	3	2	3	3	3	4	3	1	3	2	2	3	4	2	3	3	3	2	2	3	3	4	1	4	3	3	3	3	3	4	3	3	3	3	3	2	3	3	1	3	2
PotVar0020451	0	0	CH03	61492838	0	0	0	0	0	0	0	0	0	0	0	0	0	0	0	0	0	0	0	0	0	0	0	0	0	0	0	0	0	0	0	0	0	0	0	0	0	0	0	0	0	0	0	0	0
PotVar0020566	2	3	CH03	61416044	3	3	3	3	3	2	3	3	3	4	3	1	3	2	2	3	4	2	3	3	3	2	2	3	3	4	1	4	3	3	3	3	3	4	3	3	3	3	3	2	3	3	1	3	2
PotVar0020895	4	4	CH03	60844121	4	4	4	4	4	4	4	4	4	4	4	4	4	4	4	4	4	4	4	4	4	4	4	4	4	4	4	4	4	4	4	4	4	4	4	4	4	4	4	4	4	4	4	4	4
PotVar0021019	3	4	CH03	60659064	4	3	3	3	4	3	3	3	3	3	3	4	3	4	4	3	3	4	3	3	3	4	3	3	4	3	4	3	4	3	3	3	4	3	3	4	4	4	4	3	3	3	4	3	4
PotVar0021118	1	2	CH03	60494697	1	2	3	2	2	1	3	3	2	3	2	1	2	1	1	2	3	1	2	2	3	2	1	2	2	2	1	2	1	2	2	2	1	2	2	1	1	1	1	2	3	3	1	2	1
PotVar0021131	4	3	CH03	60494282	4	4	4	4	3	4	4	3	4	3	4	4	4	3	3	4	3	4	4	4	3	3	4	4	3	4	3	3	4	3	4	3	4	3	4	3	3	4	4	3	3	3	3	4	4
PotVar0021166	1	1	CH03	60492716	1	2	3	2	1	1	3	2	2	2	2	1	2	0	0	2	2	1	2	2	2	1	1	2	1	2	0	1	1	1	2	1	1	1	2	0	0	1	1	1	2	2	0	2	1
PotVar0021180	4	3	CH03	60492180	4	4	4	4	3	4	4	3	4	3	4	4	4	3	3	4	3	4	4	4	3	3	4	4	3	4	3	3	4	3	4	3	4	3	4	3	3	4	4	3	3	3	3	4	4
PotVar0021187	1	2	CH03	60491938	1	2	3	2	2	1	3	3	2	3	2	1	2	1	1	2	3	1	2	2	3	2	1	2	2	2	1	2	1	2	2	2	1	2	2	1	1	1	1	2	3	3	1	2	1
PotVar0021417	3	2	CH03	7336892	3	4	2	4	2	1	2	2	4	3	4	3	3	2	2	3	3	2	2	3	3	2	3	3	2	2	3	1	3	3	3	2	3	2	3	3	3	1	2	3	3	3	3	3	3
PotVar0021445	3	2	CH03	7334622	3	4	2	4	2	1	2	2	4	3	4	3	3	2	2	3	3	2	2	3	3	2	3	3	2	2	3	1	3	3	3	2	3	2	3	3	3	1	2	3	3	3	3	3	3
PotVar0021446	0	0	CH03	7334620	0	0	0	0	0	0	0	0	0	0	0	0	0	0	0	0	0	0	0	0	0	0	0	0	0	0	0	0	0	0	0	0	0	0	0	0	0	0	0	0	0	0	0	0	0
PotVar0021454	3	2	CH03	7334513	3	4	2	4	2	1	2	2	4	3	4	3	3	2	2	3	3	2	2	3	3	2	3	3	2	2	3	1	3	3	3	2	3	2	3	3	3	1	2	3	3	3	3	3	3
PotVar0021457	0	0	CH03	7334356	0	0	0	0	0	0	0	0	0	0	0	0	0	0	0	0	0	0	0	0	0	0	0	0	0	0	0	0	0	0	0	0	0	0	0	0	0	0	0	0	0	0	0	0	0
PotVar0021463	4	4	CH03	7334281	4	4	4	4	4	4	4	4	4	4	4	4	4	4	4	4	4	4	4	4	4	4	4	4	4	4	4	4	4	4	4	4	4	4	4	4	4	4	4	4	4	4	4	4	4
PotVar0021711	4	4	CH11	18344460	4	4	4	4	4	4	4	4	4	4	4	4	4	4	4	4	4	4	4	4	4	4	4	4	4	4	4	4	4	4	4	4	4	4	4	4	4	4	4	4	4	4	4	4	4
PotVar0021898	3	3	CH11	19466817	3	3	3	2	2	3	2	3	2	2	2	3	2	4	4	4	4	3	3	4	3	4	2	4	2	2	2	4	3	3	4	4	2	3	2	2	2	4	3	2	3	4	4	2	3
PotVar0021920	4	4	CH11	19467257	4	4	4	4	4	4	4	4	4	4	4	4	4	4	4	4	4	4	4	4	4	4	4	4	4	4	4	4	4	4	4	4	4	4	4	4	4	4	4	4	4	4	4	4	4
PotVar0021976	4	4	CH11	19468404	4	4	4	4	4	4	4	4	4	4	4	4	4	4	4	4	4	4	4	4	4	4	4	4	4	4	4	4	4	4	4	4	4	4	4	4	4	4	4	4	4	4	4	4	4
PotVar0022023	4	3	CH11	19469689	3	4	3	4	3	4	4	4	4	3	4	3	4	3	3	4	3	3	3	3	3	3	3	3	4	4	3	3	3	4	4	3	4	4	4	3	3	3	4	4	4	3	3	4	3
PotVar0022029	4	4	CH11	19469845	4	4	4	4	4	4	4	4	4	4	4	4	4	4	4	4	4	4	4	4	4	4	4	4	4	4	4	4	4	4	4	4	4	4	4	4	4	4	4	4	4	4	4	4	4
PotVar0022108	0	0	CH07	1503466	0	0	0	0	0	0	0	0	0	0	0	0	0	0	0	0	0	0	0	0	0	0	0	0	0	0	0	0	0	0	0	0	0	0	0	0	0	0	0	0	0	0	0	0	0
PotVar0022115	3	4	CH07	1503172	3	3	3	NA	4	3	4	3	3	3	3	4	4	3	3	3	4	4	4	3	3	3	4	3	3	4	3	3	3	4	3	4	4	3	4	4	4	4	4	3	4	4	4	4	3
PotVar0022123	1	1	CH07	1503034	1	1	1	1	1	1	1	1	1	1	1	1	1	1	1	1	1	1	1	1	1	1	1	1	1	1	1	1	1	1	1	1	1	1	1	1	1	1	1	1	1	1	1	1	1
PotVar0022249	0	0	CH07	1351450	0	0	0	0	0	0	0	0	0	0	0	0	0	0	0	0	0	0	0	0	0	0	0	0	0	0	0	0	0	0	0	0	0	0	0	0	0	0	0	0	0	0	0	0	0
PotVar0022264	2	4	CH07	1351320	3	3	3	3	4	3	4	3	2	3	2	4	4	3	3	3	4	4	4	3	3	3	4	2	3	4	2	NA	3	4	3	4	4	3	4	3	4	4	4	2	4	4	4	4	2
PotVar0022266	4	4	CH07	1351242	4	4	4	4	4	4	4	4	4	4	4	4	4	4	4	4	4	4	4	4	4	4	4	4	4	4	4	4	4	4	4	4	4	4	4	4	4	4	4	4	4	4	4	4	4
PotVar0022529	0	0	CH07	1002389	0	0	0	0	0	0	0	0	0	0	0	0	0	0	0	0	0	0	0	0	0	0	0	0	0	0	0	0	0	0	0	0	0	0	0	0	0	0	0	0	0	0	0	0	0
PotVar0022541	4	4	CH07	1002272	4	4	4	4	4	4	4	4	4	4	4	4	4	4	4	4	4	4	4	4	4	4	4	4	4	4	4	4	4	4	4	4	4	4	4	4	4	4	4	4	4	4	4	4	4
PotVar0022579	4	4	CH07	795789	4	4	4	4	4	4	4	4	4	4	4	4	4	4	4	4	4	4	4	4	4	4	4	4	4	4	4	4	4	4	4	4	4	4	4	4	4	4	4	4	4	4	4	4	4
PotVar0022654	4	4	CH07	794683	4	4	4	4	4	4	4	4	4	4	4	4	4	4	4	4	4	4	4	4	4	4	4	4	4	4	4	4	4	4	4	4	4	4	4	4	4	4	4	4	4	4	4	4	4
PotVar0022656	1	0	CH07	794645	0	0	0	0	0	0	0	1	1	0	1	0	1	0	0	0	0	1	1	0	0	0	1	1	0	0	1	1	0	0	0	0	1	0	1	0	0	1	1	1	1	1	1	1	0
PotVar0022689	2	1	CH07	638232	1	1	1	1	2	3	2	1	1	1	1	3	2	1	1	2	2	1	2	2	2	2	2	1	2	2	1	2	1	2	2	2	0	3	2	1	2	1	0	2	2	1	1	2	2
PotVar0022691	3	4	CH07	638125	3	3	3	3	4	3	4	3	3	3	3	3	4	3	3	3	4	4	4	3	3	3	4	3	3	4	3	3	3	4	3	3	4	3	4	3	4	4	4	3	4	4	4	4	3
PotVar0022708	2	3	CH07	637866	3	3	3	3	2	1	2	3	3	3	3	1	2	3	3	2	2	3	2	2	2	2	2	3	2	2	3	2	3	2	2	2	4	1	2	3	2	3	4	2	2	3	3	2	2
PotVar0022711	2	1	CH07	637812	2	2	2	2	0	1	0	3	3	2	3	1	2	2	2	2	0	1	2	2	1	2	1	3	2	0	2	2	2	1	2	2	2	1	2	1	1	2	2	2	2	1	2	2	1
PotVar0022719	3	2	CH07	637671	2	2	2	2	2	3	2	3	3	2	3	3	4	2	2	3	2	2	4	3	2	3	3	3	3	2	2	3	2	3	3	3	2	3	4	2	3	3	2	3	4	2	3	4	2
PotVar0022720	3	4	CH07	637644	3	3	3	3	4	3	4	3	3	3	3	3	4	3	3	3	4	4	4	3	3	3	4	3	3	4	3	3	3	4	3	3	4	3	4	3	4	4	4	3	4	4	4	4	3
PotVar0022732	4	4	CH07	637482	4	4	4	4	4	4	4	4	4	4	4	4	4	4	4	4	4	4	4	4	4	4	4	4	4	4	4	4	4	4	4	4	4	4	4	4	4	4	4	4	4	4	4	4	4
PotVar0022817	1	0	CH07	588855	1	1	1	1	0	1	0	1	1	1	1	1	0	1	1	1	0	0	0	1	1	1	0	1	1	0	1	1	1	0	1	1	0	1	0	1	0	0	0	1	0	0	0	0	1
PotVar0022871	4	4	CH07	588200	4	4	4	4	4	4	4	4	4	4	4	4	4	4	4	4	4	4	4	4	4	4	4	4	4	4	4	4	4	4	4	4	4	4	4	4	4	4	4	4	4	4	4	4	4
PotVar0022894	4	4	CH07	587907	4	4	4	4	4	4	4	4	4	4	4	4	4	4	4	4	4	4	4	4	4	4	4	4	4	4	4	4	4	4	4	4	4	4	4	4	4	4	4	4	4	4	4	4	4
PotVar0022930	0	0	CH07	587623	0	0	0	0	0	0	0	0	0	0	0	0	0	0	0	0	0	0	0	0	0	0	0	0	0	0	0	0	0	0	0	0	0	0	0	0	0	0	0	0	0	0	0	0	0
PotVar0022977	1	0	CH07	587123	1	1	1	1	0	1	0	1	1	1	1	1	0	1	1	1	0	0	0	1	1	1	0	1	1	0	1	1	1	0	1	1	0	1	0	1	0	0	0	1	0	0	0	0	1
PotVar0022978	3	3	CH07	587066	4	4	4	4	2	2	2	4	4	4	4	2	2	4	4	3	2	3	2	3	3	3	2	3	3	2	4	3	4	2	3	3	4	2	2	4	2	3	4	3	2	3	3	2	3
PotVar0023040	4	4	CH07	584948	4	4	4	4	4	4	4	4	4	4	4	4	4	4	4	4	4	4	4	4	4	4	4	4	4	4	4	4	4	4	4	4	4	4	4	4	4	4	4	4	4	4	4	4	4
PotVar0023044	3	3	CH07	584803	3	3	3	3	4	4	4	2	2	3	2	4	2	3	3	3	4	3	2	3	4	3	3	3	3	4	3	3	3	3	3	3	2	4	2	4	3	2	2	3	2	3	2	2	4
PotVar0023140	0	0	CH08	56784350	0	0	0	0	0	0	0	0	0	0	0	0	0	0	0	0	0	0	0	0	0	0	0	0	0	0	0	0	0	0	0	0	0	0	0	0	0	0	0	0	0	0	0	0	0
PotVar0023144	0	0	CH08	56784269	0	0	0	0	0	0	0	0	0	0	0	0	0	0	0	0	0	0	0	0	0	0	0	0	0	0	0	0	0	0	0	0	0	0	0	0	0	0	0	0	0	0	0	0	0
PotVar0023147	2	4	CH08	56784206	3	3	2	3	2	2	4	3	4	2	4	3	3	3	3	4	3	3	3	2	3	3	3	4	3	2	3	3	3	3	4	4	3	3	3	3	3	4	3	3	3	4	3	3	2
PotVar0023184	3	1	CH08	56783272	2	1	3	2	3	2	1	2	2	2	2	3	2	2	2	1	1	2	3	2	3	1	1	2	3	2	3	2	2	3	1	2	3	2	2	2	3	2	2	2	1	2	1	2	2
PotVar0023288	4	4	CH08	56628046	4	4	4	4	4	4	4	4	4	4	4	4	4	4	4	4	4	4	4	4	4	4	4	4	4	4	4	4	4	4	4	4	4	4	4	4	4	4	4	4	4	4	4	4	4
PotVar0023297	1	0	CH08	56627899	0	0	2	1	1	1	0	0	0	2	0	0	1	1	1	0	1	0	1	1	1	0	0	0	0	0	0	1	0	1	0	0	0	0	0	1	1	0	1	1	1	0	1	1	1
PotVar0023309	0	0	CH08	56627671	0	0	0	0	0	0	0	0	0	0	0	0	0	0	0	0	0	0	0	0	0	0	0	0	0	0	0	0	0	0	0	0	0	0	0	0	0	0	0	0	0	0	0	0	0
PotVar0023337	3	4	CH08	56625572	4	4	2	3	3	3	4	4	4	2	4	4	3	3	3	4	3	4	3	3	3	4	4	4	4	4	4	3	4	3	4	4	4	4	4	3	3	4	3	3	3	4	3	3	3
PotVar0023375	4	4	CH08	56624935	4	4	4	4	4	4	4	4	4	4	4	4	4	4	4	4	4	4	4	4	4	4	4	4	4	4	4	4	4	4	4	4	4	4	4	4	4	4	4	4	4	4	4	4	4
PotVar0023381	3	4	CH08	56624763	3	3	4	4	3	3	4	3	4	4	4	3	4	4	4	4	4	3	4	3	4	3	3	4	3	NA	3	4	3	4	4	4	3	3	3	4	4	4	4	4	4	4	4	4	3
PotVar0023392	1	0	CH08	56590329	1	1	0	0	1	1	0	1	0	0	0	1	0	0	0	0	0	1	0	1	0	1	1	0	1	NA	1	0	1	0	0	0	1	1	1	0	0	0	0	0	0	0	0	0	1
PotVar0023409	3	4	CH08	56589902	3	3	4	4	3	3	4	3	4	4	4	3	4	4	4	4	4	3	4	3	4	3	3	4	3	2	3	4	3	4	4	4	3	3	3	4	4	4	4	4	4	4	4	4	3
PotVar0023506	3	1	CH08	56588668	2	1	3	2	3	2	1	2	2	2	2	3	2	2	2	1	1	2	3	2	3	1	1	2	3	2	3	2	2	3	1	2	3	2	2	2	3	2	2	2	1	2	1	2	2
PotVar0023537	0	0	CH08	56588412	0	0	0	0	0	0	0	0	0	0	0	0	0	0	0	0	0	0	0	0	0	0	0	0	0	0	0	0	0	0	0	0	0	0	0	0	0	0	0	0	0	0	0	0	0
PotVar0023561	4	4	CH08	56440571	4	4	4	4	4	4	4	4	4	4	4	4	4	4	4	4	4	4	4	4	4	4	4	4	4	4	4	4	4	4	4	4	4	4	4	4	4	4	4	4	4	4	4	4	4
PotVar0023564	0	0	CH08	56440468	0	0	0	0	0	0	0	0	0	0	0	0	0	0	0	0	0	0	0	0	0	0	0	0	0	0	0	0	0	0	0	0	0	0	0	0	0	0	0	0	0	0	0	0	0
PotVar0023580	0	0	CH08	56439715	0	0	0	0	0	0	0	0	0	0	0	0	0	0	0	0	0	0	0	0	0	0	0	0	0	0	0	0	0	0	0	0	0	0	0	0	0	0	0	0	0	0	0	0	0
PotVar0023583	2	4	CH08	56439624	3	3	2	3	2	2	4	3	4	2	4	3	3	3	3	4	3	3	3	2	3	3	3	4	3	2	3	3	3	3	4	4	3	3	3	3	3	4	3	3	3	4	3	3	2
PotVar0023676	4	4	CH08	54778543	4	4	4	4	4	4	4	4	4	4	4	4	4	4	4	4	4	4	4	4	4	4	4	4	4	4	4	4	4	4	4	4	4	4	4	4	4	4	4	4	4	4	4	4	4
PotVar0023678	3	4	CH08	54778465	3	3	4	4	3	3	4	3	4	4	4	3	4	3	3	4	4	3	4	3	4	3	3	4	3	2	3	4	3	4	4	4	3	3	3	4	3	4	4	4	4	4	4	4	3
PotVar0023689	3	4	CH08	54778195	3	3	4	4	3	3	4	3	4	4	4	3	4	3	3	4	4	3	4	3	4	3	3	4	3	2	3	4	3	4	4	4	3	3	3	4	3	4	4	4	4	4	4	4	3
PotVar0023743	1	0	CH08	54775465	1	1	0	0	1	1	0	1	0	0	0	1	0	1	1	0	0	1	0	1	0	1	1	0	1	2	1	0	1	0	0	0	1	1	1	0	1	0	0	0	0	0	0	0	1
PotVar0023745	4	1	CH08	54775358	3	2	3	3	3	2	2	3	2	2	2	3	3	2	2	2	2	2	3	2	3	2	2	3	3	2	3	2	3	3	2	2	3	2	3	3	3	3	2	2	2	3	2	3	2
PotVar0023748	0	3	CH08	54775220	1	3	1	1	1	3	2	1	2	2	2	1	1	3	3	2	2	3	1	3	1	3	3	1	1	3	1	2	1	1	2	2	1	3	1	1	1	1	2	2	2	1	2	1	3
PotVar0023779	0	0	CH08	54759104	0	0	0	0	0	0	0	0	0	0	0	0	0	0	0	0	0	0	0	0	0	0	0	0	0	0	0	0	0	0	0	0	0	0	0	0	0	0	0	0	0	0	0	0	0
PotVar0023850	1	0	CH08	54753970	1	1	0	0	1	1	0	1	0	0	0	1	0	1	1	0	0	1	0	1	0	1	1	0	1	NA	1	0	1	0	0	0	1	1	1	0	1	0	0	0	0	0	0	0	1
PotVar0023940	4	4	CH08	54751885	4	4	4	4	4	4	4	4	4	4	4	4	4	4	4	4	4	4	4	4	4	4	4	4	4	4	4	4	4	4	4	4	4	4	4	4	4	4	4	4	4	4	4	4	4
PotVar0023957	1	3	CH08	54751516	2	3	1	1	2	3	2	2	2	2	2	2	1	3	3	2	2	3	1	3	1	3	3	1	2	3	2	2	2	1	2	2	2	3	2	1	2	1	2	2	2	1	2	1	3
PotVar0023981	3	4	CH08	54751110	3	3	4	4	3	3	4	3	4	4	4	3	4	3	3	4	4	3	4	3	4	3	3	4	3	2	3	4	3	4	4	4	3	3	3	4	3	4	4	4	4	4	4	4	3
PotVar0024101	1	0	CH08	54663210	1	1	0	0	1	1	0	1	0	0	0	1	0	1	1	0	0	0	0	1	0	1	1	0	1	2	1	0	1	0	0	0	1	1	1	0	1	0	0	0	0	0	0	0	1
PotVar0024432	4	4	CH06	22591417	4	4	4	4	4	4	4	4	4	4	4	4	4	4	4	4	4	4	4	4	4	4	4	4	4	4	4	4	4	4	4	4	4	4	4	4	4	4	4	4	4	4	4	4	4
PotVar0024456	4	4	CH06	23235296	4	4	4	4	4	4	4	4	4	4	4	4	4	4	4	4	4	4	4	4	4	4	4	4	4	4	4	4	4	4	4	4	4	4	4	4	4	4	4	4	4	4	4	4	4
PotVar0024527	3	4	CH05	2889969	4	2	3	4	4	4	4	4	4	3	4	3	4	3	3	4	4	4	4	3	4	3	3	4	3	4	3	3	4	4	4	4	4	4	4	3	4	4	4	3	4	3	4	4	3
PotVar0024603	0	0	CH05	2890669	0	0	0	0	0	0	0	0	0	0	0	0	0	0	0	0	0	0	0	0	0	0	0	0	0	0	0	0	0	0	0	0	0	0	0	0	0	0	0	0	0	0	0	0	0
PotVar0024608	4	4	CH05	2890789	4	4	4	4	4	4	4	4	4	4	4	4	4	4	4	4	4	4	4	4	4	4	4	4	4	4	4	4	4	4	4	4	4	4	4	4	4	4	4	4	4	4	4	4	4
PotVar0024611	4	4	CH05	2890835	4	4	4	4	4	4	4	4	4	4	4	4	4	4	4	4	4	4	4	4	4	4	4	4	4	4	4	4	4	4	4	4	4	4	4	4	4	4	4	4	4	4	4	4	4
PotVar0024644	4	4	CH05	2958788	4	4	4	4	4	4	4	4	4	4	4	4	4	4	4	4	4	4	4	4	4	4	4	4	4	4	4	4	4	4	4	4	4	4	4	4	4	4	4	4	4	4	4	4	4
PotVar0024645	0	1	CH05	2958805	0	1	1	0	0	0	1	1	1	1	1	0	1	1	1	1	1	0	1	0	1	1	0	1	0	0	0	0	0	1	1	0	0	1	0	0	0	1	1	1	1	0	1	1	0
PotVar0024686	0	0	CH05	2959460	0	0	0	0	0	0	0	0	0	0	0	0	0	0	0	0	0	0	0	0	0	0	0	0	0	0	0	0	0	0	0	0	0	0	0	0	0	0	0	0	0	0	0	0	0
PotVar0024744	3	4	CH05	2964049	3	4	4	3	3	3	4	3	4	4	4	4	4	4	4	4	4	3	3	4	3	3	4	3	4	3	3	3	3	3	4	3	4	3	3	4	4	3	3	4	3	3	4	4	3
PotVar0024814	4	4	CH05	3360961	4	4	4	4	4	4	4	4	4	4	4	4	4	4	4	4	4	4	4	4	4	4	4	4	4	4	4	4	4	4	4	4	4	4	4	4	4	4	4	4	4	4	4	4	4
PotVar0024816	1	1	CH05	3360985	1	2	1	0	1	1	0	0	0	1	0	2	1	2	2	0	0	0	0	1	0	1	2	0	2	0	2	2	1	1	0	1	1	1	1	1	1	0	0	2	0	2	1	1	2
PotVar0024936	0	0	CH05	3362274	0	0	0	0	0	0	0	0	0	0	0	0	0	0	0	0	0	0	0	0	0	0	0	0	0	0	0	0	0	0	0	0	0	0	0	0	0	0	0	0	0	0	0	0	0
PotVar0025018	4	4	CH05	3364378	4	4	4	4	4	4	4	4	4	4	4	4	4	4	4	4	4	4	4	4	4	4	4	4	4	4	4	4	4	4	4	4	4	4	4	4	4	4	4	4	4	4	4	4	4
PotVar0025046	3	4	CH05	3365295	4	4	3	4	3	4	3	3	3	4	3	4	3	3	3	3	3	3	4	3	4	4	3	3	4	3	4	4	4	3	3	3	3	4	4	3	3	3	4	4	4	4	3	3	4
PotVar0025052	3	3	CH05	3365443	4	3	2	4	3	4	2	2	2	3	2	4	2	3	3	2	2	3	3	3	3	3	3	2	4	3	4	4	4	2	2	3	3	3	4	3	3	2	3	3	3	4	2	2	4
PotVar0025053	3	3	CH05	3365524	3	2	3	4	3	3	4	4	4	3	4	2	3	2	2	4	4	4	4	3	4	3	2	4	2	4	2	2	3	3	4	3	3	3	3	3	3	4	4	2	4	2	3	3	2
PotVar0025139	4	4	CH05	3400135	4	4	4	4	4	4	4	4	4	4	4	4	4	4	4	4	4	4	4	4	4	4	4	4	4	4	4	4	4	4	4	4	4	4	4	4	4	4	4	4	4	4	4	4	4
PotVar0025147	0	0	CH05	3400265	0	0	0	0	0	0	0	0	0	0	0	0	0	0	0	0	0	0	0	0	0	0	0	0	0	0	0	0	0	0	0	0	0	0	0	0	0	0	0	0	0	0	0	0	0
PotVar0025206	4	4	CH05	3401711	4	4	4	4	4	4	4	4	4	4	4	4	4	4	4	4	4	4	4	4	4	4	4	4	4	4	4	4	4	4	4	4	4	4	4	4	4	4	4	4	4	4	4	4	4
PotVar0025331	4	4	CH05	3538982	4	4	4	4	4	4	4	4	4	4	4	4	4	4	4	4	4	4	4	4	4	4	4	4	4	4	4	4	4	4	4	4	4	4	4	4	4	4	4	4	4	4	4	4	4
PotVar0025440	3	4	CH05	3767706	4	4	3	4	3	4	3	3	3	4	3	4	3	3	3	3	3	3	3	3	4	4	3	3	4	3	4	4	4	3	3	4	3	4	4	3	3	3	4	4	4	4	3	3	4
PotVar0025446	4	4	CH05	3767844	4	4	4	4	4	4	4	4	4	4	4	4	4	4	4	4	4	4	4	4	4	4	4	4	4	4	4	4	4	4	4	4	4	4	4	4	4	4	4	4	4	4	4	4	4
PotVar0025527	3	4	CH05	3768576	3	4	4	3	3	3	4	3	4	4	4	4	4	4	4	4	4	3	3	4	3	3	4	3	4	3	3	3	3	3	4	3	4	3	3	4	4	3	3	3	3	3	4	4	3
PotVar0025530	4	4	CH05	3768644	4	4	4	4	4	4	4	4	4	4	4	4	4	4	4	4	4	4	4	4	4	4	4	4	4	4	4	4	4	4	4	4	4	4	4	4	4	4	4	4	4	4	4	4	4
PotVar0025554	2	3	CH05	3768934	3	3	2	3	2	3	2	2	2	3	2	4	2	3	3	2	2	2	1	3	2	2	3	1	4	2	3	3	3	1	2	3	3	2	3	3	3	1	2	2	2	3	1	2	3
PotVar0025580	4	4	CH05	3813232	4	4	4	4	4	4	4	4	4	4	4	4	4	4	4	4	4	4	4	4	4	4	4	4	4	4	4	4	4	4	4	4	4	4	4	4	4	4	4	4	4	4	4	4	4
PotVar0025600	4	4	CH05	3813489	4	4	4	4	4	4	4	4	4	4	4	4	4	4	4	4	4	4	4	4	4	4	4	4	4	4	4	4	4	4	4	4	4	4	4	4	4	4	4	4	4	4	4	4	4
PotVar0025740	4	4	CH05	3815012	4	4	4	4	4	4	4	4	4	4	4	4	4	4	4	4	4	4	4	4	4	4	4	4	4	4	4	4	4	4	4	4	4	4	4	4	4	4	4	4	4	4	4	4	4
PotVar0025762	3	4	CH05	3817430	3	4	4	3	3	3	4	3	4	4	4	4	4	4	4	4	4	3	3	4	3	3	4	3	4	3	3	3	3	3	4	3	4	3	3	4	4	3	3	3	3	3	4	4	3
PotVar0025817	3	4	CH05	3874348	4	4	3	4	3	4	3	3	3	4	3	4	3	3	3	3	3	3	3	3	4	4	3	3	4	3	4	4	4	3	3	4	3	4	4	3	3	3	4	4	4	4	3	3	4
PotVar0025923	1	0	CH05	3875191	1	0	0	1	1	1	0	1	0	0	0	0	0	0	0	0	0	1	1	0	1	1	0	1	0	1	1	1	1	1	0	1	0	1	1	0	0	1	1	1	1	1	0	0	1
PotVar0025938	1	0	CH05	3875368	1	0	0	1	1	1	0	1	0	0	0	0	0	0	0	0	0	1	1	0	1	1	0	1	0	1	1	1	1	1	0	1	0	1	1	0	0	1	1	1	1	1	0	0	1
PotVar0025980	3	3	CH05	3875761	2	3	4	2	3	2	3	NA	4	3	4	3	4	3	3	4	3	2	3	3	3	3	3	3	3	1	3	2	2	3	4	3	4	3	2	3	3	2	3	3	2	2	4	4	3
PotVar0026021	1	0	CH05	3876212	1	0	0	1	1	1	0	1	0	0	0	0	0	0	0	0	0	1	1	0	1	1	0	1	0	1	1	1	1	1	0	1	0	1	1	0	0	1	1	1	1	1	0	0	1
PotVar0026022	4	4	CH05	3876223	4	4	4	4	4	4	4	4	4	4	4	4	4	4	4	4	4	4	4	4	4	4	4	4	4	4	4	4	4	4	4	4	4	4	4	4	4	4	4	4	4	4	4	4	4
PotVar0026054	4	4	CH05	3876535	4	4	4	4	4	4	4	4	4	4	4	4	4	4	4	4	4	4	4	4	4	4	4	4	4	4	4	4	4	4	4	4	4	4	4	4	4	4	4	4	4	4	4	4	4
PotVar0026113	1	0	CH05	4250232	0	2	1	1	0	0	0	0	0	1	0	1	0	1	1	1	0	0	0	1	0	1	1	0	1	0	1	1	0	0	1	1	0	0	0	1	0	0	0	1	0	1	0	0	1
PotVar0026114	4	3	CH05	4250292	3	3	4	3	4	3	3	3	4	3	4	3	4	3	3	4	3	3	4	3	4	4	3	4	4	NA	4	3	3	4	4	4	4	4	3	3	3	3	3	4	3	3	4	4	4
PotVar0026312	0	0	CH05	4252477	0	0	0	0	0	0	0	0	0	0	0	0	0	0	0	0	0	0	0	0	0	0	0	0	0	0	0	0	0	0	0	0	0	0	0	0	0	0	0	0	0	0	0	0	0
PotVar0026323	0	2	CH05	4252831	1	2	1	1	0	1	2	1	1	2	1	1	1	1	1	1	2	1	1	1	1	0	1	1	0	2	0	1	1	1	1	0	0	1	1	1	1	2	2	1	2	1	1	1	0
PotVar0026331	0	0	CH05	4252966	0	0	0	0	0	0	0	0	0	0	0	0	0	0	0	0	0	0	0	0	0	0	0	0	0	0	0	0	0	0	0	0	0	0	0	0	0	0	0	0	0	0	0	0	0
PotVar0026358	1	2	CH05	4335381	2	2	1	1	1	2	2	2	1	2	1	1	1	1	1	1	2	2	2	1	2	1	1	2	0	3	1	2	2	2	1	1	0	2	2	1	1	3	3	2	3	2	NA	1	1
PotVar0026402	0	0	CH05	4337282	0	0	0	0	0	0	0	0	0	0	0	0	0	0	0	0	0	0	0	0	0	0	0	0	0	0	0	0	0	0	0	0	0	0	0	0	0	0	0	0	0	0	0	0	0
PotVar0026555	0	0	CH05	4339579	0	0	0	0	0	0	0	0	0	0	0	0	0	0	0	0	0	0	0	0	0	0	0	0	0	0	0	0	0	0	0	0	0	0	0	0	0	0	0	0	0	0	0	0	0
PotVar0026556	3	4	CH05	4339620	3	4	4	4	3	3	4	3	4	4	4	4	4	4	4	4	4	3	3	4	3	3	4	3	4	3	3	3	3	3	4	3	4	3	3	4	4	3	3	3	3	3	4	4	3
PotVar0026637	2	3	CH04	282828	2	4	3	1	3	2	3	4	4	3	4	3	3	2	2	3	3	2	2	3	2	2	2	3	3	3	2	3	2	1	3	2	2	2	2	3	1	2	2	3	3	2	2	3	4
PotVar0026688	4	4	CH06	3433746	4	4	4	4	4	4	4	4	4	4	4	4	4	4	4	4	4	4	4	4	4	4	4	4	4	4	4	4	4	4	4	4	4	4	4	4	4	4	4	4	4	4	4	4	4
PotVar0026728	4	4	CH06	3432576	4	4	4	4	4	4	4	4	4	4	4	4	4	4	4	4	4	4	4	4	4	4	4	4	4	4	4	4	4	4	4	4	4	4	4	4	4	4	4	4	4	4	4	4	4
PotVar0026734	2	3	CH06	3432475	2	3	2	2	2	3	2	2	2	2	2	2	3	NA	NA	2	3	2	3	3	3	3	2	3	2	3	2	4	2	3	2	3	2	3	2	3	3	2	2	4	3	3	3	3	2
PotVar0026839	4	4	CH06	3216202	4	4	4	4	4	4	4	4	4	4	4	4	4	4	4	4	4	4	4	4	4	4	4	4	4	4	4	4	4	4	4	4	4	4	4	4	4	4	4	4	4	4	4	4	4
PotVar0026902	3	2	CH06	3215512	3	2	2	2	3	4	2	3	2	3	2	2	3	NA	3	2	2	2	2	3	2	3	2	3	1	3	2	3	3	2	2	2	3	4	1	3	3	2	2	4	4	3	3	3	3
PotVar0026930	4	4	CH06	3215199	4	4	4	4	4	4	4	4	4	4	4	4	4	4	4	4	4	4	4	4	4	4	4	4	4	4	4	4	4	4	4	4	4	4	4	4	4	4	4	4	4	4	4	4	4
PotVar0027031	1	0	CH06	3213812	1	0	0	1	1	1	1	1	1	1	1	1	0	1	1	1	0	0	0	0	0	0	1	0	0	0	0	0	1	0	1	0	1	1	0	1	1	1	1	0	1	1	1	0	1
PotVar0027438	0	0	CH03	52982197	0	0	0	0	0	0	0	0	0	0	0	0	0	0	0	0	0	0	0	0	0	0	0	0	0	0	0	0	0	0	0	0	0	0	0	0	0	0	0	0	0	0	0	0	0
PotVar0027679	4	3	CH12	9356335	4	4	4	3	4	3	3	4	3	3	3	4	4	4	4	4	3	3	4	3	4	3	3	4	3	3	3	3	4	3	4	4	3	4	3	3	3	4	4	4	4	4	3	4	4
PotVar0027702	1	1	CH12	9357003	0	0	1	2	2	2	1	0	1	2	1	1	1	1	1	1	1	1	0	2	0	2	1	1	2	1	2	2	0	2	1	1	2	1	1	2	1	1	1	0	1	0	2	1	0
PotVar0027707	0	0	CH12	9357042	0	0	0	0	0	0	0	0	0	0	0	0	0	0	0	0	0	0	0	0	0	0	0	0	0	0	0	0	0	0	0	0	0	0	0	0	0	0	0	0	0	0	0	0	0
PotVar0027746	4	4	CH12	9518000	4	4	4	4	4	4	4	4	4	4	4	4	4	4	4	4	4	4	4	4	4	4	4	4	4	4	4	4	4	4	4	4	4	4	4	4	4	4	4	4	4	4	4	4	4
PotVar0027747	2	2	CH12	9518052	2	1	3	4	3	4	3	1	3	2	3	2	2	3	3	2	2	1	2	3	1	3	2	2	3	2	3	3	2	4	2	3	2	2	3	3	3	1	2	2	2	1	2	2	0
PotVar0027781	3	2	CH12	9518500	2	3	2	1	3	1	1	3	1	3	1	3	3	2	2	3	2	3	2	2	3	2	2	3	2	2	2	2	2	1	3	2	3	3	1	NA	1	4	3	2	3	3	3	3	4
PotVar0027783	2	4	CH12	9518532	3	3	NA	2	2	2	3	3	3	3	3	3	3	2	2	3	3	4	3	3	4	2	3	3	3	3	3	2	3	2	3	2	3	3	3	3	3	3	3	3	2	3	3	3	4
PotVar0027814	0	0	CH12	11041179	0	0	0	0	0	0	0	0	0	0	0	0	0	0	0	0	0	0	0	0	0	0	0	0	0	0	0	0	0	0	0	0	0	0	0	0	0	0	0	0	0	0	0	0	0
PotVar0027837	3	2	CH12	11041490	3	4	2	1	1	1	2	4	2	2	2	2	2	2	2	3	2	3	3	1	3	2	3	2	1	3	1	2	3	1	3	2	2	2	2	1	2	3	2	3	3	4	2	2	4
PotVar0027907	4	4	CH07	10839097	4	4	4	4	4	4	4	4	4	4	4	4	4	4	4	4	4	4	4	4	4	4	4	4	4	4	4	4	4	4	4	4	4	4	4	4	4	4	4	4	4	4	4	4	4
PotVar0027924	1	0	CH07	10838770	0	0	0	1	1	0	0	0	1	1	1	1	1	0	0	0	0	1	1	1	1	1	1	1	1	0	1	0	0	0	0	0	1	0	1	1	0	1	1	1	1	1	1	1	0
PotVar0027925	0	1	CH07	10838735	0	0	1	0	1	1	1	0	0	1	0	0	1	0	0	0	1	1	1	0	0	0	1	0	0	0	0	1	0	1	0	1	1	1	1	0	0	0	0	1	1	1	0	1	0
PotVar0027937	3	3	CH07	10838551	3	3	3	3	2	3	4	3	3	3	3	3	3	4	4	3	3	2	3	3	3	2	3	3	3	3	2	3	3	4	3	4	2	4	3	2	3	3	3	3	3	2	3	3	3
PotVar0027956	3	4	CH07	10838216	4	4	4	3	3	4	4	4	3	3	3	3	3	4	4	4	4	3	3	3	3	3	3	3	3	4	3	4	4	4	4	4	3	4	3	3	4	3	3	3	3	3	3	3	4
PotVar0028024	3	3	CH07	10836978	4	4	4	2	3	3	3	2	3	3	3	2	3	2	2	2	4	3	3	3	2	2	2	3	2	3	3	3	4	3	2	3	4	2	3	3	2	2	2	2	3	3	3	3	2
PotVar0028036	2	2	CH07	10836737	2	2	3	1	3	2	2	1	2	2	2	1	2	1	1	1	3	3	2	2	1	2	2	2	1	2	2	3	2	2	1	2	4	1	2	3	2	1	1	2	2	3	2	2	1
PotVar0028042	1	1	CH07	10836359	2	2	1	1	0	1	1	1	1	1	1	1	1	1	1	1	1	0	1	1	1	0	0	1	1	1	1	0	2	1	1	1	0	1	1	0	0	1	1	0	1	0	1	1	1
PotVar0028044	1	2	CH07	10836316	0	0	1	2	2	2	2	2	1	2	1	2	2	2	2	2	1	2	2	1	2	2	3	1	2	1	1	2	0	2	2	2	1	3	2	1	2	2	2	3	2	2	1	2	2
PotVar0028046	1	0	CH07	10836282	1	1	1	0	0	0	1	0	1	0	1	0	0	1	1	0	1	0	0	1	0	0	0	1	0	1	0	1	1	1	0	1	1	0	0	1	1	0	0	0	0	0	1	0	0
PotVar0028053	0	1	CH07	10836072	0	0	1	0	1	1	1	0	0	1	0	0	1	0	0	0	1	1	1	0	0	0	1	0	0	0	0	1	0	1	0	1	1	1	1	0	0	0	0	1	1	1	0	1	0
PotVar0028054	0	1	CH07	10836012	1	1	1	0	1	1	0	1	0	0	0	0	0	0	0	1	1	1	0	0	0	1	0	0	0	1	1	1	1	0	1	0	1	0	0	1	1	0	0	0	0	1	0	0	1
PotVar0028059	2	1	CH07	10835818	3	3	2	1	0	1	2	1	2	1	2	1	1	2	2	1	2	0	1	2	1	0	0	2	1	2	1	1	3	2	1	2	1	1	1	1	1	1	1	0	1	0	2	1	1
PotVar0028063	2	1	CH07	10835787	0	0	0	NA	2	1	1	2	2	2	2	2	2	2	2	2	0	2	2	2	2	2	2	2	2	1	2	1	0	1	2	1	1	2	2	2	2	2	2	2	2	2	2	2	2
PotVar0028083	3	3	CH07	10832513	3	3	2	4	3	3	2	4	3	3	3	4	3	3	3	4	2	3	3	3	4	4	3	3	4	3	4	2	3	2	4	2	2	3	3	3	3	4	4	3	3	3	3	3	4
PotVar0028084	2	2	CH07	10832504	2	2	3	1	3	2	2	1	2	2	2	1	2	1	1	1	3	3	2	2	1	2	2	2	1	2	2	3	2	2	1	2	4	1	2	3	2	1	1	2	2	3	2	2	1
PotVar0028133	0	0	CH07	9714893	0	0	0	0	0	0	0	0	0	0	0	0	0	0	0	0	0	0	0	0	0	0	0	0	0	0	0	0	0	0	0	0	0	0	0	0	0	0	0	0	0	0	0	0	0
PotVar0028147	0	1	CH07	9714657	0	0	1	0	1	1	1	0	0	1	0	0	1	0	0	0	1	1	1	0	0	0	1	0	0	0	0	1	0	1	0	1	1	1	1	0	0	0	0	1	1	1	0	1	0
PotVar0028315	3	4	CH07	9707804	4	4	4	3	3	3	3	3	4	3	4	3	3	4	4	3	4	3	3	4	3	3	3	4	3	3	4	3	4	3	3	3	4	3	3	4	3	3	3	3	3	3	4	3	3
PotVar0028326	1	1	CH07	9707674	1	1	1	1	2	2	1	2	0	1	0	1	1	0	0	2	1	2	1	0	1	2	1	0	1	2	1	2	1	1	2	1	1	1	1	1	2	1	1	1	1	2	0	1	2
PotVar0028357	0	1	CH07	9706112	1	1	1	0	1	1	0	1	0	0	0	0	0	0	0	1	1	1	0	0	0	1	0	0	0	1	1	1	1	0	1	0	1	0	0	1	1	0	0	0	0	1	0	0	1
PotVar0028383	3	4	CH07	9705677	3	3	3	4	4	4	3	4	3	4	3	4	4	3	3	4	3	4	4	3	4	4	4	3	4	3	4	3	3	4	4	3	3	4	4	3	3	4	4	4	4	4	3	4	4
PotVar0028391	3	4	CH07	9705360	4	4	4	3	3	4	4	4	3	3	3	3	3	4	4	4	4	3	3	3	3	3	3	3	3	4	3	4	4	3	4	4	3	4	3	3	4	3	3	3	3	3	3	3	4
PotVar0028392	1	2	CH07	9705335	2	2	1	2	0	1	1	2	2	1	2	2	1	3	3	2	1	0	1	2	2	1	1	2	2	1	2	0	2	1	2	1	0	2	1	1	1	2	2	1	1	0	2	1	2
PotVar0028605	0	0	CH01	23472808	0	0	0	0	0	0	0	0	0	0	0	0	0	0	0	0	0	0	0	0	0	0	0	0	0	0	0	0	0	0	0	0	0	0	0	0	0	0	0	0	0	0	0	0	0
PotVar0028711	2	1	CH01	76909458	1	2	2	1	1	1	2	2	1	2	1	2	1	2	2	0	1	3	0	2	1	2	2	2	3	0	2	2	1	2	0	3	1	1	1	1	0	1	0	2	1	2	0	1	0
PotVar0028742	0	1	CH01	76910579	1	0	0	0	0	0	0	0	1	0	1	1	0	0	0	1	0	1	1	1	0	0	1	0	0	1	0	1	1	0	1	1	1	1	0	1	1	0	1	0	1	0	0	0	0
PotVar0028786	4	4	CH01	77047246	4	4	4	4	4	4	4	4	4	4	4	4	4	4	4	4	4	4	4	4	4	4	4	4	4	4	4	4	4	4	4	4	4	4	4	4	4	4	4	4	4	4	4	4	4
PotVar0028797	4	4	CH01	77047429	4	4	4	4	4	4	4	4	4	4	4	4	4	4	4	4	4	4	4	4	4	4	4	4	4	4	4	4	4	4	4	4	4	4	4	4	4	4	4	4	4	4	4	4	4
PotVar0028830	2	3	CH01	77048594	3	2	2	3	3	3	2	2	3	2	3	2	3	2	2	4	3	1	4	2	3	2	2	2	1	4	2	2	3	2	4	1	3	3	3	3	4	3	4	2	3	2	4	3	3
PotVar0028839	0	1	CH01	77130242	1	0	0	0	0	0	0	1	1	0	1	1	1	0	0	1	0	1	1	1	0	0	1	0	0	1	0	1	1	0	1	1	1	1	0	1	1	0	1	0	1	0	0	1	0
PotVar0028851	0	1	CH01	77130371	1	0	0	0	0	0	0	1	1	0	1	1	1	0	0	1	0	1	1	1	0	0	1	0	0	1	0	1	1	0	1	1	1	1	0	1	1	0	1	0	1	0	0	1	0
PotVar0028854	2	1	CH01	77130431	1	2	2	1	1	1	2	1	1	2	1	2	1	2	2	0	1	3	0	2	1	2	2	2	3	0	2	2	1	2	0	3	1	1	1	1	0	1	0	2	1	2	0	1	1
PotVar0028863	4	4	CH01	77130729	4	4	4	4	4	4	4	4	4	4	4	4	4	4	4	4	4	4	4	4	4	4	4	4	4	4	4	4	4	4	4	4	4	4	4	4	4	4	4	4	4	4	4	4	4
PotVar0028895	4	3	CH01	77131168	3	4	4	4	4	4	4	3	3	4	3	3	3	4	4	3	4	3	3	3	4	4	3	4	4	3	4	3	3	4	3	3	3	3	4	3	3	4	3	4	3	4	4	3	4
PotVar0029115	4	4	CH01	77943025	4	4	4	4	4	4	4	4	4	4	4	4	4	4	4	4	4	4	4	4	4	4	4	4	4	4	4	4	4	4	4	4	4	4	4	4	4	4	4	4	4	4	4	4	4
PotVar0029119	2	2	CH01	77943144	2	2	2	1	1	1	2	2	2	2	2	3	2	2	2	1	1	4	1	3	1	2	3	2	3	1	2	3	2	2	1	3	1	2	1	2	1	1	1	2	2	2	1	2	1
PotVar0029142	0	0	CH01	77943572	0	0	0	0	0	0	0	0	0	0	0	0	0	0	0	0	0	0	0	0	0	0	0	0	0	0	0	0	0	0	0	0	0	0	0	0	0	0	0	0	0	0	0	0	0
PotVar0029143	1	1	CH01	77943637	1	1	1	3	2	1	1	0	1	1	1	0	1	1	1	1	2	0	1	1	2	1	0	0	1	0	1	0	1	1	1	0	1	2	2	0	2	1	1	2	1	1	2	1	2
PotVar0029221	3	3	CH01	77944515	3	3	3	4	3	2	3	2	3	3	3	3	3	3	3	2	3	4	2	4	3	3	3	2	4	NA	3	3	3	3	2	3	2	4	3	2	3	2	2	4	3	3	2	3	3
PotVar0029324	4	3	CH01	78348432	3	4	4	4	4	4	4	3	3	4	3	3	3	4	4	3	4	3	3	3	4	4	3	4	4	3	4	3	3	4	3	4	3	4	4	3	3	4	3	4	3	4	4	3	4
PotVar0029332	3	3	CH01	78348560	3	3	2	3	3	4	2	3	3	3	3	2	3	4	4	4	3	1	4	3	3	3	3	3	2	4	3	3	3	2	4	2	4	3	3	3	4	3	4	3	4	2	4	3	3
PotVar0029382	3	4	CH01	78349343	3	3	3	2	4	4	3	4	4	4	4	4	3	4	4	3	3	4	3	4	3	4	4	4	4	4	3	4	3	4	3	4	3	3	3	4	3	4	3	3	3	3	3	3	3
PotVar0029524	4	4	CH02	24387615	4	4	4	4	4	4	4	4	4	4	4	4	4	4	4	4	4	4	4	4	4	4	4	4	4	4	4	4	4	4	4	4	4	4	4	4	4	4	4	4	4	4	4	4	4
PotVar0029568	3	3	CH02	24524506	3	2	2	3	3	3	3	3	4	4	4	3	4	4	4	4	2	4	4	2	3	4	4	3	2	4	3	4	3	4	4	3	3	3	3	4	4	4	4	2	2	3	3	4	4
PotVar0029748	0	0	CH03	53739234	0	0	0	0	0	0	0	0	0	0	0	0	0	0	0	0	0	0	0	0	0	0	0	0	0	0	0	0	0	0	0	0	0	0	0	0	0	0	0	0	0	0	0	0	0
PotVar0029781	3	4	CH03	53739740	4	4	3	3	4	4	4	3	4	4	4	3	3	2	2	3	4	4	4	4	4	3	3	4	3	3	3	4	4	4	3	3	4	4	4	4	4	4	3	4	4	4	3	3	3
PotVar0029784	3	2	CH03	53739793	3	2	3	2	3	1	2	1	2	2	2	3	1	3	3	2	2	4	2	3	2	2	2	2	3	2	3	1	3	1	2	2	3	1	3	2	3	2	3	2	2	3	3	1	3
PotVar0029786	4	4	CH03	53739908	4	4	4	4	4	4	4	4	4	4	4	4	4	4	4	4	4	4	4	4	4	4	4	4	4	4	4	4	4	4	4	4	4	4	4	4	4	4	4	4	4	4	4	4	4
PotVar0029844	3	4	CH03	54537168	4	3	3	3	4	3	3	3	3	3	3	4	3	4	4	3	3	4	3	3	3	3	3	3	4	3	4	3	4	3	3	4	4	3	4	4	4	4	4	3	3	3	4	3	4
PotVar0029889	0	0	CH03	54537928	0	0	0	0	0	0	0	0	0	0	0	0	0	0	0	0	0	0	0	0	0	0	0	0	0	0	0	0	0	0	0	0	0	0	0	0	0	0	0	0	0	0	0	0	0
PotVar0029964	2	2	CH03	54538909	3	4	3	3	2	3	3	2	4	2	4	2	2	0	0	2	2	2	4	2	3	2	2	4	1	3	1	2	3	2	2	2	3	2	4	2	1	2	2	1	3	3	0	2	3
PotVar0030066	4	3	CH03	54580653	4	4	4	4	3	3	3	3	4	3	4	3	3	3	3	4	3	4	4	4	3	3	4	4	3	4	3	3	4	3	4	3	4	3	4	3	3	3	4	3	3	4	3	3	4
PotVar0030120	2	1	CH03	54582239	1	0	1	1	1	0	0	1	0	1	0	1	1	3	3	2	1	2	0	2	0	1	2	0	2	1	2	1	1	1	2	1	1	1	0	1	2	1	2	2	0	1	3	1	1
PotVar0030310	2	2	CH03	55344214	2	1	0	0	3	2	2	1	1	2	1	2	1	2	2	1	2	3	1	2	2	1	1	1	2	0	3	2	2	1	1	2	2	2	1	3	4	3	1	3	2	2	3	1	1
PotVar0030332	0	0	CH03	55344414	0	0	0	0	0	0	0	0	0	0	0	0	0	0	0	0	0	0	0	0	0	0	0	0	0	0	0	0	0	0	0	0	0	0	0	0	0	0	0	0	0	0	0	0	0
PotVar0030333	1	1	CH03	55344450	1	0	0	0	1	0	0	0	0	1	0	0	0	1	1	1	1	2	0	2	0	0	1	0	1	0	1	1	1	0	1	0	1	1	0	1	2	1	1	2	0	1	2	0	0
PotVar0030367	3	4	CH03	55344787	3	3	4	4	3	3	3	4	3	4	3	3	4	4	4	4	4	3	3	4	3	4	4	3	4	4	3	4	3	4	4	3	3	4	3	3	3	3	4	4	3	3	4	4	3
PotVar0030767	1	0	CH03	55657216	1	1	0	0	1	1	1	0	1	0	1	1	0	0	0	0	0	1	1	0	0	0	0	1	0	0	1	0	1	0	0	1	1	0	1	1	1	1	0	0	1	1	0	0	1
PotVar0030875	2	1	CH03	55659310	2	1	0	0	2	2	1	0	1	1	1	1	0	1	1	1	1	3	1	2	0	0	1	1	1	0	2	1	2	0	1	1	2	1	1	2	3	2	1	2	1	1	2	0	1
PotVar0030948	2	2	CH12	3087633	2	2	3	2	1	1	3	2	2	1	2	1	2	2	2	1	3	2	2	2	3	3	3	3	2	2	1	3	2	2	1	1	1	0	3	2	1	1	1	3	2	3	1	2	3
PotVar0030961	1	1	CH12	3087759	0	0	0	1	2	2	0	2	0	2	0	1	1	1	1	2	1	2	0	0	0	1	1	0	1	2	1	1	0	2	2	2	2	2	0	1	1	2	2	0	2	1	2	1	1
PotVar0031021	3	3	CH12	3088479	2	2	3	3	3	3	3	4	2	3	2	2	3	3	3	3	4	4	2	2	3	4	4	3	3	4	2	4	2	4	3	3	3	2	3	3	2	3	3	3	4	4	3	3	4
PotVar0031023	2	1	CH12	3088517	2	2	1	2	3	2	1	1	2	2	2	3	2	2	2	2	0	1	2	2	1	1	1	1	2	1	3	1	2	1	2	2	2	3	1	2	2	2	2	1	1	0	2	2	0
PotVar0031067	4	4	CH12	3089026	4	4	4	4	4	4	4	4	4	4	4	4	4	4	4	4	4	4	4	4	4	4	4	4	4	4	4	4	4	4	4	4	4	4	4	4	4	4	4	4	4	4	4	4	4
PotVar0031070	0	0	CH12	3089099	0	0	0	0	0	0	0	0	0	0	0	0	0	0	0	0	0	0	0	0	0	0	0	0	0	0	0	0	0	0	0	0	0	0	0	0	0	0	0	0	0	0	0	0	0
PotVar0031074	0	0	CH12	3089160	0	0	0	0	0	0	0	0	0	0	0	0	0	0	0	0	0	0	0	0	0	0	0	0	0	0	0	0	0	0	0	0	0	0	0	0	0	0	0	0	0	0	0	0	0
PotVar0031117	3	3	CH12	3089588	4	4	4	3	2	NA	4	2	4	2	4	3	3	3	3	2	3	2	4	4	4	3	3	4	3	2	3	3	4	2	2	2	2	2	4	3	3	2	2	4	2	3	2	3	3
PotVar0031118	4	4	CH12	3089612	4	4	4	4	4	4	4	4	4	4	4	4	4	4	4	4	4	4	4	4	4	4	4	4	4	4	4	4	4	4	4	4	4	4	4	4	4	4	4	4	4	4	4	4	4
PotVar0031141	3	4	CH12	3089855	4	4	4	3	2	3	4	3	4	3	4	3	3	3	3	3	4	3	4	4	4	3	3	4	3	3	3	3	4	3	3	3	3	3	4	3	4	3	3	4	3	4	3	3	4
PotVar0031147	1	1	CH12	3089924	0	0	0	1	2	2	0	2	0	2	0	1	1	1	1	2	1	2	0	0	0	1	1	0	1	2	1	1	0	2	2	2	2	2	0	1	1	2	2	0	2	1	2	1	1
PotVar0031150	2	2	CH12	3089975	2	2	3	2	1	1	3	2	2	1	2	1	2	2	2	1	3	2	2	2	3	3	3	3	2	2	1	3	2	2	1	1	1	0	3	2	1	1	1	3	2	3	1	2	3
PotVar0031194	2	2	CH12	3090373	2	2	1	2	3	3	1	2	2	3	2	3	2	2	2	3	1	2	2	2	1	1	1	1	2	2	3	1	2	2	3	3	3	4	1	2	3	3	3	1	2	1	3	2	1
PotVar0031207	4	4	CH12	3090613	4	4	4	4	4	4	4	4	4	4	4	4	4	4	4	4	4	4	4	4	4	4	4	4	4	4	4	4	4	4	4	4	4	4	4	4	4	4	4	4	4	4	4	4	4
PotVar0031218	3	4	CH12	3090802	4	4	4	3	2	3	4	3	4	3	4	3	3	3	3	3	4	3	4	4	4	3	2	4	3	3	3	3	4	3	3	3	3	3	4	3	4	3	3	4	3	4	3	3	4
PotVar0031229	4	4	CH12	3090894	4	4	4	4	4	4	4	4	4	4	4	4	4	4	4	4	4	4	4	4	4	4	4	4	4	4	4	4	4	4	4	4	4	4	4	4	4	4	4	4	4	4	4	4	4
PotVar0031409	4	4	CH12	3143638	4	4	4	4	4	4	4	4	4	4	4	4	4	4	4	4	4	4	4	4	4	4	4	4	4	4	4	4	4	4	4	4	4	4	4	4	4	4	4	4	4	4	4	4	4
PotVar0031486	4	3	CH12	3144462	4	4	4	4	4	3	4	3	4	3	4	4	4	4	4	3	3	3	4	4	4	4	4	4	4	3	4	4	4	3	3	3	3	3	4	4	3	3	3	4	3	3	3	4	3
PotVar0031514	0	0	CH12	3144757	0	0	0	0	0	0	0	0	0	0	0	0	0	0	0	0	0	0	0	0	0	0	0	0	0	0	0	0	0	0	0	0	0	0	0	0	0	0	0	0	0	0	0	0	0
PotVar0031523	3	2	CH12	3144929	3	3	2	3	3	3	2	3	3	3	3	3	2	3	3	3	2	2	2	2	1	2	2	2	2	2	3	2	3	3	3	4	3	4	2	3	4	3	3	2	3	2	3	2	2
PotVar0031637	4	4	CH12	3148255	4	4	4	4	4	4	4	4	4	4	4	4	4	4	4	4	4	4	4	4	4	4	4	4	4	4	4	4	4	4	4	4	4	4	4	4	4	4	4	4	4	4	4	4	4
PotVar0031664	3	4	CH12	3148521	4	4	4	3	2	3	4	3	4	3	4	3	3	3	3	3	4	3	4	4	4	3	3	4	3	3	3	3	4	3	3	3	3	3	4	3	4	3	3	4	3	4	3	3	4
PotVar0031899	4	4	CH12	43326802	4	4	4	4	4	4	4	4	4	4	4	4	4	4	4	4	4	4	4	4	4	4	4	4	4	4	4	4	4	4	4	4	4	4	4	4	4	4	4	4	4	4	4	4	4
PotVar0031913	4	3	CH12	43326347	3	3	3	4	3	4	4	3	4	4	4	3	3	3	3	4	4	4	3	4	3	3	3	3	4	4	3	3	3	4	4	4	4	4	4	4	4	3	3	3	3	3	4	3	3
PotVar0031936	3	4	CH12	43318682	3	3	4	4	4	4	4	3	3	3	3	3	4	4	4	3	3	3	4	3	3	3	4	4	4	4	3	4	3	4	3	4	3	3	4	3	3	3	4	4	4	4	3	4	3
PotVar0031938	4	4	CH12	43318547	4	4	4	4	4	4	4	4	4	4	4	4	4	4	4	4	4	4	4	4	4	4	4	4	4	4	4	4	4	4	4	4	4	4	4	4	4	4	4	4	4	4	4	4	4
PotVar0031957	0	0	CH12	43317484	0	0	0	0	0	0	0	0	0	0	0	0	0	0	0	0	0	0	0	0	0	0	0	0	0	0	0	0	0	0	0	0	0	0	0	0	0	0	0	0	0	0	0	0	0
PotVar0031972	1	1	CH12	43307930	2	2	1	0	1	0	0	2	1	1	1	2	1	1	1	1	1	1	1	1	2	2	1	1	0	0	2	1	2	0	1	0	1	1	0	1	1	2	1	1	1	1	1	1	2
PotVar0032053	4	4	CH02	5170759	4	4	4	4	4	4	4	4	4	4	4	4	4	4	4	4	4	4	4	4	4	4	4	4	4	4	4	4	4	4	4	4	4	4	4	4	4	4	4	4	4	4	4	4	4
PotVar0032086	4	4	CH02	5170261	4	4	4	4	4	4	4	4	4	4	4	4	4	4	4	4	4	4	4	4	4	4	4	4	4	4	4	4	4	4	4	4	4	4	4	4	4	4	4	4	4	4	4	4	4
PotVar0032104	4	4	CH02	5159490	4	4	4	4	4	4	4	4	4	4	4	4	4	4	4	4	4	4	4	4	4	4	4	4	4	4	4	4	4	4	4	4	4	4	4	4	4	4	4	4	4	4	4	4	4
PotVar0032114	3	2	CH02	5159377	2	3	3	2	3	2	2	3	2	2	2	4	2	2	2	2	3	2	2	2	3	3	2	3	3	2	3	2	2	1	2	2	3	2	2	3	3	2	1	3	3	2	3	2	2
PotVar0032117	3	4	CH02	5159196	3	4	4	3	4	3	3	4	3	4	3	4	3	3	3	3	4	3	3	3	4	4	3	4	4	3	4	3	3	3	3	3	4	3	3	4	3	3	3	4	4	4	4	3	3
PotVar0032168	0	0	CH02	5158430	0	0	0	0	0	0	0	0	0	0	0	0	0	0	0	0	0	0	0	0	0	0	0	0	0	0	0	0	0	0	0	0	0	0	0	0	0	0	0	0	0	0	0	0	0
PotVar0032188	4	4	CH02	5158044	4	4	4	4	4	4	4	4	4	4	4	4	4	4	4	4	4	4	4	4	4	4	4	4	4	4	4	4	4	4	4	4	4	4	4	4	4	4	4	4	4	4	4	4	4
PotVar0032402	0	2	CH02	5128062	1	1	1	1	1	1	1	1	1	2	1	0	1	1	1	1	1	1	1	1	1	1	1	1	1	1	1	1	1	2	1	1	1	1	1	1	0	1	2	1	1	2	1	1	1
PotVar0032432	3	2	CH02	5126968	2	3	3	2	3	2	2	3	2	2	2	4	2	2	2	2	3	2	2	2	3	3	2	3	3	2	3	2	2	1	2	2	3	2	2	3	3	2	1	3	3	2	3	2	2
PotVar0032442	4	3	CH02	5126738	4	4	4	3	3	4	3	4	4	3	4	4	3	4	4	3	3	4	4	4	4	4	3	4	4	3	3	3	4	3	3	3	4	4	3	3	4	3	3	3	4	3	3	3	3
PotVar0032521	3	2	CH02	4840214	3	2	2	2	2	3	3	2	3	4	3	2	3	3	3	3	2	3	3	2	3	3	3	2	2	3	3	2	3	4	3	3	2	3	3	3	2	3	4	2	2	3	2	3	2
PotVar0032636	0	1	CH04	13035242	0	0	1	0	1	1	1	0	0	1	0	0	1	0	0	0	1	1	1	0	1	0	1	0	0	0	0	1	0	1	0	1	1	1	1	0	0	0	0	1	1	1	0	1	0
PotVar0032724	4	3	CH04	13034524	3	3	3	4	3	3	4	3	4	4	4	4	4	4	4	3	4	3	4	4	4	3	4	4	4	3	3	3	3	4	3	4	3	4	4	3	3	4	4	4	4	3	4	4	3
PotVar0032875	2	1	CH01	64375618	1	2	1	2	2	1	2	2	1	2	1	1	1	1	1	0	0	3	1	3	1	2	1	2	3	1	2	2	1	1	0	3	1	1	1	1	0	1	1	2	1	3	1	1	1
PotVar0032877	4	4	CH01	64375655	4	4	4	4	4	4	4	4	4	4	4	4	4	4	4	4	4	4	4	4	4	4	4	4	4	4	4	4	4	4	4	4	4	4	4	4	4	4	4	4	4	4	4	4	4
PotVar0032879	4	3	CH01	64375841	3	3	3	3	4	4	4	4	3	4	3	3	4	4	4	3	3	3	3	4	4	4	3	4	4	3	4	3	3	3	3	3	3	3	4	3	3	4	3	3	3	4	4	4	4
PotVar0032987	4	3	CH01	64380049	4	4	4	4	4	3	4	3	3	3	3	3	3	3	3	3	4	4	3	3	3	3	3	3	4	3	3	4	4	4	3	4	3	4	4	3	4	3	4	4	3	4	3	3	4
PotVar0033013	4	3	CH01	64380313	3	3	3	3	4	4	4	4	3	4	3	3	4	4	4	3	3	3	3	4	4	4	3	4	4	3	4	3	3	3	3	3	3	3	4	3	3	4	3	3	3	4	4	4	4
PotVar0033044	4	2	CH01	64380588	3	3	3	3	4	3	4	3	2	3	2	2	3	3	3	2	3	3	2	3	3	3	2	3	4	2	3	3	3	3	2	3	2	3	4	2	3	3	3	3	2	4	3	3	4
PotVar0033081	1	0	CH01	64610677	1	0	1	0	1	1	0	1	1	0	1	0	0	0	0	1	1	0	1	0	0	0	0	0	0	1	0	1	1	1	1	0	0	0	1	1	1	1	1	0	0	0	0	0	1
PotVar0033086	1	2	CH01	64610871	1	0	2	0	2	3	1	2	2	2	2	1	2	2	2	2	2	0	2	1	2	2	1	1	1	2	1	1	1	2	2	0	1	1	2	2	2	3	1	0	1	0	2	2	2
PotVar0033135	4	4	CH01	65686410	4	4	4	4	4	4	4	4	4	4	4	4	4	4	4	4	4	4	4	4	4	4	4	4	4	4	4	4	4	4	4	4	4	4	4	4	4	4	4	4	4	4	4	4	4
PotVar0033883	0	1	CH01	65806504	0	1	0	0	0	1	0	1	1	1	1	0	1	1	1	1	0	0	1	1	1	1	1	1	0	1	1	0	0	0	1	0	1	0	0	1	0	1	1	0	1	0	1	1	0
PotVar0033907	0	1	CH01	65807269	0	1	0	0	0	1	0	1	1	1	1	0	1	1	1	1	0	0	1	1	1	1	1	1	0	1	1	0	0	0	1	0	1	0	0	1	0	1	1	0	1	0	1	1	0
PotVar0033939	0	1	CH05	43927027	1	0	0	1	1	0	1	1	1	0	1	0	0	0	0	1	0	1	1	0	0	0	0	1	1	0	1	1	1	0	1	1	0	0	0	0	1	0	0	0	0	1	0	0	1
PotVar0033952	1	0	CH05	43926714	0	1	0	1	1	1	1	1	0	1	0	1	0	1	1	1	0	0	0	0	0	1	1	1	1	0	1	1	0	0	1	1	1	0	0	0	0	1	0	1	1	1	0	0	1
PotVar0033978	0	1	CH05	43920269	1	0	0	1	1	0	1	1	1	0	NA	0	0	0	0	1	0	1	1	0	0	0	0	1	1	0	1	1	1	0	1	1	0	0	0	0	1	0	0	0	0	1	0	0	1
PotVar0033995	2	3	CH05	43919996	2	4	2	4	2	3	4	3	3	4	3	3	2	2	2	3	2	2	2	2	2	2	2	3	2	2	2	2	2	2	3	2	2	3	2	2	3	3	3	3	4	2	1	2	4
PotVar0034003	0	2	CH05	43919821	1	2	1	1	0	1	1	1	1	2	1	1	1	1	1	1	1	1	1	2	1	1	1	1	0	1	0	0	1	1	1	0	1	2	1	1	1	2	2	2	2	0	1	1	1
PotVar0034046	3	4	CH05	43919392	4	3	4	3	3	3	3	3	4	3	4	3	4	3	3	3	4	4	4	4	4	3	3	3	3	4	3	3	4	4	3	3	3	4	4	4	4	3	4	3	3	3	4	4	3
PotVar0034092	3	4	CH05	43918805	4	3	4	3	3	3	3	3	4	3	4	3	4	3	3	3	4	4	4	4	4	3	3	3	3	4	3	3	4	4	3	3	3	4	4	4	4	3	4	3	3	3	4	4	3
PotVar0034218	4	3	CH09	7531739	3	3	4	3	4	3	3	4	3	3	3	4	4	3	3	3	4	4	3	4	4	3	4	3	3	3	3	4	3	3	3	4	3	4	4	3	3	3	4	3	3	3	4	4	4
PotVar0034225	4	4	CH09	7531583	4	4	4	4	4	4	4	4	4	4	4	4	4	4	4	4	4	4	4	4	4	4	4	4	4	4	4	4	4	4	4	4	4	4	4	4	4	4	4	4	4	4	4	4	4
PotVar0034287	0	0	CH09	7522292	0	0	0	0	0	0	0	0	0	0	0	0	0	0	0	0	0	0	0	0	0	0	0	0	0	0	0	0	0	0	0	0	0	0	0	0	0	0	0	0	0	0	0	0	0
PotVar0034302	0	0	CH09	7519936	0	0	0	0	0	0	0	0	0	0	0	0	0	0	0	0	0	0	0	0	0	0	0	0	0	0	0	0	0	0	0	0	0	0	0	0	0	0	0	0	0	0	0	0	0
PotVar0034355	4	4	CH09	7518472	4	4	4	4	4	4	4	4	4	4	4	4	4	4	4	4	4	4	4	4	4	4	4	4	4	4	4	4	4	4	4	4	4	4	4	4	4	4	4	4	4	4	4	4	4
PotVar0034408	3	3	CH05	51893577	3	3	2	2	3	2	3	3	4	2	4	2	4	3	3	3	2	3	2	3	2	2	4	4	4	3	3	3	3	2	3	2	3	3	2	2	3	3	2	4	2	4	2	4	4
PotVar0034450	3	3	CH05	51893148	3	3	2	2	3	2	3	3	4	2	4	2	4	3	3	3	2	3	2	3	2	2	4	4	4	3	3	3	3	2	3	2	3	3	2	2	3	3	2	4	2	4	3	4	4
PotVar0034466	4	4	CH05	51893058	4	4	4	4	4	4	4	4	4	4	4	4	4	4	4	4	4	4	4	4	4	4	4	4	4	4	4	4	4	4	4	4	4	4	4	4	4	4	4	4	4	4	4	4	4
PotVar0034560	4	4	CH05	51698390	4	4	4	4	4	4	4	4	4	4	4	4	4	4	4	4	4	4	4	4	4	4	4	4	4	4	4	4	4	4	4	4	4	4	4	4	4	4	4	4	4	4	4	4	4
PotVar0034568	4	4	CH05	51698196	4	4	4	4	4	4	4	4	4	4	4	4	4	4	4	4	4	4	4	4	4	4	4	4	4	4	4	4	4	4	4	4	4	4	4	4	4	4	4	4	4	4	4	4	4
PotVar0034578	0	0	CH05	51697965	0	0	0	0	0	0	0	0	0	0	0	0	0	0	0	0	0	0	0	0	0	0	0	0	0	0	0	0	0	0	0	0	0	0	0	0	0	0	0	0	0	0	0	0	0
PotVar0034892	4	4	CH05	50863967	4	4	4	4	4	4	4	4	4	4	4	4	4	4	4	4	4	4	4	4	4	4	4	4	4	4	4	4	4	4	4	4	4	4	4	4	4	4	4	4	4	4	4	4	4
PotVar0034893	4	3	CH05	50863940	3	4	4	3	3	3	3	3	3	4	3	4	4	4	4	4	4	3	3	4	4	4	4	3	3	4	4	3	3	3	4	3	4	4	4	4	3	3	4	3	4	3	4	4	3
PotVar0034940	0	1	CH05	50863496	0	0	1	0	1	0	0	0	0	0	0	1	1	1	1	1	1	0	0	0	1	1	1	0	1	1	1	1	0	0	1	1	1	0	0	1	0	1	1	0	0	0	1	1	0
PotVar0034950	2	3	CH05	50863328	3	2	1	2	3	2	3	3	3	2	3	2	2	2	2	3	1	2	2	2	2	1	2	4	3	2	2	2	3	1	3	2	2	2	2	2	1	2	1	4	2	3	2	2	4
PotVar0034952	0	1	CH05	50863286	1	1	0	0	0	0	1	1	1	1	1	0	1	0	0	0	0	0	0	1	0	0	0	1	0	0	0	0	1	0	0	0	0	1	1	0	0	0	0	1	1	1	0	1	1
PotVar0034971	2	4	CH05	50251866	3	3	4	3	3	3	3	2	3	3	3	3	4	3	3	2	4	3	3	3	3	3	3	2	3	3	3	4	3	4	2	4	3	3	3	3	4	4	4	2	3	3	4	4	2
PotVar0034972	3	3	CH05	50251854	3	3	2	4	2	4	4	4	4	4	4	3	NA	2	2	3	2	3	4	3	3	2	2	4	2	3	2	2	3	3	3	2	2	3	4	3	2	2	2	4	4	3	NA	NA	4
PotVar0034973	2	4	CH05	50251776	3	3	4	3	3	3	3	2	3	3	3	3	4	3	3	2	4	3	3	3	3	3	3	2	3	3	3	4	3	4	2	4	3	3	3	3	4	4	4	2	3	3	4	4	2
PotVar0034977	1	1	CH05	50251671	1	1	2	0	2	0	0	0	0	0	0	1	NA	2	2	1	2	1	0	1	1	2	2	0	2	1	2	2	1	1	1	2	2	1	0	1	2	2	2	0	0	1	NA	NA	0
PotVar0034989	4	3	CH05	50251273	3	4	4	3	3	3	3	3	3	4	3	4	4	4	4	4	4	3	3	4	4	4	4	3	3	4	4	3	3	3	4	3	4	4	4	4	3	3	4	3	4	3	4	4	3
PotVar0035136	4	4	CH01	83421168	4	4	4	4	4	4	4	4	4	4	4	4	4	4	4	4	4	4	4	4	4	4	4	4	4	4	4	4	4	4	4	4	4	4	4	4	4	4	4	4	4	4	4	4	4
PotVar0035162	0	1	CH01	83422218	1	0	0	0	0	0	0	1	1	0	1	1	1	0	0	1	0	1	0	1	0	0	1	0	0	1	0	1	1	0	1	0	0	0	0	0	1	0	1	0	1	0	0	1	0
PotVar0035164	3	1	CH01	83422350	2	2	3	3	2	1	3	2	2	1	2	2	3	0	0	2	3	2	3	1	2	1	1	2	2	2	2	2	2	2	2	0	3	2	3	2	2	2	2	1	1	3	2	3	2
PotVar0035238	3	4	CH01	83423798	3	3	3	2	4	4	3	4	4	4	4	4	3	4	4	3	3	4	3	4	3	4	4	4	4	4	3	4	3	4	3	4	3	3	3	4	3	4	3	3	3	3	3	3	3
PotVar0035261	1	3	CH01	83424400	2	2	1	1	2	3	1	2	2	3	2	2	1	4	4	2	1	2	1	3	2	3	3	2	2	2	2	2	2	2	2	4	1	2	1	2	2	2	2	3	3	1	2	1	2
PotVar0035378	0	1	CH01	84051192	1	0	0	0	0	0	0	1	1	0	1	1	1	0	0	1	0	1	0	1	0	0	1	0	0	1	0	1	1	0	1	0	0	0	0	0	1	0	1	0	1	0	0	1	0
PotVar0035470	2	1	CH01	84052297	1	1	1	1	3	2	1	1	2	3	2	1	0	2	2	0	1	2	1	3	2	3	2	1	3	0	1	1	1	3	0	3	0	2	1	2	1	2	1	3	1	1	1	0	2
PotVar0035546	3	2	CH01	84053292	3	2	2	3	3	2	2	2	3	3	3	2	2	2	2	2	2	3	2	4	3	3	3	1	3	1	2	2	3	3	2	3	1	3	2	2	3	2	3	3	3	2	2	2	3
PotVar0035595	1	0	CH01	84401767	1	1	1	2	0	0	1	0	0	0	0	0	1	0	0	1	1	0	1	0	1	0	0	0	0	0	1	0	1	0	1	0	1	1	1	0	1	0	1	0	1	1	1	1	1
PotVar0035693	4	3	CH01	84405344	4	3	3	3	4	4	3	4	4	4	4	3	3	3	3	4	3	3	3	4	4	4	4	3	3	4	3	4	4	4	4	4	3	3	3	4	4	4	4	4	4	3	4	3	4
PotVar0035697	3	4	CH01	84405438	3	3	3	2	4	4	3	4	4	4	4	4	3	4	4	3	3	4	3	4	3	4	4	4	4	4	3	4	3	4	3	4	3	3	3	4	3	4	3	4	3	3	3	3	3
PotVar0035753	2	3	CH01	84646761	3	3	3	4	1	2	3	3	2	1	2	3	4	2	2	4	3	2	3	1	2	1	2	3	1	4	3	3	3	1	4	1	4	2	3	2	3	2	3	1	3	3	3	4	2
PotVar0035850	1	1	CH01	84727364	1	2	2	2	0	0	2	0	0	0	0	1	2	1	1	1	2	1	2	0	1	0	0	1	1	0	2	0	1	0	1	0	2	2	2	0	1	0	1	0	1	2	1	2	1
PotVar0035955	1	0	CH01	84983696	1	1	1	2	0	0	1	0	0	0	0	0	1	0	0	1	1	0	1	0	1	0	0	0	0	0	1	0	1	0	1	0	1	1	1	0	1	0	1	0	1	1	1	1	1
PotVar0036014	4	1	CH01	84984649	2	2	2	2	4	3	2	2	3	3	3	2	2	2	2	2	2	2	3	3	3	3	2	2	3	2	2	2	2	3	2	3	2	3	3	3	3	3	2	3	2	3	3	2	3
PotVar0036057	1	0	CH01	84985346	0	0	0	0	1	1	0	1	1	0	1	1	1	0	0	1	0	0	0	0	0	0	0	1	0	2	0	1	0	0	1	0	1	0	1	1	1	1	0	0	0	1	1	1	0
PotVar0036058	4	4	CH01	84985389	4	4	4	4	4	4	4	4	4	4	4	4	4	4	4	4	4	4	4	4	4	4	4	4	4	4	4	4	4	4	4	4	4	4	4	4	4	4	4	4	4	4	4	4	4
PotVar0036059	4	4	CH01	84985463	4	4	4	4	4	4	4	4	4	4	4	4	4	4	4	4	4	4	4	4	4	4	4	4	4	4	4	4	4	4	4	4	4	4	4	4	4	4	4	4	4	4	4	4	4
PotVar0036149	4	4	CH01	85243780	4	4	4	4	4	4	4	4	4	4	4	4	4	4	4	4	4	4	4	4	4	4	4	4	4	4	4	4	4	4	4	4	4	4	4	4	4	4	4	4	4	4	4	4	4
PotVar0036430	3	4	CH12	45972022	3	3	4	4	4	4	4	3	3	3	3	3	4	4	4	3	3	3	4	3	3	3	4	4	4	4	3	4	3	4	3	4	3	3	4	3	3	3	4	4	4	4	3	4	3
PotVar0036458	3	2	CH12	45971605	3	4	2	1	2	1	3	4	2	2	2	2	2	2	2	3	2	3	2	1	3	3	3	2	1	3	2	2	3	1	3	2	2	2	1	1	2	3	2	3	3	4	2	2	4
PotVar0036461	4	4	CH12	45971508	4	4	4	4	4	4	4	4	4	4	4	4	4	4	4	4	4	4	4	4	4	4	4	4	4	4	4	4	4	4	4	4	4	4	4	4	4	4	4	4	4	4	4	4	4
PotVar0036476	0	0	CH12	45971336	0	0	0	0	0	0	0	0	0	0	0	0	0	0	0	0	0	0	0	0	0	0	0	0	0	0	0	0	0	0	0	0	0	0	0	0	0	0	0	0	0	0	0	0	0
PotVar0036483	0	0	CH12	45971166	0	0	0	0	0	0	0	0	0	0	0	0	0	0	0	0	0	0	0	0	0	0	0	0	0	0	0	0	0	0	0	0	0	0	0	0	0	0	0	0	0	0	0	0	0
PotVar0036493	1	1	CH12	45970798	2	2	1	0	1	0	0	2	1	1	1	2	1	1	1	1	1	1	1	1	2	2	1	1	0	0	2	1	2	0	1	0	1	1	0	1	1	2	1	1	1	1	1	1	2
PotVar0036701	3	4	CH07	56007493	4	4	4	4	3	3	3	3	3	4	3	4	3	3	3	4	4	3	4	4	3	3	3	3	4	3	4	3	4	4	4	4	3	3	3	3	4	3	3	3	3	4	4	3	3
PotVar0036731	3	4	CH07	56006925	3	4	3	2	4	4	3	4	4	3	4	3	4	3	3	3	4	3	3	3	4	3	4	3	4	4	3	4	3	4	3	4	4	4	4	3	4	4	4	4	3	4	3	4	4
PotVar0036806	4	4	CH07	56005677	4	4	4	4	4	4	4	4	4	4	4	4	4	4	4	4	4	4	4	4	4	4	4	4	4	4	4	4	4	4	4	4	4	4	4	4	4	4	4	4	4	4	4	4	4
PotVar0036819	2	0	CH07	56005446	1	0	1	2	1	1	2	1	1	1	1	1	1	2	2	1	0	2	1	1	1	2	1	2	0	1	1	1	1	0	1	0	1	1	1	2	0	1	1	1	2	0	1	1	1
PotVar0036843	3	4	CH07	56004957	4	3	4	4	4	4	4	3	3	4	3	3	3	4	4	4	3	4	4	4	4	4	3	4	3	4	3	4	4	4	4	4	3	3	3	4	3	3	3	3	4	3	4	3	3
PotVar0036855	3	4	CH07	56004797	3	4	3	2	4	4	3	4	4	3	4	3	4	3	3	3	4	3	3	3	4	3	4	3	4	4	3	4	3	4	3	4	4	4	4	3	4	4	4	4	3	4	3	4	4
PotVar0036997	4	4	CH07	55736725	4	4	4	4	4	4	4	4	4	4	4	4	4	4	4	4	4	4	4	4	4	4	4	4	4	4	4	4	4	4	4	4	4	4	4	4	4	4	4	4	4	4	4	4	4
PotVar0037004	2	0	CH07	55736646	1	1	1	0	2	2	1	1	1	1	1	0	1	1	1	1	1	1	1	1	1	1	1	1	0	2	0	2	1	2	1	2	1	1	1	1	2	1	1	1	1	1	1	1	1
PotVar0037013	1	0	CH07	55736406	0	0	0	0	1	1	1	1	1	0	1	0	1	1	1	0	0	1	0	0	1	1	1	1	0	1	0	1	0	0	0	0	1	1	1	1	1	1	1	1	1	0	0	1	1
PotVar0037055	4	4	CH07	55468859	4	4	4	4	4	4	4	4	4	4	4	4	4	4	4	4	4	4	4	4	4	4	4	4	4	4	4	4	4	4	4	4	4	4	4	4	4	4	4	4	4	4	4	4	4
PotVar0037125	1	0	CH07	55383151	0	1	0	0	0	0	0	1	1	0	1	1	0	0	0	0	1	0	0	0	0	0	1	0	1	0	1	0	0	0	0	0	1	1	0	0	0	1	1	1	0	1	0	0	1
PotVar0037131	0	0	CH07	55383055	0	0	0	0	0	0	0	0	0	0	0	0	0	0	0	0	0	0	0	0	0	0	0	0	0	0	0	0	0	0	0	0	0	0	0	0	0	0	0	0	0	0	0	0	0
PotVar0037192	1	0	CH07	55080022	0	0	0	0	1	1	1	1	1	0	1	0	1	1	1	0	0	1	0	0	1	1	1	1	0	1	0	1	0	0	0	0	1	1	1	1	1	1	1	1	1	0	0	1	1
PotVar0037193	0	0	CH07	55080001	0	0	0	0	0	0	0	0	0	0	0	0	0	0	0	0	0	0	0	0	0	0	0	0	0	0	0	0	0	0	0	0	0	0	0	0	0	0	0	0	0	0	0	0	0
PotVar0037204	NA	4	CH07	55079806	3	2	3	4	2	2	3	2	2	3	2	3	3	3	3	3	2	3	3	3	3	3	2	3	3	2	3	2	3	2	3	2	2	2	3	3	2	3	2	2	3	2	3	3	2
PotVar0037217	1	0	CH07	55079650	0	1	0	0	0	0	0	1	1	0	1	1	0	0	0	0	1	0	0	0	0	0	1	0	1	0	1	0	0	0	0	0	1	1	0	0	0	0	1	1	0	1	0	0	1
PotVar0037331	4	3	CH01	30115933	3	3	3	3	3	4	3	3	4	3	4	4	4	4	4	4	3	3	4	3	4	4	3	4	4	4	3	4	3	3	4	3	4	3	3	3	4	4	3	3	4	3	3	4	3
PotVar0037364	4	4	CH12	50393818	4	4	4	4	4	4	4	4	4	4	4	4	4	4	4	4	4	4	4	4	4	4	4	4	4	4	4	4	4	4	4	4	4	4	4	4	4	4	4	4	4	4	4	4	4
PotVar0037365	4	4	CH12	50393815	4	4	4	4	4	4	4	4	4	4	4	4	4	4	4	4	4	4	4	4	4	4	4	4	4	4	4	4	4	4	4	4	4	4	4	4	4	4	4	4	4	4	4	4	4
PotVar0037390	4	4	CH12	50392827	4	4	4	4	4	4	4	4	4	4	4	4	4	4	4	4	4	4	4	4	4	4	4	4	4	4	4	4	4	4	4	4	4	4	4	4	4	4	4	4	4	4	4	4	4
PotVar0037409	2	1	CH12	50391990	2	2	2	1	2	1	0	2	1	2	1	2	1	2	2	1	2	1	2	2	2	2	1	2	1	0	2	2	2	1	1	1	2	2	2	2	1	2	2	1	2	2	2	1	2
PotVar0037414	4	2	CH12	50391925	3	4	3	2	3	2	3	4	2	3	2	3	3	3	3	3	3	2	3	2	3	3	4	3	2	3	3	3	3	2	3	3	3	3	3	2	3	4	3	3	4	4	3	3	4
PotVar0037515	4	4	CH12	50382615	4	4	4	4	4	4	4	4	4	4	4	4	4	4	4	4	4	4	4	4	4	4	4	4	4	4	4	4	4	4	4	4	4	4	4	4	4	4	4	4	4	4	4	4	4
PotVar0037524	2	3	CH12	50382391	2	2	2	3	2	3	4	2	3	2	3	2	3	2	2	3	2	3	2	2	2	2	3	2	3	4	2	2	2	3	3	3	2	2	2	2	3	2	2	3	2	2	2	3	2
PotVar0037528	4	4	CH12	50382244	4	4	4	4	4	4	4	4	4	4	4	4	4	4	4	4	4	4	4	4	4	4	4	4	4	4	4	4	4	4	4	4	4	4	4	4	4	4	4	4	4	4	4	4	4
PotVar0037665	1	0	CH12	50379400	0	1	1	1	0	1	1	0	1	0	1	0	0	1	1	0	0	0	1	0	0	1	1	0	0	1	0	1	0	1	0	1	0	0	1	0	1	0	1	1	0	1	0	0	0
PotVar0037683	3	4	CH12	50379146	4	3	3	3	4	3	3	4	3	4	3	4	4	3	3	4	4	4	3	4	4	3	3	4	4	3	4	3	4	3	4	3	4	4	3	4	3	4	3	3	4	3	4	4	4
PotVar0037734	0	0	CH12	50362012	0	0	0	0	0	0	0	0	0	0	0	0	0	0	0	0	0	0	0	0	0	0	0	0	0	0	0	0	0	0	0	0	0	0	0	0	0	0	0	0	0	0	0	0	0
PotVar0037874	2	NA	CH02	1901118	0	0	0	3	4	4	4	4	0	2	0	2	0	4	4	0	4	4	4	1	2	2	4	4	2	4	2	3	0	0	0	4	4	0	0	2	0	4	0	4	0	4	4	0	3
PotVar0037922	2	1	CH02	33904041	1	2	3	1	1	3	2	2	1	1	1	1	1	2	2	2	2	2	1	2	2	2	1	2	2	1	2	2	1	2	2	0	1	1	2	1	3	1	2	2	2	0	2	1	3
PotVar0037944	4	4	CH02	33904360	4	4	4	4	4	4	4	4	4	4	4	4	4	4	4	4	4	4	4	4	4	4	4	4	4	4	4	4	4	4	4	4	4	4	4	4	4	4	4	4	4	4	4	4	4
PotVar0037977	2	4	CH02	33904943	3	2	2	3	3	3	3	3	4	4	4	3	3	3	3	3	3	3	4	3	3	3	3	3	2	4	3	3	3	3	3	4	3	3	3	3	2	3	3	3	2	4	3	3	2
PotVar0037982	3	2	CH02	33905026	3	3	3	2	3	3	2	3	2	3	2	2	3	2	2	4	2	3	2	3	2	2	2	2	3	2	2	2	3	3	4	2	2	2	2	2	3	3	4	3	2	2	3	3	3
PotVar0038032	0	0	CH02	33960423	0	0	0	0	0	0	0	0	0	0	0	0	0	0	0	0	0	0	0	0	0	0	0	0	0	0	0	0	0	0	0	0	0	0	0	0	0	0	0	0	0	0	0	0	0
PotVar0038033	3	3	CH02	33960472	2	3	4	3	2	4	4	3	3	2	3	3	2	4	4	2	4	3	3	3	4	4	3	4	3	3	4	4	2	3	2	2	3	3	4	3	4	2	2	3	4	2	3	2	4
PotVar0038036	4	4	CH02	33960559	4	4	4	4	4	4	4	4	4	4	4	4	4	4	4	4	4	4	4	4	4	4	4	4	4	4	4	4	4	4	4	4	4	4	4	4	4	4	4	4	4	4	4	4	4
PotVar0038191	4	4	CH02	34025766	4	4	4	4	4	4	4	4	4	4	4	4	4	4	4	4	4	4	4	4	4	4	4	4	4	4	4	4	4	4	4	4	4	4	4	4	4	4	4	4	4	4	4	4	4
PotVar0038199	4	4	CH02	34025841	4	4	4	4	4	4	4	4	4	4	4	4	4	4	4	4	4	4	4	4	4	4	4	4	4	4	4	4	4	4	4	4	4	4	4	4	4	4	4	4	4	4	4	4	4
PotVar0038205	4	4	CH02	34026268	4	4	4	4	4	4	4	4	4	4	4	4	4	4	4	4	4	4	4	4	4	4	4	4	4	4	4	4	4	4	4	4	4	4	4	4	4	4	4	4	4	4	4	4	4
PotVar0038206	3	2	CH02	34026293	2	3	3	3	2	2	3	2	2	1	2	3	2	3	3	1	3	2	2	2	3	3	3	3	2	2	3	3	2	2	1	2	3	3	3	3	3	2	1	2	4	2	2	2	3
PotVar0038207	0	1	CH02	34026365	0	0	1	0	0	2	1	1	1	1	1	0	0	1	1	1	1	1	1	1	1	1	0	1	1	1	1	1	0	1	1	0	0	0	1	0	1	0	1	1	0	0	1	0	1
PotVar0038256	3	3	CH02	34027802	2	3	4	3	2	4	4	3	3	2	3	3	2	4	4	2	4	3	3	3	4	4	3	4	3	3	4	4	2	3	2	2	3	3	4	3	4	2	2	3	4	2	3	2	4
PotVar0038260	4	4	CH02	34027886	4	4	4	4	4	4	4	4	4	4	4	4	4	4	4	4	4	4	4	4	4	4	4	4	4	4	4	4	4	4	4	4	4	4	4	4	4	4	4	4	4	4	4	4	4
PotVar0038345	3	3	CH02	34029182	2	3	4	3	2	4	4	3	3	2	3	3	2	4	4	2	4	3	3	3	4	4	3	4	3	3	4	4	2	3	2	2	3	3	4	3	4	2	2	3	4	2	3	2	4
PotVar0038389	4	4	CH02	34560059	4	4	4	4	4	4	4	4	4	4	4	4	4	4	4	4	4	4	4	4	4	4	4	4	4	4	4	4	4	4	4	4	4	4	4	4	4	4	4	4	4	4	4	4	4
PotVar0038392	0	0	CH02	34560182	0	0	0	0	0	0	0	0	0	0	0	0	0	0	0	0	0	0	0	0	0	0	0	0	0	0	0	0	0	0	0	0	0	0	0	0	0	0	0	0	0	0	0	0	0
PotVar0038395	3	3	CH02	34560277	2	3	4	3	2	4	4	3	3	3	3	3	2	4	4	2	4	3	3	3	4	4	3	4	3	3	4	4	2	3	2	2	3	3	4	3	4	2	2	3	4	2	3	2	4
PotVar0038424	2	2	CH02	34560748	2	2	2	2	3	2	2	3	2	2	2	2	2	1	1	4	2	2	2	3	1	1	2	2	2	2	2	1	2	2	4	2	2	1	2	1	2	3	3	3	1	2	3	2	2
PotVar0038425	3	4	CH02	34560862	4	3	3	3	3	4	3	3	4	4	4	3	4	4	4	3	3	4	4	3	4	4	3	3	3	4	3	4	4	4	3	4	3	4	3	4	3	3	4	3	3	4	3	4	3
PotVar0038427	1	1	CH02	34560919	2	1	0	1	2	0	0	1	1	1	1	1	2	0	0	2	0	1	1	1	0	0	1	0	1	1	0	0	2	1	2	2	1	1	0	1	0	2	2	1	0	2	1	2	0
PotVar0038431	4	4	CH02	34560987	4	4	4	4	4	4	4	4	4	4	4	4	4	4	4	4	4	4	4	4	4	4	4	4	4	4	4	4	4	4	4	4	4	4	4	4	4	4	4	4	4	4	4	4	4
PotVar0038600	0	0	CH02	34813518	0	0	0	0	0	0	0	0	0	0	0	0	0	0	0	0	0	0	0	0	0	0	0	0	0	0	0	0	0	0	0	0	0	0	0	0	0	0	0	0	0	0	0	0	0
PotVar0038615	4	4	CH02	34814759	4	4	4	4	4	4	4	4	4	4	4	4	4	4	4	4	4	4	4	4	4	4	4	4	4	4	4	4	4	4	4	4	4	4	4	4	4	4	4	4	4	4	4	4	4
PotVar0038630	1	1	CH02	34814960	2	1	0	1	2	0	0	1	1	1	1	1	2	0	0	2	0	1	1	1	0	0	1	0	1	1	0	0	2	1	2	2	1	1	0	1	0	2	2	1	0	2	1	2	0
PotVar0038659	4	4	CH02	34815659	4	4	4	4	4	4	4	4	4	4	4	4	4	4	4	4	4	4	4	4	4	4	4	4	4	4	4	4	4	4	4	4	4	4	4	4	4	4	4	4	4	4	4	4	4
PotVar0038665	3	2	CH02	34815811	3	3	3	2	3	3	2	3	2	2	2	2	3	2	2	4	2	3	2	3	2	2	2	2	3	2	2	2	3	3	4	2	2	2	2	2	3	3	4	3	2	2	3	3	3
PotVar0038673	3	3	CH02	34815984	2	3	4	3	2	4	4	3	3	3	3	3	2	4	4	2	4	3	3	3	4	4	3	4	3	3	4	4	2	3	2	2	3	3	4	3	4	2	2	3	4	2	3	2	4
PotVar0038674	2	4	CH02	34816049	3	2	2	3	3	3	3	3	4	4	4	3	3	3	3	3	3	3	4	3	3	3	3	3	2	4	3	3	3	3	3	4	3	3	3	3	2	3	3	3	2	4	3	3	2
PotVar0038714	4	4	CH02	34816570	4	4	4	4	4	4	4	4	4	4	4	4	4	4	4	4	4	4	4	4	4	4	4	4	4	4	4	4	4	4	4	4	4	4	4	4	4	4	4	4	4	4	4	4	4
PotVar0038744	2	2	CH02	35111835	3	2	2	1	2	3	1	2	2	1	2	1	3	2	2	3	1	3	2	2	2	2	1	1	2	1	1	2	3	3	3	2	1	2	1	2	2	2	4	2	1	2	2	3	2
PotVar0038746	4	4	CH02	35111907	4	4	4	4	4	4	4	4	4	4	4	4	4	4	4	4	4	4	4	4	4	4	4	4	4	4	4	4	4	4	4	4	4	4	4	4	4	4	4	4	4	4	4	4	4
PotVar0038753	4	3	CH02	35112045	3	3	4	3	3	4	4	3	4	4	4	4	3	4	4	3	4	3	4	4	4	4	3	4	4	4	4	4	3	4	3	3	3	3	4	3	4	3	3	3	4	3	3	3	4
PotVar0038760	4	4	CH02	35112357	4	4	4	4	4	4	4	4	4	4	4	4	4	4	4	4	4	4	4	4	4	4	4	4	4	4	4	4	4	4	4	4	4	4	4	4	4	4	4	4	4	4	4	4	4
PotVar0038842	0	1	CH02	35113240	1	1	0	1	1	0	0	1	0	0	0	0	1	0	0	1	0	1	0	0	0	0	1	0	0	0	0	0	1	0	1	1	1	1	0	1	0	1	1	1	0	1	1	1	0
PotVar0038859	4	3	CH02	35114037	3	3	4	3	3	4	4	3	4	4	4	4	3	4	4	3	4	3	4	4	4	4	3	4	4	4	4	4	3	4	3	3	3	3	4	3	4	3	3	3	4	3	3	3	4
PotVar0038869	0	0	CH02	35116125	0	0	0	0	0	0	0	0	0	0	0	0	0	0	0	0	0	0	0	0	0	0	0	0	0	0	0	0	0	0	0	0	0	0	0	0	0	0	0	0	0	0	0	0	0
PotVar0038876	4	3	CH02	35116322	3	3	4	3	3	4	4	3	4	4	4	4	3	4	4	3	4	3	4	4	4	4	3	4	4	4	4	4	3	4	3	3	3	3	4	3	4	3	3	3	4	3	3	3	4
PotVar0038880	4	3	CH02	35116455	3	3	4	3	3	4	4	3	4	4	4	4	3	4	4	3	4	3	4	4	4	4	3	4	4	4	4	4	3	4	3	3	3	3	4	3	4	3	3	3	4	3	3	3	4
PotVar0038898	4	4	CH02	22153735	4	4	4	4	4	4	4	4	4	4	4	4	4	4	4	4	4	4	4	4	4	4	4	4	4	4	4	4	4	4	4	4	4	4	4	4	4	4	4	4	4	4	4	4	4
PotVar0038913	0	0	CH02	22153511	0	0	0	0	0	0	0	0	0	0	0	0	0	0	0	0	0	0	0	0	0	0	0	0	0	0	0	0	0	0	0	0	0	0	0	0	0	0	0	0	0	0	0	0	0
PotVar0038956	2	4	CH02	22152915	2	3	3	4	3	3	4	4	3	3	3	3	2	3	3	2	4	3	3	3	3	3	3	4	2	3	3	3	2	2	2	3	4	3	2	3	2	3	2	4	3	4	4	2	3
PotVar0038983	2	4	CH02	22152568	2	3	3	4	3	3	4	4	3	3	3	3	2	3	3	2	4	3	3	3	3	3	3	4	2	3	3	3	2	2	2	3	4	3	2	3	2	3	2	4	3	4	4	2	3
PotVar0038987	4	4	CH02	22152457	4	4	4	4	4	4	4	4	4	4	4	4	4	4	4	4	4	4	4	4	4	4	4	4	4	4	4	4	4	4	4	4	4	4	4	4	4	4	4	4	4	4	4	4	4
PotVar0039003	4	4	CH02	22152216	4	4	4	4	4	4	4	4	4	4	4	4	4	4	4	4	4	4	4	4	4	4	4	4	4	4	4	4	4	4	4	4	4	4	4	4	4	4	4	4	4	4	4	4	4
PotVar0039005	2	2	CH02	22152144	1	2	2	3	2	2	3	3	2	1	2	3	1	2	2	1	3	2	2	2	2	2	2	3	NA	2	2	2	1	0	1	2	3	2	1	2	2	2	0	3	3	2	2	1	2
PotVar0039036	2	2	CH02	22151711	1	2	2	3	2	2	3	3	2	1	2	3	1	2	2	1	3	2	2	2	2	2	2	3	1	2	2	2	1	0	1	2	3	2	1	2	2	2	0	3	3	2	2	1	2
PotVar0039054	4	4	CH02	22005236	4	4	4	4	4	4	4	4	4	4	4	4	4	4	4	4	4	4	4	4	4	4	4	4	4	4	4	4	4	4	4	4	4	4	4	4	4	4	4	4	4	4	4	4	4
PotVar0039087	4	4	CH02	22003894	4	4	4	4	4	4	4	4	4	4	4	4	4	4	4	4	4	4	4	4	4	4	4	4	4	4	4	4	4	4	4	4	4	4	4	4	4	4	4	4	4	4	4	4	4
PotVar0039091	0	0	CH02	22003741	0	0	0	0	0	0	0	0	0	0	0	0	0	0	0	0	0	0	0	0	0	0	0	0	0	0	0	0	0	0	0	0	0	0	0	0	0	0	0	0	0	0	0	0	0
PotVar0039114	4	4	CH02	22001782	4	4	4	4	4	4	4	4	4	4	4	4	4	4	4	4	4	4	4	4	4	4	4	4	4	4	4	4	4	4	4	4	4	4	4	4	4	4	4	4	4	4	4	4	4
PotVar0039157	4	2	CH02	20906908	3	3	3	3	3	3	3	3	3	2	3	4	3	3	3	3	3	3	3	3	3	3	3	3	3	3	3	3	3	2	3	3	3	3	3	3	4	3	2	3	4	2	3	3	3
PotVar0039194	2	0	CH02	20906308	1	1	1	1	0	1	1	1	1	2	1	2	1	1	1	1	1	1	1	0	2	2	1	1	1	1	2	0	1	1	1	1	1	2	1	2	1	1	1	1	1	1	1	1	0
PotVar0039203	2	4	CH02	20904854	3	3	3	3	4	3	3	3	3	2	3	2	3	3	3	3	3	3	3	4	2	2	3	3	3	3	2	4	3	3	3	3	3	2	3	2	3	3	3	3	3	3	3	3	4
PotVar0039269	4	4	CH02	20903966	4	4	4	4	4	4	4	4	4	4	4	4	4	4	4	4	4	4	4	4	4	4	4	4	4	4	4	4	4	4	4	4	4	4	4	4	4	4	4	4	4	4	4	4	4
PotVar0039342	2	2	CH02	20895957	2	2	2	2	1	2	2	2	2	4	2	2	2	2	2	2	2	2	2	1	3	3	2	2	2	2	3	1	2	3	2	2	2	3	2	3	1	2	3	2	1	3	2	2	1
PotVar0039343	4	4	CH02	20895903	4	4	4	4	4	4	4	4	4	4	4	4	4	4	4	4	4	4	4	4	4	4	4	4	4	4	4	4	4	4	4	4	4	4	4	4	4	4	4	4	4	4	4	4	4
PotVar0039373	3	2	CH02	20895536	3	2	2	2	2	3	2	2	3	4	3	2	3	3	3	3	2	3	3	2	3	3	3	2	2	3	3	2	3	4	3	3	2	3	3	3	2	3	4	2	NA	3	2	3	2
PotVar0039456	4	4	CH02	20838940	4	4	4	4	4	4	4	4	4	4	4	4	4	4	4	4	4	4	4	4	4	4	4	4	4	4	4	4	4	4	4	4	4	4	4	4	4	4	4	4	4	4	4	4	4
PotVar0039481	0	0	CH02	20838629	0	0	0	0	0	0	0	0	0	0	0	0	0	0	0	0	0	0	0	0	0	0	0	0	0	0	0	0	0	0	0	0	0	0	0	0	0	0	0	0	0	0	0	0	0
PotVar0039493	3	4	CH02	20838472	3	4	4	4	3	3	4	4	3	4	3	4	3	3	3	3	4	3	3	3	4	4	3	4	3	3	4	3	3	3	3	3	4	4	3	4	3	3	3	4	4	4	4	3	3
PotVar0039499	4	4	CH02	20838380	4	4	4	4	4	4	4	4	4	4	4	4	4	4	4	4	4	4	4	4	4	4	4	4	4	4	4	4	4	4	4	4	4	4	4	4	4	4	4	4	4	4	4	4	4
PotVar0039500	2	4	CH02	20838370	3	3	3	3	4	3	3	3	3	2	3	2	3	3	3	3	3	3	3	4	2	2	3	3	3	3	2	4	3	3	3	3	3	2	3	2	3	3	3	3	3	3	3	3	4
PotVar0039588	0	0	CH04	8362017	0	0	0	0	0	0	0	0	0	0	0	0	0	0	0	0	0	0	0	0	0	0	0	0	0	0	0	0	0	0	0	0	0	0	0	0	0	0	0	0	0	0	0	0	0
PotVar0039595	0	0	CH04	8362226	0	0	0	0	0	0	0	0	0	0	0	0	0	0	0	0	0	0	0	0	0	0	0	0	0	0	0	0	0	0	0	0	0	0	0	0	0	0	0	0	0	0	0	0	0
PotVar0039597	3	4	CH04	8362270	4	4	4	4	3	3	3	4	4	3	4	4	4	3	3	3	4	3	3	3	3	3	4	3	4	4	4	3	4	4	3	4	4	3	3	3	3	4	3	4	3	4	4	4	4
PotVar0039621	4	3	CH04	8362490	3	3	4	4	3	3	4	3	4	3	4	4	3	4	4	4	4	4	3	3	3	3	4	3	3	4	3	4	3	3	4	4	3	4	4	4	3	3	4	3	4	4	4	3	4
PotVar0039654	0	0	CH06	54086714	0	0	0	0	0	0	0	0	0	0	0	0	0	0	0	0	0	0	0	0	0	0	0	0	0	0	0	0	0	0	0	0	0	0	0	0	0	0	0	0	0	0	0	0	0
PotVar0039686	0	NA	CH06	54085611	2	1	2	1	2	1	2	2	1	1	1	1	1	1	1	2	1	1	1	2	1	2	1	2	1	2	1	2	2	1	2	1	2	2	1	2	1	2	2	1	2	2	1	1	2
PotVar0039801	0	1	CH06	53990177	0	0	1	0	1	0	1	1	1	0	1	0	0	1	1	0	0	0	0	1	0	0	1	0	0	1	1	1	0	0	0	0	1	1	0	0	0	0	1	0	0	1	0	0	1
PotVar0039893	4	3	CH06	53989102	4	4	3	4	3	3	3	3	3	4	3	4	4	3	3	4	4	4	4	3	4	4	3	4	4	3	3	3	4	4	4	4	3	3	4	4	4	4	3	4	4	3	4	4	3
PotVar0039904	0	1	CH06	53988827	0	0	1	0	1	1	1	1	1	0	1	0	0	1	1	0	0	0	0	1	0	0	1	0	0	1	1	1	0	0	0	0	1	1	0	0	0	0	1	0	0	1	0	0	1
PotVar0039932	0	0	CH06	53988565	0	0	0	0	0	0	0	0	0	0	0	0	0	0	0	0	0	0	0	0	0	0	0	0	0	0	0	0	0	0	0	0	0	0	0	0	0	0	0	0	0	0	0	0	0
PotVar0039939	4	4	CH06	53988417	4	4	4	4	4	4	4	4	4	4	4	4	4	4	4	4	4	4	4	4	4	4	4	4	4	4	4	4	4	4	4	4	4	4	4	4	4	4	4	4	4	4	4	4	4
PotVar0039998	4	4	CH06	53854949	4	4	4	4	4	4	4	4	4	4	4	4	4	4	4	4	4	4	4	4	4	4	4	4	4	4	4	4	4	4	4	4	4	4	4	4	4	4	4	4	4	4	4	4	4
PotVar0040034	0	3	CH06	53853554	2	1	2	1	2	2	2	2	1	1	1	1	1	1	1	2	1	1	1	2	1	2	1	2	1	2	2	2	2	1	2	1	2	2	1	2	1	2	2	1	2	2	1	1	2
PotVar0040071	4	4	CH06	53852615	4	4	4	4	4	4	4	4	4	4	4	4	4	4	4	4	4	4	4	4	4	4	4	4	4	4	4	4	4	4	4	4	4	4	4	4	4	4	4	4	4	4	4	4	4
PotVar0040162	4	3	CH06	53850397	4	4	3	4	3	3	3	3	3	4	3	4	4	3	3	4	4	4	4	3	4	4	3	4	4	3	3	3	4	4	4	4	3	3	4	4	4	4	3	4	4	3	4	4	3
PotVar0040236	0	2	CH06	53795618	2	1	1	1	1	1	1	1	0	1	0	1	1	0	0	2	1	1	1	1	1	2	0	2	1	1	1	1	2	1	2	1	1	1	1	2	1	2	1	1	2	1	1	1	1
PotVar0040262	4	4	CH06	53795371	4	4	4	4	4	4	4	4	4	4	4	4	4	4	4	4	4	4	4	4	4	4	4	4	4	4	4	4	4	4	4	4	4	4	4	4	4	4	4	4	4	4	4	4	4
PotVar0040289	0	0	CH06	53795098	0	0	0	0	0	0	0	0	0	0	0	0	0	0	0	0	0	0	0	0	0	0	0	0	0	0	0	0	0	0	0	0	0	0	0	0	0	0	0	0	0	0	0	0	0
PotVar0040299	0	3	CH06	53794969	2	1	2	1	2	2	2	2	1	1	1	1	1	NA	1	2	1	1	1	2	1	2	1	2	1	2	2	2	2	1	2	1	2	2	1	2	1	2	2	1	2	2	1	1	2
PotVar0040351	0	3	CH06	53752555	2	1	2	1	2	2	2	2	1	1	1	1	1	1	1	2	1	1	1	2	1	2	1	2	1	2	2	2	2	1	2	1	2	2	1	2	1	2	2	1	2	2	1	1	2
PotVar0040353	0	0	CH06	53752438	0	0	0	0	0	0	0	0	0	0	0	0	0	0	0	0	0	0	0	0	0	0	0	0	0	0	0	0	0	0	0	0	0	0	0	0	0	0	0	0	0	0	0	0	0
PotVar0040366	0	0	CH06	53750955	0	0	0	0	0	0	0	0	0	0	0	0	0	0	0	0	0	0	0	0	0	0	0	0	0	0	0	0	0	0	0	0	0	0	0	0	0	0	0	0	0	0	0	0	0
PotVar0040426	0	NA	CH06	53749641	2	1	2	1	2	2	2	2	1	1	1	1	1	1	1	2	1	1	1	2	1	2	1	2	1	2	2	2	2	1	2	1	2	2	1	2	1	2	2	1	2	2	1	1	2
PotVar0040506	4	3	CH06	53748360	4	4	3	4	3	3	3	3	3	4	3	4	4	3	3	4	4	4	4	3	4	4	3	4	4	3	3	3	4	4	4	4	3	3	4	4	4	4	3	4	4	3	4	4	3
PotVar0040531	1	3	CH06	53487905	2	2	2	2	2	2	2	3	2	1	2	1	1	1	NA	2	2	2	1	2	2	2	2	2	2	3	3	3	2	1	2	1	2	2	2	3	3	3	2	2	3	3	1	1	2
PotVar0040532	4	4	CH06	53487797	4	4	4	4	4	4	4	4	4	4	4	4	4	4	4	4	4	4	4	4	4	4	4	4	4	4	4	4	4	4	4	4	4	4	4	4	4	4	4	4	4	4	4	4	4
PotVar0040650	0	1	CH06	52931915	0	0	1	0	1	1	1	1	1	0	1	0	0	1	1	0	0	0	0	1	0	0	1	0	0	1	1	1	0	0	0	0	1	1	0	0	0	0	1	0	0	1	0	0	1
PotVar0040690	4	3	CH06	52928784	4	4	3	4	3	3	3	3	3	4	3	4	4	NA	NA	4	4	4	4	3	4	4	3	4	4	3	NA	3	4	4	4	4	3	3	4	4	4	4	3	4	4	3	4	4	3
PotVar0040740	4	NA	CH06	16055529	4	4	3	4	3	4	3	3	3	3	3	4	3	NA	3	4	4	4	4	3	4	3	3	4	3	4	3	4	4	4	4	4	3	4	3	4	4	3	3	4	4	4	4	3	3
PotVar0040899	0	0	CH03	10502360	0	0	0	0	0	0	0	0	0	0	0	0	0	0	0	0	0	0	0	0	0	0	0	0	0	0	0	0	0	0	0	0	0	0	0	0	0	0	0	0	0	0	0	0	0
PotVar0040934	4	4	CH03	10596247	4	4	4	4	4	4	4	4	4	4	4	4	4	4	4	4	4	4	4	4	4	4	4	4	4	4	4	4	4	4	4	4	4	4	4	4	4	4	4	4	4	4	4	4	4
PotVar0040971	0	0	CH06	55572196	0	0	0	0	0	0	0	0	0	0	0	0	0	0	0	0	0	0	0	0	0	0	0	0	0	0	0	0	0	0	0	0	0	0	0	0	0	0	0	0	0	0	0	0	0
PotVar0040975	1	1	CH06	55572089	2	0	2	1	1	1	1	2	0	0	0	1	0	1	1	1	0	0	1	2	0	1	1	1	0	2	1	2	2	1	1	0	1	3	0	1	0	0	2	1	1	1	2	0	2
PotVar0040976	4	3	CH06	55571985	3	4	3	4	3	4	3	3	4	4	4	4	4	NA	NA	4	4	4	4	3	4	4	3	4	4	3	3	3	3	4	4	4	4	NA	4	4	4	4	3	4	4	3	4	4	3
PotVar0040983	4	4	CH06	55571818	4	4	4	4	4	4	4	4	4	4	4	4	4	4	4	4	4	4	4	4	4	4	4	4	4	4	4	4	4	4	4	4	4	4	4	4	4	4	4	4	4	4	4	4	4
PotVar0040998	4	4	CH06	55571460	4	4	4	4	4	4	4	4	4	4	4	4	4	4	4	4	4	4	4	4	4	4	4	4	4	4	4	4	4	4	4	4	4	4	4	4	4	4	4	4	4	4	4	4	4
PotVar0040999	0	1	CH06	55571408	1	0	1	0	1	0	1	1	0	0	0	0	0	1	1	0	0	0	0	1	0	0	1	0	0	1	1	1	1	0	0	0	0	2	0	0	0	0	1	0	0	1	0	0	1
PotVar0041021	0	0	CH06	55570496	0	0	0	0	0	0	0	0	0	0	0	0	0	0	0	0	0	0	0	0	0	0	0	0	0	0	0	0	0	0	0	0	0	0	0	0	0	0	0	0	0	0	0	0	0
PotVar0041040	0	0	CH06	55569993	0	0	0	0	0	0	0	0	0	0	0	0	0	0	0	0	0	0	0	0	0	0	0	0	0	0	0	0	0	0	0	0	0	0	0	0	0	0	0	0	0	0	0	0	0
PotVar0041048	4	4	CH06	55569881	4	4	4	4	4	4	4	4	4	4	4	4	4	4	4	4	4	4	4	4	4	4	4	4	4	4	4	4	4	4	4	4	4	4	4	4	4	4	4	4	4	4	4	4	4
PotVar0041078	4	4	CH06	55569340	4	4	4	4	4	4	4	4	4	4	4	4	4	4	4	4	4	4	4	4	4	4	4	4	4	4	4	4	4	4	4	4	4	4	4	4	4	4	4	4	4	4	4	4	4
PotVar0041079	4	3	CH06	55569245	3	4	3	4	3	4	3	3	4	4	4	4	4	3	3	4	4	4	4	3	4	4	3	4	4	3	3	3	3	4	4	4	4	2	4	4	4	4	3	4	4	3	4	4	3
PotVar0041080	4	4	CH06	55569241	4	4	4	4	4	4	4	4	4	4	4	4	4	4	4	4	4	4	4	4	4	4	4	4	4	4	4	4	4	4	4	4	4	4	4	4	4	4	4	4	4	4	4	4	4
PotVar0041119	0	2	CH06	55411335	2	1	1	0	2	0	1	2	0	0	0	1	1	1	1	1	0	1	1	2	0	1	2	1	0	2	1	1	2	0	1	0	2	2	0	1	1	2	2	1	1	1	0	1	2
PotVar0041124	0	0	CH06	55411263	0	0	0	0	0	0	0	0	0	0	0	0	0	0	0	0	0	0	0	0	0	0	0	0	0	0	0	0	0	0	0	0	0	0	0	0	0	0	0	0	0	0	0	0	0
PotVar0041126	4	4	CH06	55411248	4	4	4	4	4	4	4	4	4	4	4	4	4	4	4	4	4	4	4	4	4	4	4	4	4	4	4	4	4	4	4	4	4	4	4	4	4	4	4	4	4	4	4	4	4
PotVar0041137	0	0	CH06	55410399	0	0	0	0	0	0	0	0	0	0	0	0	0	0	0	0	0	0	0	0	0	0	0	0	0	0	0	0	0	0	0	0	0	0	0	0	0	0	0	0	0	0	0	0	0
PotVar0041153	2	1	CH06	55330809	1	2	1	2	1	2	1	1	3	3	3	1	2	2	2	1	3	2	1	1	3	1	1	1	3	1	2	1	1	2	1	3	1	1	3	1	2	1	1	1	1	2	1	2	1
PotVar0041159	4	4	CH06	55330679	4	4	4	4	4	4	4	4	4	4	4	4	4	4	4	4	4	4	4	4	4	4	4	4	4	4	4	4	4	4	4	4	4	4	4	4	4	4	4	4	NA	4	4	4	4
PotVar0041181	4	3	CH06	55326982	4	4	3	4	3	4	3	3	4	4	4	4	4	2	2	4	4	4	4	3	4	4	3	4	4	3	3	3	4	4	4	4	4	3	4	4	4	4	3	4	4	3	4	4	3
PotVar0041187	4	4	CH06	55326889	4	4	4	4	4	4	4	4	4	4	4	4	4	4	4	4	4	4	4	4	4	4	4	4	4	4	4	4	4	4	4	4	4	4	4	4	4	4	4	4	4	4	4	4	4
PotVar0041190	0	0	CH06	55326793	0	0	0	0	0	0	0	0	0	0	0	0	0	0	0	0	0	0	0	0	0	0	0	0	0	0	0	0	0	0	0	0	0	0	0	0	0	0	0	0	0	0	0	0	0
PotVar0041199	4	4	CH06	55326607	4	4	4	4	4	4	4	4	4	4	4	4	4	4	4	4	4	4	4	4	4	4	4	4	4	4	4	4	4	4	4	4	4	4	4	4	4	4	4	4	4	4	4	4	4
PotVar0041202	4	2	CH06	55117552	3	3	3	4	2	4	2	2	4	4	4	3	3	3	3	3	4	3	3	2	4	3	2	3	4	2	3	3	3	4	3	4	2	2	4	3	3	2	2	3	3	3	4	3	2
PotVar0041212	4	4	CH06	55116964	4	4	4	4	4	4	4	4	4	4	4	4	4	4	4	4	4	4	4	4	4	4	4	4	4	4	4	4	4	4	4	4	4	4	4	4	4	4	4	4	4	4	4	4	4
PotVar0041263	4	4	CH01	74151899	4	4	4	4	4	4	4	4	4	4	4	4	4	4	4	4	4	4	4	4	4	4	4	4	4	4	4	4	4	4	4	4	4	4	4	4	4	4	4	4	4	4	4	4	4
PotVar0041271	3	4	CH01	74152046	3	4	3	4	3	4	3	3	4	3	4	3	4	4	4	4	4	2	4	3	3	3	3	4	3	4	4	4	3	3	4	3	4	4	4	3	4	3	4	4	4	4	4	4	4
PotVar0041300	4	3	CH01	74153466	3	3	3	4	4	3	4	3	3	3	3	4	3	3	3	3	3	4	3	4	3	3	3	3	4	3	3	4	3	3	3	4	3	4	4	3	4	3	3	4	3	4	3	3	4
PotVar0041317	0	0	CH01	74153703	0	0	0	0	0	0	0	0	0	0	0	0	0	0	0	0	0	0	0	0	0	0	0	0	0	0	0	0	0	0	0	0	0	0	0	0	0	0	0	0	0	0	0	0	0
PotVar0041319	4	3	CH01	74153739	4	4	4	3	NA	3	3	4	4	3	4	4	3	3	3	4	3	4	4	3	3	3	4	4	3	4	4	4	4	3	4	4	4	3	3	4	3	3	4	3	4	4	3	3	3
PotVar0041355	0	0	CH01	74249199	0	0	0	0	0	0	0	0	0	0	0	0	0	0	0	0	0	0	0	0	0	0	0	0	0	0	0	0	0	0	0	0	0	0	0	0	0	0	0	0	0	0	0	0	0
PotVar0041366	3	4	CH01	74249296	3	3	3	2	4	4	3	4	4	4	4	4	3	4	4	3	3	4	3	4	3	4	4	4	4	4	3	4	3	4	3	4	3	3	3	4	3	4	3	3	3	3	3	3	3
PotVar0041397	3	4	CH01	74250906	3	3	3	2	4	4	3	4	4	4	4	4	3	4	4	3	3	4	3	4	3	4	4	4	4	4	3	4	3	4	3	4	3	3	3	4	3	4	3	3	3	3	3	3	3
PotVar0041398	1	1	CH01	74250984	1	1	1	NA	2	1	2	0	0	1	0	0	2	1	1	1	2	0	1	1	2	1	0	0	1	0	1	0	1	1	1	0	1	2	2	0	2	1	1	2	1	1	2	2	2
PotVar0041560	0	1	CH01	74388550	1	1	1	0	0	1	0	1	1	1	1	0	1	1	1	1	1	0	1	0	1	1	1	1	0	1	1	0	1	1	1	0	1	0	0	1	0	1	1	0	1	0	1	1	0
PotVar0041585	0	0	CH01	74389555	0	0	0	0	0	0	0	0	0	0	0	0	0	0	0	0	0	0	0	0	0	0	0	0	0	0	0	0	0	0	0	0	0	0	0	0	0	0	0	0	0	0	0	0	0
PotVar0041586	3	4	CH01	74389621	3	3	3	2	4	4	3	4	4	4	4	4	3	4	4	3	3	4	3	4	3	4	4	4	4	4	3	4	3	4	3	4	3	3	3	4	3	4	3	3	3	3	3	3	3
PotVar0041660	2	0	CH01	74694877	2	1	2	2	1	0	2	1	0	1	0	1	1	0	0	1	1	2	1	1	2	1	1	0	1	0	1	0	2	1	1	1	1	1	1	1	1	1	1	1	1	1	1	1	1
PotVar0041677	3	4	CH01	74695189	4	4	4	4	3	3	4	3	3	4	3	3	3	4	4	3	3	4	3	4	4	4	4	3	4	3	4	3	4	3	3	4	4	4	3	3	3	3	3	4	4	4	3	3	3
PotVar0041824	4	4	CH01	75004791	4	4	4	4	4	4	4	4	4	4	4	4	4	4	4	4	4	4	4	4	4	4	4	4	4	4	4	4	4	4	4	4	4	4	4	4	4	4	4	4	4	4	4	4	4
PotVar0041849	4	4	CH01	75179477	4	4	4	4	4	4	4	4	4	4	4	4	4	4	4	4	4	4	4	4	4	4	4	4	4	4	4	4	4	4	4	4	4	4	4	4	4	4	4	4	4	4	4	4	4
PotVar0041859	3	3	CH01	75179711	2	2	2	2	4	3	3	3	3	3	3	4	2	3	3	2	2	4	2	4	2	3	3	3	4	3	2	4	2	3	2	4	2	3	3	3	3	3	2	3	2	3	2	2	3
PotVar0041871	1	2	CH01	75179906	2	2	2	3	2	2	2	1	1	2	1	0	3	2	2	2	3	0	2	1	3	2	1	1	1	1	2	0	2	2	2	0	2	2	2	1	2	2	2	2	2	1	3	3	2
PotVar0041919	3	4	CH01	75191271	3	4	3	4	3	4	3	3	4	3	4	3	4	4	4	4	4	2	4	3	3	3	3	4	3	4	4	4	3	3	4	3	4	4	4	3	4	3	4	4	4	4	4	4	4
PotVar0042010	4	4	CH01	75193224	4	4	4	4	4	4	4	4	4	4	4	4	4	4	4	4	4	4	4	4	4	4	4	4	4	4	4	4	4	4	4	4	4	4	4	4	4	4	4	4	4	4	4	4	4
PotVar0042074	4	4	CH01	75198730	4	4	4	4	4	4	4	4	4	4	4	4	4	4	4	4	4	4	4	4	4	4	4	4	4	4	4	4	4	4	4	4	4	4	4	4	4	4	4	4	4	4	4	4	4
PotVar0042274	4	4	CH01	75293641	4	4	4	4	4	4	4	4	4	4	4	4	4	4	4	4	4	4	4	4	4	4	4	4	4	4	4	4	4	4	4	4	4	4	4	4	4	4	4	4	4	4	4	4	4
PotVar0042358	1	1	CH01	75480040	1	1	0	0	0	1	0	0	2	1	2	1	0	2	2	1	0	1	1	2	0	1	2	1	1	2	1	2	1	0	1	2	2	2	0	1	1	0	1	1	2	1	0	0	0
PotVar0042403	4	4	CH01	75480818	4	4	4	4	4	4	4	4	4	4	4	4	4	4	4	4	4	4	4	4	4	4	4	4	4	4	4	4	4	4	4	4	4	4	4	4	4	4	4	4	4	4	4	4	4
PotVar0042445	1	2	CH01	75483975	1	1	2	2	3	1	3	2	0	2	0	2	1	1	1	0	2	3	0	2	2	2	1	1	3	0	1	1	1	2	0	2	0	1	2	1	1	2	0	2	0	2	1	1	1
PotVar0042582	4	4	CH01	75842261	4	4	4	4	4	4	4	4	4	4	4	4	4	4	4	4	4	4	4	4	4	4	4	4	4	4	4	4	4	4	4	4	4	4	4	4	4	4	4	4	4	4	4	4	4
PotVar0042631	4	4	CH01	75842992	4	4	4	4	4	4	4	4	4	4	4	4	4	4	4	4	4	4	4	4	4	4	4	4	4	4	4	4	4	4	4	4	4	4	4	4	4	4	4	4	4	4	4	4	4
PotVar0042710	4	3	CH01	75845069	3	4	4	4	4	4	4	4	3	4	3	3	4	4	4	3	4	3	3	3	4	4	3	4	4	3	4	3	3	4	3	3	3	3	4	3	3	4	3	4	3	4	4	4	4
PotVar0042715	4	4	CH01	75845187	4	4	4	4	4	4	4	4	4	4	4	4	4	4	4	4	4	4	4	4	4	4	4	4	4	4	4	4	4	4	4	4	4	4	4	4	4	4	4	4	4	4	4	4	4
PotVar0042723	2	2	CH01	75846954	3	2	2	2	1	2	2	2	3	1	3	2	3	1	1	4	2	1	4	1	2	1	2	2	0	3	2	2	3	2	4	1	3	2	2	3	3	2	4	1	3	1	3	3	3
PotVar0042755	3	4	CH01	75847902	4	4	4	4	3	3	4	3	3	4	3	3	3	4	4	3	4	4	3	4	4	4	4	3	4	3	4	3	4	3	3	4	4	4	3	3	3	3	3	4	4	4	3	3	3
PotVar0042832	1	3	CH03	46450250	3	2	2	2	2	1	1	2	2	2	2	1	1	1	1	2	2	3	1	3	3	2	2	3	2	2	1	2	3	2	2	1	3	2	3	2	2	1	2	2	1	2	2	1	2
PotVar0042852	4	3	CH03	46457554	3	3	4	3	4	4	4	3	3	4	3	3	4	4	4	3	4	4	4	3	4	4	3	4	4	3	4	3	3	3	3	3	3	4	3	3	4	4	4	4	4	4	4	4	3
PotVar0042853	NA	3	CH03	46457572	3	3	3	2	4	4	4	2	2	4	2	2	3	3	3	2	4	4	4	3	4	3	2	4	3	2	3	3	3	3	2	2	3	4	3	3	4	4	3	4	4	4	3	3	2
PotVar0042906	2	2	CH03	46459743	2	3	1	2	2	3	3	2	2	2	2	3	2	2	2	2	2	1	3	2	1	1	2	1	1	2	2	3	2	3	2	3	2	2	2	3	2	3	1	2	3	2	1	2	2
PotVar0042911	4	4	CH03	46459911	4	4	4	4	4	4	4	4	4	4	4	4	4	4	4	4	4	4	4	4	4	4	4	4	4	4	4	4	4	4	4	4	4	4	4	4	4	4	4	4	4	4	4	4	4
PotVar0042937	0	1	CH03	46918773	1	1	0	1	0	0	0	1	1	0	1	1	0	0	0	1	0	0	0	1	0	0	1	0	0	1	0	1	1	1	1	1	1	0	1	1	0	0	0	0	0	0	0	0	1
PotVar0042969	0	0	CH03	46922371	0	0	0	0	0	0	0	0	0	0	0	0	0	0	0	0	0	0	0	0	0	0	0	0	0	0	0	0	0	0	0	0	0	0	0	0	0	0	0	0	0	0	0	0	0
PotVar0043169	2	1	CH03	47314690	2	1	2	2	2	2	2	1	2	1	2	2	1	1	1	1	1	2	1	0	2	2	2	1	2	2	2	0	2	0	1	2	2	1	2	1	1	1	2	1	2	2	1	1	2
PotVar0043196	1	2	CH03	47314969	2	1	2	3	1	1	1	2	2	1	2	2	1	1	1	2	1	1	0	1	1	2	2	1	2	3	1	1	2	1	2	2	2	1	2	1	0	0	2	0	1	1	1	1	2
PotVar0043199	1	0	CH03	47315007	1	1	0	0	1	1	1	0	1	0	1	1	0	0	0	0	0	1	1	0	1	0	1	0	0	0	1	0	1	0	0	1	1	0	1	1	1	1	0	1	1	1	0	0	1
PotVar0043212	0	0	CH03	47705305	0	0	0	0	0	0	0	0	0	0	0	0	0	0	0	0	0	0	0	0	0	0	0	0	0	0	0	0	0	0	0	0	0	0	0	0	0	0	0	0	0	0	0	0	0
PotVar0043245	1	2	CH03	47705954	3	2	1	2	2	2	2	1	3	1	3	2	0	0	0	1	2	2	1	1	2	1	2	1	1	2	1	1	3	1	1	2	3	1	3	2	1	1	1	1	2	2	0	0	2
PotVar0043256	4	2	CH03	47706256	2	3	3	2	3	3	3	3	2	3	2	3	4	4	4	3	2	3	4	3	3	3	3	3	3	2	4	3	2	3	3	3	2	3	2	3	4	4	3	4	3	3	4	4	3
PotVar0043295	4	4	CH01	70223847	4	4	4	4	4	4	4	4	4	4	4	4	4	4	4	4	4	4	4	4	4	4	4	4	4	4	4	4	4	4	4	4	4	4	4	4	4	4	4	4	4	4	4	4	4
PotVar0043296	1	0	CH01	70223686	1	1	1	1	0	0	1	0	0	0	0	1	1	0	0	1	1	0	1	0	1	0	1	0	0	0	1	0	1	0	1	0	1	1	1	0	1	0	1	1	1	1	1	1	1
PotVar0043347	0	0	CH01	69910940	0	0	0	0	0	0	0	0	0	0	0	0	0	0	0	0	0	0	0	0	0	0	0	0	0	0	0	0	0	0	0	0	0	0	0	0	0	0	0	0	0	0	0	0	0
PotVar0043360	0	0	CH01	69906961	0	0	0	0	0	0	0	0	0	0	0	0	0	0	0	0	0	0	0	0	0	0	0	0	0	0	0	0	0	0	0	0	0	0	0	0	0	0	0	0	0	0	0	0	0
PotVar0043391	4	4	CH01	69897874	4	4	4	4	4	4	4	4	4	4	4	4	4	4	4	4	4	4	4	4	4	4	4	4	4	4	4	4	4	4	4	4	4	4	4	4	4	4	4	4	4	4	4	4	4
PotVar0043403	0	0	CH01	69897331	0	0	0	0	0	0	0	0	0	0	0	0	0	0	0	0	0	0	0	0	0	0	0	0	0	0	0	0	0	0	0	0	0	0	0	0	0	0	0	0	0	0	0	0	0
PotVar0043429	0	0	CH01	69895692	0	0	0	0	0	0	0	0	0	0	0	0	0	0	0	0	0	0	0	0	0	0	0	0	0	0	0	0	0	0	0	0	0	0	0	0	0	0	0	0	0	0	0	0	0
PotVar0043446	4	4	CH01	69895259	4	4	4	4	4	4	4	4	4	4	4	4	4	4	4	4	4	4	4	4	4	4	4	4	4	4	4	4	4	4	4	4	4	4	4	4	4	4	4	4	4	4	4	4	4
PotVar0043492	0	0	CH01	69873896	0	0	0	0	0	0	0	0	0	0	0	0	0	0	0	0	0	0	0	0	0	0	0	0	0	0	0	0	0	0	0	0	0	0	0	0	0	0	0	0	0	0	0	0	0
PotVar0043495	4	4	CH01	69873818	4	4	4	4	4	4	4	4	4	4	4	4	4	4	4	4	4	4	4	4	4	4	4	4	4	4	4	4	4	4	4	4	4	4	4	4	4	4	4	4	4	4	4	4	4
PotVar0043516	0	0	CH01	69872835	0	0	0	0	0	0	0	0	0	0	0	0	0	0	0	0	0	0	0	0	0	0	0	0	0	0	0	0	0	0	0	0	0	0	0	0	0	0	0	0	0	0	0	0	0
PotVar0043517	4	4	CH01	69872826	4	4	4	4	4	4	4	4	4	4	4	4	4	4	4	4	4	4	4	4	4	4	4	4	4	4	4	4	4	4	4	4	4	4	4	4	4	4	4	4	4	4	4	4	4
PotVar0043570	4	4	CH01	69870514	4	4	4	4	4	4	4	4	4	4	4	4	4	4	4	4	4	4	4	4	4	4	4	4	4	4	4	4	4	4	4	4	4	4	4	4	4	4	4	4	4	4	4	4	4
PotVar0043604	4	4	CH01	69664634	4	4	4	4	4	4	4	4	4	4	4	4	4	4	4	4	4	4	4	4	4	4	4	4	4	4	4	4	4	4	4	4	4	4	4	4	4	4	4	4	4	4	4	4	4
PotVar0043607	4	4	CH01	69664388	4	4	4	4	4	4	4	4	4	4	4	4	4	4	4	4	4	4	4	4	4	4	4	4	4	4	4	4	4	4	4	4	4	4	4	4	4	4	4	4	4	4	4	4	4
PotVar0043650	0	NA	CH01	69025331	0	1	1	0	0	1	0	1	1	1	1	0	1	1	1	1	0	0	1	1	1	1	1	1	0	1	1	0	0	0	1	0	1	0	0	1	0	1	1	0	1	0	1	1	0
PotVar0043707	1	3	CH01	68954264	2	2	2	2	1	2	2	1	2	2	2	3	3	2	2	3	3	1	3	1	3	2	3	2	1	2	2	1	2	2	3	1	3	3	2	2	3	2	3	2	3	1	3	3	2
PotVar0043708	0	1	CH01	68954260	1	0	0	0	0	0	0	0	1	0	1	2	0	0	0	1	1	1	1	0	0	0	1	0	0	1	0	1	1	1	1	1	1	1	0	1	1	0	1	0	1	0	0	0	0
PotVar0043740	3	2	CH01	68953786	2	3	3	2	3	3	2	4	3	3	3	1	2	3	3	2	1	3	2	4	2	3	2	3	3	3	3	3	2	2	2	3	2	1	2	3	1	3	2	2	2	3	2	2	2
PotVar0043814	3	2	CH01	68952891	2	3	3	2	3	3	2	4	3	3	3	1	2	3	3	2	1	3	2	4	2	3	2	3	3	3	3	3	2	2	2	3	2	1	2	3	1	3	2	2	2	3	2	2	2
PotVar0043821	0	1	CH01	68952656	0	1	1	0	0	1	0	1	1	1	1	0	1	1	1	1	0	0	1	1	1	1	1	1	0	1	1	0	0	0	1	0	1	0	0	1	0	1	1	0	1	0	1	1	0
PotVar0043824	1	3	CH01	68952566	2	2	2	2	1	2	2	1	2	2	2	3	3	2	2	3	3	1	3	1	3	2	3	2	1	2	2	1	2	2	3	1	3	3	2	2	3	2	3	2	3	1	3	3	2
PotVar0043831	4	4	CH01	68952404	4	4	4	4	4	4	4	4	4	4	4	4	4	4	4	4	4	4	4	4	4	4	4	4	4	4	4	4	4	4	4	4	4	4	4	4	4	4	4	4	4	4	4	4	4
PotVar0043866	3	4	CH07	53251915	4	3	4	4	4	4	4	3	3	4	3	3	4	4	4	4	3	4	4	4	4	4	3	4	4	4	3	4	4	4	4	4	3	3	4	4	4	4	3	3	4	3	4	4	3
PotVar0043927	3	2	CH07	52676012	3	2	1	3	3	4	3	2	1	4	1	2	3	3	3	3	2	3	3	3	3	4	2	3	2	3	2	3	3	3	3	3	2	2	3	4	2	3	2	1	3	2	3	3	1
PotVar0043929	3	3	CH07	52675953	4	4	4	2	3	2	2	3	3	3	3	3	2	2	2	4	3	3	2	4	2	2	3	3	3	2	4	3	4	4	4	4	3	3	2	4	3	2	3	3	2	4	3	2	3
PotVar0043954	2	3	CH07	52675600	1	2	3	3	2	2	3	3	4	1	4	3	3	3	3	1	3	2	3	1	3	2	3	2	3	3	2	2	1	1	1	1	3	3	3	0	3	3	3	4	3	2	2	3	4
PotVar0043958	4	4	CH07	52675469	4	4	4	4	4	4	4	4	4	4	4	4	4	4	4	4	4	4	4	4	4	4	4	4	4	4	4	4	4	4	4	4	4	4	4	4	4	4	4	4	4	4	4	4	4
PotVar0044038	4	2	CH07	52674416	3	3	2	3	3	4	3	3	2	4	2	3	3	3	3	3	3	3	3	3	3	4	3	3	2	3	3	3	3	3	3	3	3	3	3	4	2	3	3	2	3	3	3	3	2
PotVar0044047	1	1	CH07	52674315	0	0	0	2	1	2	2	1	1	1	1	1	2	2	2	0	1	1	2	0	2	2	1	1	1	2	0	1	0	0	0	0	1	1	2	0	1	2	1	1	2	0	1	2	1
PotVar0044086	1	0	CH07	52467675	0	1	1	0	0	0	0	1	1	0	1	1	0	0	0	0	1	0	0	0	0	0	1	0	0	0	1	0	0	0	0	0	1	1	0	0	0	0	1	1	0	1	0	0	1
PotVar0044087	3	3	CH07	52467601	4	4	4	2	3	2	2	3	3	3	3	3	2	2	2	4	3	3	2	4	2	2	3	3	3	2	4	3	4	4	4	4	3	3	2	4	3	2	3	3	2	4	3	2	3
PotVar0044121	3	3	CH07	52467113	2	3	4	3	2	3	3	3	4	2	4	3	3	4	4	NA	4	2	3	2	3	2	3	2	3	3	1	3	2	3	2	3	3	3	3	1	4	3	3	4	3	3	3	3	4
PotVar0044125	4	4	CH07	52467058	4	4	4	4	4	4	4	4	4	4	4	4	4	4	4	4	4	4	4	4	4	4	4	4	4	4	4	4	4	4	4	4	4	4	4	4	4	4	4	4	4	4	4	4	4
PotVar0044126	0	0	CH07	52467015	0	0	0	0	0	0	0	0	0	0	0	0	0	0	0	0	0	0	0	0	0	0	0	0	0	0	0	0	0	0	0	0	0	0	0	0	0	0	0	0	0	0	0	0	0
PotVar0044133	1	2	CH07	52466904	1	2	3	1	1	0	1	2	3	0	3	2	1	1	1	1	2	1	1	1	1	0	2	1	2	0	2	1	1	1	1	1	2	2	1	0	2	1	2	3	1	2	1	1	3
PotVar0044179	4	4	CH07	52338266	4	4	4	4	4	4	4	4	4	4	4	4	4	4	4	4	4	4	4	4	4	4	4	4	4	4	4	4	4	4	4	4	4	4	4	4	4	4	4	4	4	4	4	4	4
PotVar0044252	3	3	CH07	52337536	2	3	4	3	2	3	3	3	4	2	4	3	3	4	4	2	4	2	3	2	3	2	3	2	3	3	2	3	2	3	2	3	3	3	3	1	4	3	3	4	3	3	3	3	4
PotVar0044278	2	3	CH07	52337275	3	3	3	2	3	1	2	3	3	2	3	3	2	1	1	3	2	3	2	3	2	2	3	3	3	1	4	2	3	2	3	2	3	3	2	3	2	2	3	3	2	3	2	2	3
PotVar0044336	4	2	CH07	52334771	3	3	2	3	3	4	3	3	2	4	2	3	3	3	3	3	3	3	3	3	3	4	3	3	2	4	3	3	3	3	3	3	3	3	3	4	2	3	3	2	3	3	3	3	2
PotVar0044350	1	2	CH07	52334665	1	2	3	1	1	0	1	2	3	0	3	2	1	1	1	1	2	1	1	1	1	0	2	1	2	0	2	1	1	1	1	1	2	2	1	0	2	1	2	3	1	2	1	1	3
PotVar0044409	3	2	CH07	52317630	3	2	1	3	3	4	3	2	1	4	1	2	3	3	3	3	2	3	3	3	3	4	2	3	2	4	2	3	3	3	3	3	2	2	3	4	2	3	2	1	3	2	3	3	1
PotVar0044411	1	1	CH07	52317574	0	0	0	2	1	2	2	1	1	1	1	1	2	2	2	0	1	1	2	0	2	2	1	1	1	2	0	1	0	0	0	0	1	1	2	0	1	2	1	1	2	0	1	2	1
PotVar0044416	0	0	CH07	52317483	0	0	0	0	0	0	0	0	0	0	0	0	0	0	0	0	0	0	0	0	0	0	0	0	0	0	0	0	0	0	0	0	0	0	0	0	0	0	0	0	0	0	0	0	0
PotVar0044530	3	2	CH07	52316106	3	2	1	3	3	4	3	2	1	4	1	2	3	3	3	3	2	3	3	3	3	4	2	3	2	4	2	3	3	3	3	3	2	2	3	4	2	3	2	1	3	2	3	3	1
PotVar0044553	0	2	CH07	52313213	1	1	2	1	1	0	1	1	2	0	2	1	1	1	1	1	1	1	1	1	1	0	1	1	2	0	1	1	1	1	1	1	1	1	1	0	2	1	1	NA	1	1	1	1	2
PotVar0044572	2	1	CH07	52231945	3	2	1	1	2	2	1	1	0	3	0	1	1	1	1	3	1	2	1	3	1	2	1	2	1	2	2	2	3	3	3	3	1	1	1	4	1	1	1	0	1	2	2	1	0
PotVar0044649	2	1	CH07	52120167	0	1	1	2	1	2	2	2	2	1	2	2	2	2	2	0	2	1	2	0	2	2	2	1	1	2	1	1	0	0	0	0	1	2	2	0	1	2	2	2	2	1	1	2	2
PotVar0044681	0	2	CH07	52119649	1	1	2	1	1	0	1	1	2	0	2	1	1	1	1	1	1	1	1	1	1	0	1	1	2	0	1	1	1	1	1	1	1	1	1	0	1	1	1	2	1	1	1	1	2
PotVar0044792	4	4	CH12	21736703	4	4	4	4	4	4	4	4	4	4	4	4	4	4	4	4	4	4	4	4	4	4	4	4	4	4	4	4	4	4	4	4	4	4	4	4	4	4	4	4	4	4	4	4	4
PotVar0044798	2	3	CH12	21736559	2	3	2	2	2	2	3	3	2	2	2	1	2	2	2	2	2	3	2	1	2	3	4	2	2	4	1	3	2	2	2	2	2	1	2	1	2	2	2	3	3	4	2	2	3
PotVar0044819	4	4	CH01	2504957	4	4	4	4	4	4	4	4	4	4	4	4	4	4	4	4	4	4	4	4	4	4	4	4	4	4	4	4	4	4	4	4	4	4	4	4	4	4	4	4	4	4	4	4	4
PotVar0044864	4	4	CH01	2853653	4	4	4	4	4	4	4	4	4	4	4	4	4	4	4	4	4	4	4	4	4	4	4	4	4	4	4	4	4	4	4	4	4	4	4	4	4	4	4	4	4	4	4	4	4
PotVar0044963	0	1	CH01	2856484	1	0	1	1	1	0	1	0	1	1	1	0	0	0	0	1	1	1	0	1	0	1	1	0	0	0	1	0	1	1	1	1	0	1	1	1	0	0	1	1	1	1	1	0	1
PotVar0044966	4	4	CH01	2856633	4	4	4	4	4	4	4	4	4	4	4	4	4	4	4	4	4	4	4	4	4	4	4	4	4	4	4	4	4	4	4	4	4	4	4	4	4	4	4	4	4	4	4	4	4
PotVar0044973	4	4	CH01	2856730	4	4	4	4	4	4	4	4	4	4	4	4	4	4	4	4	4	4	4	4	4	4	4	4	4	4	4	4	4	4	4	4	4	4	4	4	4	4	4	4	4	4	4	4	4
PotVar0044984	4	3	CH01	2856963	3	4	3	3	3	4	3	4	3	3	3	4	4	4	4	3	3	3	4	3	4	3	3	4	4	4	3	4	3	3	3	3	4	3	3	3	4	4	3	3	3	3	3	4	3
PotVar0044998	2	1	CH01	2857176	1	1	2	2	2	2	2	1	3	3	3	1	2	1	1	1	1	2	1	3	1	2	2	1	1	1	2	1	1	2	1	2	0	2	2	3	0	1	1	2	2	1	2	2	2
PotVar0045145	2	4	CH01	3953114	4	3	3	3	3	3	3	3	2	2	2	3	3	3	3	4	4	3	3	2	3	3	3	3	3	3	3	3	4	4	4	3	4	3	3	2	4	3	4	3	3	3	3	3	3
PotVar0045209	4	4	CH01	3956596	4	4	4	4	4	4	4	4	4	4	4	4	4	4	4	4	4	4	4	4	4	4	4	4	4	4	4	4	4	4	4	4	4	4	4	4	4	4	4	4	4	4	4	4	4
PotVar0045238	4	4	CH01	3956897	4	4	4	4	4	4	4	4	4	4	4	4	4	4	4	4	4	4	4	4	4	4	4	4	4	4	4	4	4	4	4	4	4	4	4	4	4	4	4	4	4	4	4	4	4
PotVar0045260	2	2	CH01	3957106	1	1	2	2	2	2	2	1	3	3	3	2	2	2	2	1	1	2	1	4	1	2	2	2	2	2	2	2	1	1	1	2	1	3	3	3	1	2	1	2	2	3	2	2	2
PotVar0045295	0	0	CH01	3957330	0	0	0	0	0	0	0	0	0	0	0	0	0	0	0	0	0	0	0	0	0	0	0	0	0	0	0	0	0	0	0	0	0	0	0	0	0	0	0	0	0	0	0	0	0
PotVar0045339	4	4	CH01	3957731	4	4	4	4	4	4	4	4	4	4	4	4	4	4	4	4	4	4	4	4	4	4	4	4	4	4	4	4	4	4	4	4	4	4	4	4	4	4	4	4	4	4	4	4	4
PotVar0045340	4	2	CH01	3957755	3	4	3	3	3	3	3	4	3	3	3	3	3	3	3	3	3	3	4	2	3	3	3	3	3	3	3	3	3	3	3	3	3	2	2	3	3	3	3	3	3	2	3	3	3
PotVar0045401	0	0	CH01	4034816	0	0	0	0	0	0	0	0	0	0	0	0	0	0	0	0	0	0	0	0	0	0	0	0	0	0	0	0	0	0	0	0	0	0	0	0	0	0	0	0	0	0	0	0	0
PotVar0045428	4	2	CH01	4036623	3	4	3	3	3	3	3	4	3	3	3	3	3	3	3	3	3	3	4	2	3	3	3	3	3	3	3	3	3	3	3	3	3	2	2	3	3	3	3	3	3	2	3	3	3
PotVar0045435	0	2	CH01	4036788	1	0	1	1	1	1	1	0	1	1	1	1	1	1	1	1	1	1	0	2	1	1	1	1	1	1	1	1	1	1	1	1	1	2	2	1	1	1	1	1	1	NA	1	1	1
PotVar0045460	0	0	CH01	4037344	0	0	0	0	0	0	0	0	0	0	0	0	0	0	0	0	0	0	0	0	0	0	0	0	0	0	0	0	0	0	0	0	0	0	0	0	0	0	0	0	0	0	0	0	0
PotVar0045505	4	4	CH01	4037858	4	NA	4	4	4	4	4	4	4	4	4	4	4	4	4	4	4	4	4	4	4	4	4	4	4	4	4	4	4	4	4	4	4	4	4	4	4	4	4	4	4	4	4	4	4
PotVar0045660	4	4	CH01	4043905	4	4	4	4	4	4	4	4	4	4	4	4	4	4	4	4	4	4	4	4	4	4	4	4	4	4	4	4	4	4	4	4	4	4	4	4	4	4	4	4	4	4	4	4	4
PotVar0045662	3	2	CH01	4044052	2	1	2	2	2	3	2	1	3	3	3	2	3	3	3	2	2	2	1	4	3	3	3	3	3	2	3	3	2	2	2	2	2	4	4	3	2	2	2	3	3	4	3	3	2
PotVar0045671	1	1	CH02	36363496	1	2	1	1	1	1	0	1	0	0	0	0	2	1	1	1	0	2	0	0	1	1	1	0	1	0	0	1	1	1	1	1	1	2	0	2	1	1	1	1	1	1	1	2	1
PotVar0045674	1	1	CH02	36363617	1	0	1	2	2	1	1	1	1	1	1	2	1	1	1	1	1	0	1	2	0	1	2	2	1	1	2	1	1	0	1	1	2	0	1	0	2	2	0	1	2	1	1	1	2
PotVar0045713	3	3	CH02	36364535	3	4	3	2	2	3	3	3	3	3	3	2	3	3	3	3	3	4	3	2	4	3	2	2	3	3	2	3	3	4	3	3	2	4	3	4	2	2	4	3	2	3	3	3	2
PotVar0045716	3	3	CH02	36364697	3	2	3	3	3	3	4	3	4	4	4	4	2	3	3	3	4	2	4	4	3	3	3	4	3	4	4	3	3	3	3	3	3	2	4	2	3	3	3	3	3	3	3	2	3
PotVar0045735	1	1	CH02	36365517	1	0	1	2	2	1	1	1	1	1	1	2	1	1	1	1	1	0	1	2	0	1	2	2	1	1	2	1	1	0	1	1	2	0	1	0	2	2	0	1	2	1	1	1	2
PotVar0045768	1	1	CH02	36366195	1	2	1	1	1	1	0	1	0	0	0	0	2	1	1	1	0	2	0	0	1	1	1	0	1	0	0	1	1	1	1	1	1	2	0	2	1	1	1	1	1	1	1	2	1
PotVar0045784	4	4	CH02	36366535	4	4	4	4	4	4	4	4	4	4	4	4	4	4	4	4	4	4	4	4	4	4	4	4	4	4	4	4	4	4	4	4	4	4	4	4	4	4	4	4	4	4	4	4	4
PotVar0045830	3	3	CH02	36369844	3	2	3	3	3	3	4	3	4	4	4	4	2	3	3	3	4	2	4	4	3	3	3	4	3	4	4	3	3	3	3	3	3	2	4	2	3	3	3	3	3	3	3	2	3
PotVar0045852	3	3	CH02	36370684	3	4	3	2	2	3	3	3	3	3	3	2	3	3	3	3	3	4	3	2	4	3	2	2	3	3	2	3	3	4	3	3	2	4	3	4	2	2	4	3	2	3	3	3	2
PotVar0045900	2	2	CH02	36374698	2	2	2	3	3	2	1	2	1	1	1	2	3	2	2	2	1	2	1	2	1	2	3	2	2	1	2	2	2	1	2	2	3	2	1	2	3	3	1	2	3	2	2	3	3
PotVar0045938	4	4	CH02	36375550	4	4	4	4	4	4	4	4	4	4	4	4	4	4	4	4	4	4	4	4	4	4	4	4	4	4	4	4	4	4	4	4	4	4	4	4	4	4	4	4	4	4	4	4	4
PotVar0045944	4	4	CH02	36378617	4	4	4	4	4	4	4	4	4	4	4	4	4	4	4	4	4	4	4	4	4	4	4	4	4	4	4	4	4	4	4	4	4	4	4	4	4	4	4	4	4	4	4	4	4
PotVar0045967	3	3	CH02	36379091	3	4	3	2	2	3	3	3	3	3	3	2	3	3	3	3	3	4	3	2	4	3	2	2	3	3	2	3	3	4	3	3	2	4	3	4	2	2	4	3	2	3	3	3	2
PotVar0045981	3	3	CH02	36420919	3	4	3	2	2	3	3	3	3	3	3	2	3	3	3	3	3	4	3	2	4	3	2	2	3	3	2	3	3	4	3	3	2	4	3	4	2	2	4	3	2	3	3	3	2
PotVar0046023	3	3	CH02	36422306	3	4	3	2	2	3	3	3	3	3	3	2	3	3	3	3	3	4	3	2	4	3	2	2	3	3	2	3	3	4	3	3	2	4	3	4	2	2	4	3	2	3	3	3	2
PotVar0046123	3	3	CH02	36486485	3	2	3	3	3	3	4	3	4	4	4	4	2	3	3	3	4	2	4	4	3	3	3	4	3	4	4	3	3	3	3	3	3	2	4	2	3	3	3	3	3	3	3	2	3
PotVar0046178	1	0	CH02	36487614	0	0	1	1	1	1	1	1	0	0	0	1	0	0	0	1	1	0	0	1	0	0	1	1	1	1	1	0	0	0	1	0	1	0	1	0	1	1	0	1	1	0	1	0	1
PotVar0046179	2	2	CH02	36487689	2	0	2	2	3	3	2	2	3	2	3	3	2	2	2	2	2	1	3	4	1	2	2	3	2	2	3	2	2	2	2	2	2	1	2	1	3	3	2	2	2	2	2	2	3
PotVar0046221	0	1	CH02	36547962	1	0	0	1	1	0	0	0	1	1	1	1	1	1	1	0	0	0	1	1	0	1	1	1	0	0	1	1	1	0	0	1	1	0	0	0	1	1	0	0	1	1	0	1	1
PotVar0046292	3	3	CH02	36549978	3	4	3	4	3	2	3	3	2	3	2	3	3	3	3	3	3	3	2	2	3	3	4	3	2	3	3	3	3	2	3	3	4	3	3	3	3	3	2	3	4	3	3	3	3
PotVar0046294	1	1	CH02	36550070	1	0	1	0	1	2	1	1	2	1	2	1	1	1	1	1	1	1	2	2	1	1	0	1	2	1	1	1	1	2	1	1	0	1	1	1	1	1	2	1	0	1	1	1	1
PotVar0046300	1	1	CH02	36550248	1	2	1	1	0	0	2	1	1	2	1	1	0	1	1	1	2	1	1	0	2	1	1	1	1	2	1	1	1	1	1	1	1	1	2	1	0	0	1	1	1	1	1	0	0
PotVar0046361	3	3	CH02	36844916	3	2	3	3	3	3	3	3	4	4	4	4	2	3	3	3	4	2	4	4	3	2	3	4	3	4	4	3	3	3	3	3	3	2	4	2	3	3	3	2	3	3	3	2	3
PotVar0046364	4	4	CH02	36845030	4	4	4	4	4	4	4	4	4	4	4	4	4	4	4	4	4	4	4	4	4	4	4	4	4	4	4	4	4	4	4	4	4	4	4	4	4	4	4	4	4	4	4	4	4
PotVar0046416	3	2	CH02	36845853	2	2	3	2	3	4	3	3	2	1	2	2	3	2	2	3	2	3	2	3	2	2	2	2	3	2	2	2	2	3	3	2	2	3	2	3	3	3	3	3	2	2	3	3	3
PotVar0046418	2	2	CH02	36845933	2	2	2	1	2	3	2	2	2	1	2	1	3	2	2	2	1	3	2	2	2	2	1	1	2	1	1	2	2	3	2	2	1	3	1	3	2	2	3	3	1	2	2	3	2
PotVar0046419	3	3	CH02	36845958	3	2	3	3	3	3	3	3	4	4	4	4	2	3	3	3	4	2	4	4	3	2	3	4	3	4	4	3	3	3	3	3	3	2	4	2	3	3	3	2	3	3	3	2	3
PotVar0046427	3	4	CH02	36846084	4	4	3	3	3	3	3	3	4	4	4	3	4	4	4	3	3	4	4	3	4	4	3	3	3	3	3	4	4	4	3	4	3	4	3	4	3	3	4	4	3	4	3	4	3
PotVar0046549	3	3	CH02	36941026	3	2	3	3	3	3	3	3	4	4	4	4	2	3	3	3	3	2	4	4	3	2	3	4	3	4	4	3	3	3	3	3	3	2	4	2	3	3	3	2	3	3	3	2	3
PotVar0046554	1	2	CH02	36941161	2	2	1	2	1	0	1	1	2	3	2	2	1	2	2	1	1	1	2	1	2	1	2	2	1	2	2	2	2	1	1	2	2	1	2	1	1	1	1	1	2	2	1	1	1
PotVar0046607	4	4	CH02	36946548	4	4	4	4	4	4	4	4	4	4	4	4	4	4	4	4	4	4	4	4	4	4	4	4	4	4	4	4	4	4	4	4	4	4	4	4	4	4	4	4	4	4	4	4	4
PotVar0046608	4	4	CH02	36946549	4	4	4	4	4	4	4	4	4	4	4	4	4	4	4	4	4	4	4	4	4	4	4	4	4	4	4	4	4	4	4	4	4	4	4	4	4	4	4	4	4	4	4	4	4
PotVar0046610	3	3	CH02	36946645	3	4	3	4	3	2	3	3	2	3	2	3	3	3	3	3	3	3	2	2	3	4	4	3	2	3	3	3	3	2	3	3	4	3	3	3	3	3	2	3	4	3	3	3	3
PotVar0046627	3	3	CH02	36946881	3	4	3	4	3	1	3	3	2	3	2	3	3	3	3	3	3	3	2	2	3	4	4	3	2	3	3	3	3	2	3	3	4	NA	3	3	3	3	2	3	4	3	3	3	3
PotVar0046637	3	2	CH02	36947081	2	2	3	2	3	4	3	3	2	1	2	2	3	2	2	3	3	3	2	3	2	3	2	2	3	2	2	2	2	3	3	2	2	3	2	3	3	3	3	3	2	2	3	3	3
PotVar0046685	1	1	CH02	36947644	1	2	1	1	1	1	1	1	0	0	0	0	2	1	1	1	1	2	0	0	1	2	1	0	1	0	0	1	1	1	1	1	1	2	0	2	1	1	1	2	1	1	1	2	1
PotVar0046722	0	0	CH02	36948226	0	0	0	0	0	0	0	0	0	0	0	0	0	0	0	0	0	0	0	0	0	0	0	0	0	0	0	0	0	0	0	0	0	0	0	0	0	0	0	0	0	0	0	0	0
PotVar0046724	3	4	CH02	36948345	4	4	3	3	3	3	3	3	4	4	4	3	4	4	4	3	3	4	4	3	4	3	3	3	3	3	3	4	4	4	3	4	3	4	3	4	3	3	4	4	3	4	3	4	3
PotVar0046725	1	2	CH02	36948412	2	2	1	2	1	0	1	1	2	3	2	2	1	2	2	1	1	1	2	1	2	1	2	2	1	2	2	2	2	1	1	2	2	1	2	1	1	1	1	1	2	2	1	1	1
PotVar0046766	3	3	CH02	36956651	3	4	3	4	3	2	3	3	2	3	2	3	3	3	3	3	3	3	2	2	3	4	4	3	2	3	3	3	3	2	3	3	4	3	3	3	3	3	2	3	4	3	3	3	3
PotVar0046773	0	NA	CH02	36956738	0	0	0	0	0	0	0	0	0	0	0	0	0	0	0	0	0	0	0	0	0	0	0	0	0	0	0	0	0	0	0	0	0	0	0	0	0	0	0	0	0	0	0	0	0
PotVar0046784	2	3	CH02	36956968	2	3	2	4	3	1	2	3	2	3	2	3	2	2	2	3	3	2	2	2	2	3	4	3	2	3	3	2	2	1	3	3	4	2	3	2	2	3	1	2	3	3	3	2	2
PotVar0046789	3	2	CH02	36957120	2	2	3	2	3	4	3	3	2	1	2	2	3	2	2	3	3	3	2	3	2	3	2	2	3	2	2	2	2	3	3	2	2	3	2	3	3	3	3	3	2	2	3	3	3
PotVar0046976	2	1	CH02	37015403	2	1	2	0	1	3	2	1	2	1	2	1	2	2	2	1	1	2	2	2	2	1	0	1	2	1	1	2	2	3	1	1	0	2	1	2	2	1	3	2	1	1	1	2	2
PotVar0047010	4	4	CH02	37015816	4	4	4	4	4	4	4	4	4	4	4	4	4	4	4	4	4	4	4	4	4	4	4	4	4	4	4	4	4	4	4	4	4	4	4	4	4	4	4	4	4	4	4	4	4
PotVar0047011	3	2	CH02	37015846	2	2	3	2	3	4	3	3	2	2	2	2	3	2	2	3	3	3	2	3	2	3	2	2	3	2	2	2	2	3	3	2	2	3	2	3	3	3	3	3	2	2	3	3	3
PotVar0047020	3	4	CH02	37016046	4	4	3	3	3	3	3	3	4	3	4	3	4	4	4	3	3	4	4	3	4	3	3	3	3	3	3	4	4	4	3	4	3	4	3	4	3	3	4	4	3	4	3	4	3
PotVar0047042	4	4	CH02	37016384	4	4	4	4	4	4	4	4	4	4	4	4	4	4	4	4	4	4	4	4	4	4	4	4	4	4	4	4	4	4	4	4	4	4	4	4	4	4	4	4	4	4	4	4	4
PotVar0047167	3	2	CH02	37017928	2	2	3	2	3	4	3	3	2	2	2	2	3	2	2	3	3	3	2	3	2	3	2	2	3	2	2	2	2	3	3	2	2	3	2	3	3	3	3	3	2	2	3	3	3
PotVar0047168	4	4	CH02	37018000	4	4	4	4	4	4	4	4	4	4	4	4	4	4	4	4	4	4	4	4	4	4	4	4	4	4	4	4	4	4	4	4	4	4	4	4	4	4	4	4	4	4	4	4	4
PotVar0047209	0	0	CH11	38554619	0	0	0	0	0	0	0	0	0	0	0	0	0	0	0	0	0	0	0	0	0	0	0	0	0	0	0	0	0	0	0	0	0	0	0	0	0	0	0	0	0	0	0	0	0
PotVar0047250	4	3	CH11	39418611	4	3	4	3	3	4	3	3	3	3	3	4	3	4	4	4	4	4	4	4	4	3	3	4	3	3	4	4	4	4	4	4	4	3	4	3	3	4	4	3	3	4	3	3	4
PotVar0047281	4	4	CH11	39419087	4	4	4	4	4	4	4	4	4	4	4	4	4	4	4	4	4	4	4	4	4	4	4	4	4	4	4	4	4	4	4	4	4	4	4	4	4	4	4	4	4	4	4	4	4
PotVar0047371	2	3	CH11	39786075	1	4	2	3	1	3	3	3	3	2	3	2	3	2	2	3	2	1	2	2	1	3	2	3	2	3	2	2	1	2	3	3	3	3	3	1	2	2	3	2	3	2	3	3	3
PotVar0047376	4	4	CH11	39786258	4	4	4	4	4	4	4	4	4	4	4	4	4	4	4	4	4	4	4	4	4	4	4	4	4	4	4	4	4	4	4	4	4	4	4	4	4	4	4	4	4	4	4	4	4
PotVar0047379	2	1	CH11	39786339	3	0	2	1	3	1	1	1	1	NA	1	2	1	2	2	1	2	3	2	2	3	1	2	1	2	1	2	2	3	2	1	1	1	1	1	3	2	2	1	2	1	2	1	1	1
PotVar0047391	3	3	CH11	39786477	4	2	4	2	3	4	3	3	3	3	3	3	2	4	4	3	4	4	4	4	4	2	2	3	3	2	4	4	4	4	3	3	3	3	3	3	3	4	3	3	2	3	2	2	3
PotVar0047393	2	3	CH11	39786540	1	4	2	3	1	3	3	3	3	2	3	2	3	2	2	3	2	1	2	2	1	3	2	3	2	3	2	2	1	2	3	3	3	3	3	1	2	2	3	2	3	2	3	3	3
PotVar0047409	1	2	CH11	39786828	1	2	2	1	0	3	2	2	2	2	2	1	1	2	2	2	2	1	2	2	1	1	0	2	1	1	2	2	1	2	2	2	2	2	2	0	1	2	2	1	2	2	1	1	2
PotVar0047459	2	3	CH07	50331383	4	3	3	2	3	2	2	2	2	3	2	2	2	2	2	2	2	3	2	4	2	2	2	3	3	2	3	3	4	3	2	2	3	2	2	3	3	2	2	3	2	3	3	2	2
PotVar0047551	4	4	CH07	50332447	4	4	4	4	4	4	4	4	4	4	4	4	4	4	4	4	4	4	4	4	4	4	4	4	4	4	4	4	4	4	4	4	4	4	4	4	4	4	4	4	4	4	4	4	4
PotVar0047579	2	1	CH07	50332996	0	1	1	2	1	2	2	2	2	1	2	2	2	2	2	2	2	1	2	0	2	2	2	1	1	2	1	1	0	1	2	2	1	2	2	1	1	2	2	1	2	1	1	2	2
PotVar0047595	3	4	CH07	50333219	3	3	3	4	4	3	4	4	4	3	4	4	4	3	3	4	3	4	4	3	4	4	4	4	4	3	4	3	3	2	4	3	3	4	4	3	3	4	4	4	4	3	3	4	4
PotVar0047616	1	1	CH07	50333469	2	1	0	1	2	1	1	1	0	1	0	1	1	0	0	1	0	2	1	2	1	2	1	2	1	1	2	1	2	0	1	0	1	1	1	2	1	1	1	1	1	1	1	1	1
PotVar0047712	2	3	CH07	50414972	1	2	3	3	2	2	3	3	4	2	4	3	3	3	3	2	3	2	3	1	3	2	3	2	3	2	2	2	1	2	2	3	2	3	3	1	2	3	3	3	3	2	2	3	3
PotVar0047713	0	0	CH07	50415029	0	0	0	0	0	0	0	0	0	0	0	0	0	0	0	0	0	0	0	0	0	0	0	0	0	0	0	0	0	0	0	0	0	0	0	0	0	0	0	0	0	0	0	0	0
PotVar0047717	3	3	CH07	50415110	2	3	4	3	2	3	3	3	4	3	4	3	3	4	4	2	4	2	3	2	3	2	3	2	3	3	2	3	2	4	2	4	3	3	3	2	3	3	3	3	3	3	3	3	3
PotVar0047739	4	4	CH07	50950385	4	4	4	4	4	4	4	4	4	4	4	4	4	4	4	4	4	4	4	4	4	4	4	4	4	4	4	4	4	4	4	4	4	4	4	4	4	4	4	4	4	4	4	4	4
PotVar0047769	4	4	CH07	50950847	4	4	4	4	4	4	4	4	4	4	4	4	4	4	4	4	4	4	4	4	4	4	4	4	4	4	4	4	4	4	4	4	4	4	4	4	4	4	4	4	4	4	4	4	4
PotVar0047822	1	2	CH07	50952719	2	2	3	1	1	1	1	1	2	2	2	1	1	2	2	2	2	1	1	2	1	0	1	1	2	1	1	2	2	3	2	3	2	1	1	1	2	1	1	2	1	2	2	1	1
PotVar0047829	1	2	CH07	50952827	2	2	3	1	1	1	1	1	2	2	2	1	1	2	2	2	2	1	1	2	1	0	1	1	2	1	1	2	2	3	2	3	2	1	1	1	2	1	1	2	1	2	2	1	1
PotVar0047847	4	2	CH07	50953158	3	3	2	3	3	4	3	3	2	3	2	3	3	3	3	3	3	3	3	3	3	4	3	3	2	4	3	3	3	3	3	3	3	3	3	4	3	3	3	2	3	3	3	3	3
PotVar0047883	3	2	CH07	50953843	2	2	1	3	3	3	3	3	2	2	2	3	3	2	2	2	2	3	3	2	3	4	3	3	2	3	3	2	2	1	2	1	2	3	3	3	2	3	3	2	3	2	2	3	3
PotVar0047968	4	4	CH07	50959526	4	4	4	4	4	4	4	4	4	4	4	4	4	4	4	4	4	4	4	4	4	4	4	4	4	4	4	4	4	4	4	4	4	4	4	4	4	4	4	4	4	4	4	4	4
PotVar0047989	4	4	CH07	50961025	4	4	4	4	4	4	4	4	4	4	4	4	4	4	4	4	4	4	4	4	4	4	4	4	4	4	4	4	4	4	4	4	4	4	4	4	4	4	4	4	4	4	4	4	4
PotVar0048112	0	0	CH05	1105672	0	0	0	0	0	0	0	0	0	0	0	0	0	0	0	0	0	0	0	0	0	0	0	0	0	0	0	0	0	0	0	0	0	0	0	0	0	0	0	0	0	0	0	0	0
PotVar0048114	2	2	CH05	1105576	1	2	3	0	2	1	2	1	2	1	2	2	3	4	4	2	2	1	1	3	1	2	2	2	2	2	2	2	1	3	2	2	1	2	1	2	2	2	1	3	1	2	4	3	2
PotVar0048119	0	0	CH05	1105426	0	0	0	0	0	0	0	0	0	0	0	0	0	0	0	0	0	0	0	0	0	0	0	0	0	0	0	0	0	0	0	0	0	0	0	0	0	0	0	0	0	0	0	0	0
PotVar0048141	1	1	CH05	693803	1	2	1	0	1	1	0	0	0	1	0	2	1	1	1	0	0	0	0	2	0	1	2	0	1	0	2	2	1	1	0	1	0	1	1	1	1	0	0	1	0	2	1	1	2
PotVar0048171	2	1	CH05	693435	2	1	1	3	2	3	1	1	2	2	2	1	1	1	1	2	1	2	3	0	3	2	1	1	1	1	2	1	2	1	2	2	3	2	2	1	1	1	3	1	2	1	0	1	2
PotVar0048229	3	3	CH05	531245	3	3	3	2	2	2	4	2	3	3	3	4	4	3	3	3	4	2	2	4	2	2	4	3	4	3	2	3	3	3	3	2	2	3	3	3	4	3	2	4	3	3	4	4	2
PotVar0048301	0	0	CH05	497316	0	0	0	0	0	0	0	0	0	0	0	0	0	0	0	0	0	0	0	0	0	0	0	0	0	0	0	0	0	0	0	0	0	0	0	0	0	0	0	0	0	0	0	0	0
PotVar0048303	4	4	CH05	497295	4	4	4	4	4	4	4	4	4	4	4	4	4	4	4	4	4	4	4	4	4	4	4	4	4	4	4	4	4	4	4	4	4	4	4	4	4	4	4	4	4	4	4	4	4
PotVar0048327	4	4	CH05	496983	4	4	4	4	4	4	4	4	4	4	4	4	4	4	4	4	4	4	4	4	4	4	4	4	4	4	4	4	4	4	4	4	4	4	4	4	4	4	4	4	4	4	4	4	4
PotVar0048332	1	1	CH05	496942	1	2	1	0	1	1	0	0	0	1	0	2	1	1	1	0	0	0	0	2	0	1	2	0	1	0	2	2	1	1	0	1	0	1	1	1	1	0	0	1	0	2	1	1	2
PotVar0048349	4	4	CH05	496599	4	4	4	4	4	4	4	4	4	4	4	4	4	4	4	4	4	4	4	4	4	4	4	4	4	4	4	4	4	4	4	4	4	4	4	4	4	4	4	4	4	4	4	4	4
PotVar0048367	1	1	CH05	496284	1	1	1	1	1	1	0	1	1	1	1	0	0	1	1	1	0	1	1	0	1	1	0	1	0	1	1	1	1	1	1	1	1	1	1	1	0	1	1	0	1	1	0	0	1
PotVar0048382	0	0	CH05	496043	0	0	0	0	0	0	0	0	0	0	0	0	0	0	0	0	0	0	0	0	0	0	0	0	0	0	0	0	0	0	0	0	0	0	0	0	0	0	0	0	0	0	0	0	0
PotVar0048467	4	4	CH05	403577	4	4	4	4	4	4	4	4	4	4	4	4	4	4	4	4	4	4	4	4	4	4	4	4	4	4	4	4	4	4	4	4	4	4	4	4	4	4	4	4	4	4	4	4	4
PotVar0048505	2	2	CH05	403097	2	1	2	2	1	1	4	3	3	2	3	2	3	2	2	3	4	2	2	2	2	1	2	3	3	3	0	1	2	2	3	1	2	2	2	2	3	3	2	3	3	1	3	3	0
PotVar0048576	0	0	CH05	402477	0	0	0	0	0	0	0	0	0	0	0	0	0	0	0	0	0	0	0	0	0	0	0	0	0	0	0	0	0	0	0	0	0	0	0	0	0	0	0	0	0	0	0	0	0
PotVar0048582	0	0	CH05	402350	0	0	0	0	0	0	0	0	0	0	0	0	0	0	0	0	0	0	0	0	0	0	0	0	0	0	0	0	0	0	0	0	0	0	0	0	0	0	0	0	0	0	0	0	0
PotVar0048605	0	0	CH05	352506	0	0	0	0	0	0	0	0	0	0	0	0	0	0	0	0	0	0	0	0	0	0	0	0	0	0	0	0	0	0	0	0	0	0	0	0	0	0	0	0	0	0	0	0	0
PotVar0048610	0	0	CH05	352442	0	0	0	0	0	0	0	0	0	0	0	0	0	0	0	0	0	0	0	0	0	0	0	0	0	0	0	0	0	0	0	0	0	0	0	0	0	0	0	0	0	0	0	0	0
PotVar0048673	2	2	CH05	351718	2	3	2	2	3	3	0	2	1	2	1	2	1	2	2	1	0	2	2	2	2	3	2	1	1	1	4	3	2	2	1	3	2	2	2	2	1	1	2	1	1	3	2	1	4
PotVar0048675	0	0	CH05	351664	0	0	0	0	0	0	0	0	0	0	0	0	0	0	0	0	0	0	0	0	0	0	0	0	0	0	0	0	0	0	0	0	0	0	0	0	0	0	0	0	0	0	0	0	0
PotVar0048721	0	0	CH05	351240	0	0	0	0	0	0	0	0	0	0	0	0	0	0	0	0	0	0	0	0	0	0	0	0	0	0	0	0	0	0	0	0	0	0	0	0	0	0	0	0	0	0	0	0	0
PotVar0048722	4	4	CH05	351224	4	4	4	4	4	4	4	4	4	4	4	4	4	4	4	4	4	4	4	4	4	4	4	4	4	4	4	4	4	4	4	4	4	4	4	4	4	4	4	4	4	4	4	4	4
PotVar0048790	4	4	CH05	350527	4	4	4	4	4	4	4	4	4	4	4	4	4	4	4	4	4	4	4	4	4	4	4	4	4	4	4	4	4	4	4	4	4	4	4	4	4	4	4	4	4	4	4	4	4
PotVar0048825	4	4	CH05	350111	4	4	4	4	4	4	4	4	4	4	4	4	4	4	4	4	4	4	4	4	4	4	4	4	4	4	4	4	4	4	4	4	4	4	4	4	4	4	4	4	4	4	4	4	4
PotVar0048835	4	4	CH05	349777	4	4	4	4	4	4	4	4	4	4	4	4	4	4	4	4	4	4	4	4	4	4	4	4	4	4	4	4	4	4	4	4	4	4	4	4	4	4	4	4	4	4	4	4	4
PotVar0048849	1	1	CH05	349635	1	1	1	2	2	2	0	2	1	1	1	0	0	1	1	1	0	2	2	0	2	2	0	1	0	1	2	1	1	1	1	2	2	1	1	1	0	1	2	0	1	1	0	0	2
PotVar0048854	4	4	CH05	349485	4	4	4	4	4	4	4	4	4	4	4	4	4	4	4	4	4	4	4	4	4	4	4	4	4	4	4	4	4	4	4	4	4	4	4	4	4	4	4	4	4	4	4	4	4
PotVar0048924	4	4	CH05	348909	4	4	4	4	4	4	4	4	4	4	4	4	4	4	4	4	4	4	4	4	4	4	4	4	4	4	4	4	4	4	4	4	4	4	4	4	4	4	4	4	4	4	4	4	4
PotVar0048943	2	2	CH05	348665	2	3	2	2	3	3	0	NA	1	2	1	2	1	2	2	1	0	2	2	2	2	3	2	1	1	1	4	3	2	2	1	3	2	2	2	2	1	1	2	1	1	3	1	1	4
PotVar0048956	4	4	CH05	348122	4	4	4	4	4	4	4	4	4	4	4	4	4	4	4	4	4	4	4	4	4	4	4	4	4	4	4	4	4	4	4	4	4	4	4	4	4	4	4	4	4	4	4	4	4
PotVar0048981	4	4	CH05	347900	4	4	4	4	4	4	4	4	4	4	4	4	4	4	4	4	4	4	4	4	4	4	4	4	4	4	4	4	4	4	4	4	4	4	4	4	4	4	4	4	4	4	4	4	4
PotVar0048982	1	1	CH05	347829	1	1	1	2	2	2	0	2	1	1	1	0	0	1	1	1	0	2	2	0	2	2	0	1	0	1	2	1	1	1	1	2	2	1	1	1	0	1	2	0	1	1	0	0	2
PotVar0049037	3	4	CH01	62971784	3	3	4	3	4	4	3	4	4	4	4	3	3	3	3	3	3	4	4	4	3	4	3	3	4	4	3	4	3	4	3	4	3	3	3	4	3	4	3	3	3	3	3	3	3
PotVar0049079	1	3	CH01	62970998	2	1	3	1	2	3	1	2	3	2	3	2	2	2	2	3	3	1	3	1	2	2	1	1	2	3	1	2	2	3	3	2	2	2	2	2	3	3	2	1	2	0	2	2	2
PotVar0049254	1	2	CH01	62857258	2	1	3	1	2	2	1	1	2	1	2	1	1	1	1	2	3	1	2	0	1	1	1	0	2	2	1	2	2	3	2	2	1	2	2	1	2	2	2	1	1	0	1	1	2
PotVar0049267	3	1	CH01	62857012	2	3	1	3	2	1	3	2	1	2	1	2	2	2	2	1	1	3	1	3	2	2	3	3	2	1	3	2	2	1	1	2	2	2	2	2	1	1	2	3	2	4	2	2	2
PotVar0049273	4	3	CH01	62856595	4	4	4	4	4	3	4	3	3	3	3	3	3	3	3	3	4	4	3	3	3	3	4	3	4	3	4	4	4	4	3	4	3	4	4	3	3	3	4	4	3	4	3	3	4
PotVar0049419	3	2	CH01	62602332	2	3	1	3	2	2	3	3	2	3	2	3	3	3	3	2	1	3	2	4	3	3	3	4	2	2	3	2	2	1	2	2	3	2	2	3	2	2	2	3	3	4	3	3	2
PotVar0049427	0	1	CH01	62602032	0	0	0	0	0	1	0	1	1	1	1	1	1	1	1	1	0	0	1	1	1	1	0	1	0	1	0	0	0	0	1	0	1	0	0	1	1	1	0	0	1	0	1	1	0
PotVar0049493	0	0	CH01	62600944	0	0	0	0	0	0	0	0	0	0	0	0	0	0	0	0	0	0	0	0	0	0	0	0	0	0	0	0	0	0	0	0	0	0	0	0	0	0	0	0	0	0	0	0	0
PotVar0049521	1	3	CH01	62600522	2	1	3	1	2	3	1	2	3	2	3	2	2	2	2	3	3	1	3	1	2	2	1	1	2	3	1	2	2	3	3	2	2	2	2	2	3	3	2	1	2	0	2	2	2
PotVar0049542	1	1	CH01	62155125	2	2	1	2	0	0	1	0	1	0	1	2	1	1	1	2	2	1	1	0	1	0	2	1	1	0	1	1	2	1	2	1	2	2	1	1	2	0	2	2	2	1	1	1	0
PotVar0049549	3	3	CH01	62155070	3	4	2	4	2	2	3	3	3	3	3	4	3	3	3	3	3	4	3	4	3	3	4	4	3	2	3	3	3	2	3	3	4	3	2	4	3	2	3	4	4	4	3	3	2
PotVar0049564	1	2	CH01	62154569	2	2	1	2	0	1	1	1	2	1	2	3	2	2	2	3	2	1	2	1	2	1	2	2	1	1	1	1	2	1	3	1	3	2	1	2	3	1	2	2	3	1	2	2	0
PotVar0049567	1	2	CH01	62154470	2	2	1	2	0	1	1	1	2	1	2	3	2	2	2	3	2	1	2	1	2	1	2	2	1	1	1	1	2	1	3	1	3	2	1	2	3	1	2	2	3	1	2	2	0
PotVar0049651	2	3	CH01	62153517	3	2	3	2	2	3	2	2	3	2	3	3	3	3	3	4	3	1	3	1	3	2	2	2	2	3	2	2	3	3	4	2	3	3	3	2	4	3	3	2	3	1	3	3	2
PotVar0049691	1	1	CH01	61774655	1	0	2	0	2	2	1	1	1	1	1	0	1	1	1	1	1	0	1	0	1	1	0	0	1	2	1	1	1	2	1	1	0	1	2	1	1	2	1	0	0	0	1	1	2
PotVar0049732	0	2	CH01	61773942	0	0	1	0	1	2	1	1	1	2	1	1	2	2	2	1	0	0	1	1	2	2	0	1	1	2	1	0	0	1	1	0	1	1	1	1	1	2	0	0	1	0	2	2	1
PotVar0049790	0	0	CH01	79818013	0	0	0	0	0	0	0	0	0	0	0	0	0	0	0	0	0	0	0	0	0	0	0	0	0	0	0	0	0	0	0	0	0	0	0	0	0	0	0	0	0	0	0	0	0
PotVar0049951	0	0	CH01	80154204	0	0	0	0	0	0	0	0	0	0	0	0	0	0	0	0	0	0	0	0	0	0	0	0	0	0	0	0	0	0	0	0	0	0	0	0	0	0	0	0	0	0	0	0	0
PotVar0049974	3	4	CH01	80154500	3	3	3	2	4	4	3	4	4	4	4	4	3	4	4	3	3	4	3	4	3	4	4	4	4	4	3	4	3	4	3	4	3	3	3	4	3	4	3	3	3	3	3	3	3
PotVar0049976	3	4	CH01	80154719	4	3	4	4	4	3	4	4	4	3	4	4	4	2	2	4	4	3	4	3	4	3	3	3	3	4	3	3	4	4	4	3	4	3	4	4	4	4	4	3	3	4	4	4	4
PotVar0049988	3	1	CH01	80155907	1	3	2	3	1	2	2	1	1	1	1	2	3	2	2	2	1	2	2	1	1	1	1	3	2	2	3	3	1	0	2	2	2	3	3	1	2	1	2	2	2	4	2	3	1
PotVar0050015	1	2	CH01	80161265	2	0	1	1	3	1	1	2	3	2	3	2	1	1	1	1	2	2	1	3	2	2	2	0	2	1	0	1	2	3	1	1	1	1	1	2	2	2	1	1	1	0	1	1	2
PotVar0050023	2	1	CH01	80161479	1	2	2	3	1	1	2	1	1	0	1	2	3	0	0	2	1	1	2	0	1	0	0	2	1	2	2	2	1	0	2	1	2	2	3	1	2	1	2	1	1	4	2	3	1
PotVar0050024	0	0	CH01	80161535	0	0	0	0	0	0	0	0	0	0	0	0	0	0	0	0	0	0	0	0	0	0	0	0	0	0	0	0	0	0	0	0	0	0	0	0	0	0	0	0	0	0	0	0	0
PotVar0050052	4	4	CH01	80162190	4	4	4	4	4	4	4	4	4	4	4	4	4	4	4	4	4	4	4	4	4	4	4	4	4	4	4	4	4	4	4	4	4	4	4	4	4	4	4	4	4	4	4	4	4
PotVar0050056	3	4	CH01	80162352	3	3	3	2	4	4	3	4	4	4	4	4	3	4	4	3	3	4	3	4	3	4	4	4	4	4	3	4	3	4	3	4	3	3	3	4	3	4	3	3	3	3	3	3	3
PotVar0050124	0	0	CH01	80467982	0	0	0	0	0	0	0	0	0	0	0	0	0	0	0	0	0	0	0	0	0	0	0	0	0	0	0	0	0	0	0	0	0	0	0	0	0	0	0	0	0	0	0	0	0
PotVar0050140	3	4	CH01	80468251	3	3	3	2	4	4	3	4	4	4	4	4	3	4	4	3	3	4	3	4	3	4	4	4	4	4	3	4	3	4	3	4	3	3	3	4	3	4	3	3	2	3	3	3	3
PotVar0050257	4	4	CH01	80593712	4	4	4	4	4	4	4	4	4	4	4	4	4	4	4	4	4	4	4	4	4	4	4	4	4	4	4	4	4	4	4	4	4	4	4	4	4	4	4	4	4	4	4	4	4
PotVar0050277	3	4	CH01	80596705	4	3	4	4	4	3	4	4	4	3	4	4	4	NA	NA	4	4	3	4	3	4	3	3	3	3	4	3	4	4	4	4	3	4	3	4	4	4	4	4	3	3	4	4	4	4
PotVar0050306	2	2	CH01	80597840	1	3	2	1	1	3	2	2	1	2	1	2	2	3	3	2	1	2	2	1	1	2	2	4	2	3	3	2	1	1	2	3	2	2	2	2	1	2	2	2	2	3	2	2	1
PotVar0050316	1	1	CH01	80597985	0	1	1	1	1	1	1	1	1	0	1	2	2	0	0	1	0	1	1	0	0	0	0	2	1	2	1	2	0	0	1	1	1	1	2	1	1	1	1	0	0	NA	1	2	0
PotVar0050349	0	0	CH01	80598566	0	0	0	0	0	0	0	0	0	0	0	0	0	0	0	0	0	0	0	0	0	0	0	0	0	0	0	0	0	0	0	0	0	0	0	0	0	0	0	0	0	0	0	0	0
PotVar0050401	1	0	CH01	80681874	0	1	0	0	0	1	0	0	0	1	0	0	0	2	2	0	0	1	0	1	0	1	1	1	1	0	1	0	0	0	0	1	0	1	0	0	0	0	0	1	1	0	0	0	0
PotVar0050406	2	1	CH01	80681962	2	2	2	0	1	2	2	2	1	3	1	1	0	3	3	1	2	2	1	2	2	3	3	2	2	1	2	1	2	3	1	3	1	1	0	2	0	2	1	2	2	0	1	0	2
PotVar0050415	4	4	CH01	80682259	4	4	4	4	4	4	4	4	4	4	4	4	4	4	4	4	4	4	4	4	4	4	4	4	4	4	4	4	4	4	4	4	4	4	4	4	4	4	4	4	4	4	4	4	4
PotVar0050429	4	4	CH01	80682531	4	4	4	4	4	4	4	4	4	4	4	4	4	4	4	4	4	4	4	4	4	4	4	4	4	4	4	4	4	4	4	4	4	4	4	4	4	4	4	4	4	4	4	4	4
PotVar0050432	1	0	CH01	80682630	1	0	1	0	1	0	1	1	1	1	1	1	0	0	0	0	1	1	0	1	1	1	1	0	1	0	0	1	1	2	0	1	0	0	0	1	0	1	0	0	0	0	0	0	1
PotVar0050459	1	3	CH01	80683106	1	1	1	2	3	2	1	2	3	1	3	3	3	1	1	2	1	2	2	2	1	1	1	2	2	3	1	3	1	1	2	1	2	2	3	2	3	2	2	1	1	3	2	3	1
PotVar0050483	1	0	CH01	80683328	1	0	1	0	1	0	1	1	1	1	1	1	0	0	0	0	1	1	0	1	1	1	1	0	1	0	0	1	1	3	0	1	0	0	0	1	0	1	0	0	0	0	0	0	1
PotVar0050484	3	4	CH01	80683392	3	3	3	2	4	4	3	4	4	4	4	4	3	4	4	3	3	4	3	4	3	4	4	4	4	4	3	4	3	4	3	4	3	3	3	4	3	4	3	3	3	3	3	3	3
PotVar0050524	3	2	CH01	80731880	4	3	3	2	1	2	3	3	2	3	2	2	2	3	3	3	3	3	3	3	3	3	4	2	2	2	3	2	4	3	3	3	3	2	1	3	2	2	3	3	4	1	2	2	3
PotVar0050545	3	4	CH01	80732086	4	3	4	4	4	3	4	4	4	3	4	4	4	2	2	4	4	3	4	3	4	3	3	3	3	4	3	4	4	4	4	3	4	3	4	4	4	4	4	3	3	4	4	4	4
PotVar0050569	3	4	CH01	80732643	4	3	4	4	4	3	4	4	4	3	4	4	4	2	2	4	4	3	4	3	4	3	3	3	3	4	3	4	4	4	4	3	4	3	4	4	4	4	4	3	3	4	4	4	4
PotVar0050579	3	4	CH01	80732905	4	3	4	4	4	3	4	4	4	3	4	4	4	2	2	4	4	3	4	3	4	3	3	3	3	4	3	4	4	4	4	3	4	3	4	4	4	4	4	3	3	4	4	4	4
PotVar0050584	2	0	CH01	80733022	1	1	1	0	1	1	1	1	1	2	1	1	0	2	2	0	1	2	0	2	1	2	2	1	2	0	1	1	1	2	0	2	0	1	0	1	0	1	0	1	1	0	0	0	1
PotVar0050597	0	0	CH01	80733177	0	0	0	0	0	0	0	0	0	0	0	0	0	0	0	0	0	0	0	0	0	0	0	0	0	0	0	0	0	0	0	0	0	0	0	0	0	0	0	0	0	0	0	0	0
PotVar0050601	1	1	CH01	80733301	0	1	1	1	1	1	1	1	1	0	1	2	2	0	0	1	0	1	1	0	0	0	0	2	1	2	1	2	0	0	1	1	1	1	2	1	1	1	1	0	0	NA	1	2	0
PotVar0050638	3	4	CH01	80734141	3	3	3	2	4	4	3	4	4	4	4	4	3	4	4	3	3	4	3	4	3	4	4	4	4	4	3	4	3	4	3	4	3	3	3	4	3	4	3	3	3	3	3	3	3
PotVar0050664	0	1	CH01	80940774	1	1	1	0	0	1	1	1	0	1	0	0	0	1	1	1	1	0	0	0	1	1	1	1	0	1	1	0	1	1	1	1	1	0	0	1	0	1	1	1	1	0	1	0	1
PotVar0050701	4	4	CH01	80941259	4	4	4	4	4	4	4	4	4	4	4	4	4	4	4	4	4	4	4	4	4	4	4	4	4	4	4	4	4	4	4	4	4	4	4	4	4	4	4	4	4	4	4	4	4
PotVar0050773	1	0	CH01	80942008	0	1	0	0	0	1	0	0	0	1	0	0	0	1	1	0	0	1	0	1	0	1	1	1	1	0	1	0	0	0	0	1	0	1	0	0	0	0	0	1	1	0	0	0	0
PotVar0051027	3	4	CH09	47547877	4	3	4	4	3	4	3	3	3	4	3	4	4	4	4	4	4	4	4	3	3	4	3	3	4	3	3	3	4	3	4	4	3	3	4	4	4	3	4	3	3	3	3	4	4
PotVar0051062	4	4	CH09	47548485	4	4	4	4	4	4	4	4	4	4	4	4	4	4	4	4	4	4	4	4	4	4	4	4	4	4	4	4	4	4	4	4	4	4	4	4	4	4	4	4	4	4	4	4	4
PotVar0051101	4	4	CH09	47553449	4	4	4	4	4	4	4	4	4	4	4	4	4	4	4	4	4	4	4	4	4	4	4	4	4	4	4	4	4	4	4	4	4	4	4	4	4	4	4	4	4	4	4	4	4
PotVar0051115	1	3	CH09	47556965	2	2	1	1	3	1	3	2	3	2	3	2	1	1	1	2	2	1	1	3	3	1	3	2	2	2	2	2	2	3	2	2	3	2	1	2	2	3	1	3	3	2	3	1	1
PotVar0051119	3	4	CH09	47557018	4	3	4	4	3	4	3	3	3	4	3	4	4	4	4	4	4	4	4	3	3	4	3	3	4	3	3	3	4	3	4	4	3	3	4	4	4	3	4	3	3	3	3	4	4
PotVar0051132	4	4	CH09	47557668	4	4	4	4	4	4	4	4	4	4	4	4	4	4	4	4	4	4	4	4	4	4	4	4	4	4	4	4	4	4	4	4	4	4	4	4	4	4	4	4	4	4	4	4	4
PotVar0051160	4	4	CH09	47557933	4	4	4	4	4	4	4	4	4	4	4	4	4	4	4	4	4	4	4	4	4	4	4	4	4	4	4	4	4	4	4	4	4	4	4	4	4	4	4	4	4	4	4	4	4
PotVar0051178	1	1	CH09	47584714	0	1	1	2	1	2	1	1	1	0	1	0	2	1	1	1	1	2	2	0	1	1	1	1	1	1	2	2	0	0	1	1	0	2	1	0	0	0	1	0	0	2	0	2	2
PotVar0051241	4	4	CH09	47585650	4	4	4	4	4	4	4	4	4	4	4	4	4	4	4	4	4	4	4	4	4	4	4	4	4	4	4	4	4	4	4	4	4	4	4	4	4	4	4	4	4	4	4	4	4
PotVar0051243	3	4	CH09	47585682	4	3	4	4	3	4	3	3	3	4	3	4	4	4	4	4	4	4	4	3	3	4	3	3	4	3	3	3	4	3	4	4	3	3	4	4	4	3	4	3	3	3	3	4	4
PotVar0051316	4	4	CH09	47586402	4	4	4	4	4	4	4	4	4	4	4	4	4	4	4	4	4	4	4	4	4	4	4	4	4	4	4	4	4	4	4	4	4	4	4	4	4	4	4	4	4	4	4	4	4
PotVar0051363	2	1	CH09	47586990	0	2	1	2	2	2	2	2	2	0	2	0	2	1	1	1	1	2	2	1	2	1	2	2	1	2	3	3	0	1	1	1	1	3	1	0	0	1	1	1	1	3	1	2	2
PotVar0051418	4	1	CH09	47587566	NA	3	3	3	2	3	2	3	2	2	2	2	3	3	3	2	2	3	3	2	2	3	2	3	2	3	3	3	2	2	2	2	2	3	3	NA	2	2	3	2	2	3	2	3	3
PotVar0051475	4	3	CH09	48063898	3	3	4	3	4	3	3	4	3	3	3	4	4	3	3	3	4	4	3	4	4	4	4	3	3	3	3	3	3	3	3	4	3	4	3	3	3	3	4	3	3	3	4	4	4
PotVar0051493	4	3	CH09	48069664	3	3	4	3	4	3	3	4	3	3	3	4	4	3	3	3	4	4	3	4	4	4	4	3	3	3	3	3	3	3	3	4	3	4	3	3	3	3	4	3	3	3	4	4	4
PotVar0051497	4	3	CH09	48069790	4	4	3	4	3	4	3	3	4	3	4	3	4	4	4	3	3	3	4	3	3	4	3	4	3	4	4	4	4	3	3	3	4	3	3	4	4	4	4	3	4	4	3	4	4
PotVar0051521	3	4	CH09	48070232	4	3	4	4	3	4	3	3	3	4	3	4	4	4	4	4	4	4	4	3	3	4	3	3	4	3	3	3	4	3	4	4	3	3	4	4	4	3	4	3	3	3	3	4	4
PotVar0051550	4	4	CH09	48070783	4	4	4	4	4	4	4	4	4	4	4	4	4	4	4	4	4	4	4	4	4	4	4	4	4	4	4	4	4	4	4	4	4	4	4	4	4	4	4	4	4	4	4	4	4
PotVar0051600	0	0	CH09	48073069	0	0	0	0	0	0	0	0	0	0	0	0	0	0	0	0	0	0	0	0	0	0	0	0	0	0	0	0	0	0	0	0	0	0	0	0	0	0	0	0	0	0	0	0	0
PotVar0051603	4	4	CH09	48073122	4	4	4	4	4	4	4	4	4	4	4	4	4	4	4	4	4	4	4	4	4	4	4	4	4	4	4	4	4	4	4	4	4	4	4	4	4	4	4	4	4	4	4	4	4
PotVar0051634	4	4	CH09	48247148	4	4	4	4	4	4	4	4	4	4	4	4	4	4	4	4	4	4	4	4	4	4	4	4	4	4	4	4	4	4	4	4	4	4	4	4	4	4	4	4	4	4	4	4	4
PotVar0051650	4	4	CH09	48247559	4	4	4	4	4	4	4	4	4	4	4	4	4	4	4	4	4	4	4	4	4	4	4	4	4	4	4	4	4	4	4	4	4	4	4	4	4	4	4	4	4	4	4	4	4
PotVar0051651	1	0	CH09	48247643	0	1	0	0	1	0	1	1	1	0	1	0	0	0	0	0	0	0	0	1	1	0	1	1	0	1	1	1	0	1	0	0	1	1	0	0	0	1	0	1	1	1	1	0	0
PotVar0051696	1	0	CH09	48706562	0	1	0	0	1	0	1	1	1	0	1	0	0	0	0	0	0	0	0	1	1	0	1	1	0	1	1	1	0	1	0	0	1	1	0	0	0	1	0	1	1	1	1	0	0
PotVar0051698	3	4	CH09	48706638	4	3	4	4	3	4	3	4	3	4	3	4	4	4	4	4	4	4	4	3	3	4	3	3	4	3	3	3	4	3	4	4	3	3	4	4	4	3	4	3	3	3	3	4	4
PotVar0051763	4	4	CH03	25117914	4	4	4	4	4	4	4	4	4	4	4	4	4	4	4	4	4	4	4	4	4	4	4	4	4	4	4	4	4	4	4	4	4	4	4	4	4	4	4	4	4	4	4	4	4
PotVar0051833	0	0	CH10	44048732	0	0	0	0	0	0	0	0	0	0	0	0	0	0	0	0	0	0	0	0	0	0	0	0	0	0	0	0	0	0	0	0	0	0	0	0	0	0	0	0	0	0	0	0	0
PotVar0051862	3	2	CH10	44048092	2	1	3	2	1	3	2	2	3	3	3	3	4	3	3	3	3	3	3	2	3	3	3	3	2	1	2	2	2	3	3	1	3	2	2	2	3	3	2	1	2	2	2	4	2
PotVar0051902	1	2	CH10	44047330	2	3	1	2	3	1	2	2	1	1	1	1	0	1	1	1	1	1	1	2	1	1	1	1	2	3	2	2	2	1	1	3	1	2	2	2	1	1	2	3	2	2	2	0	2
PotVar0052019	4	4	CH05	23536510	4	4	4	4	4	4	4	4	4	4	4	4	4	4	4	4	4	4	4	4	4	4	4	4	4	4	4	4	4	4	4	4	4	4	4	4	4	4	4	4	4	4	4	4	4
PotVar0052083	0	0	CH12	59981159	0	0	0	0	0	0	0	0	0	0	0	0	0	0	0	0	0	0	0	0	0	0	0	0	0	0	0	0	0	0	0	0	0	0	0	0	0	0	0	0	0	0	0	0	0
PotVar0052085	4	4	CH12	59981087	4	4	4	4	4	4	4	4	4	4	4	4	4	4	4	4	4	4	4	4	4	4	4	4	4	4	4	4	4	4	4	4	4	4	4	4	4	4	4	4	4	4	4	4	4
PotVar0052374	0	0	CH12	59957211	0	0	0	0	0	0	0	0	0	0	0	0	0	0	0	0	0	0	0	0	0	0	0	0	0	0	0	0	0	0	0	0	0	0	0	0	0	0	0	0	0	0	0	0	0
PotVar0052399	3	3	CH12	59796338	3	3	3	4	4	3	4	2	3	4	3	4	2	3	3	2	3	3	3	2	3	4	3	2	2	2	4	2	3	4	2	4	3	3	3	4	3	4	4	2	3	3	3	2	2
PotVar0052416	0	0	CH12	59795996	0	0	0	0	0	0	0	0	0	0	0	0	0	0	0	0	0	0	0	0	0	0	0	0	0	0	0	0	0	0	0	0	0	0	0	0	0	0	0	0	0	0	0	0	0
PotVar0052458	4	4	CH12	59794425	4	4	4	4	4	4	4	4	4	4	4	4	4	4	4	4	4	4	4	4	4	4	4	4	4	4	4	4	4	4	4	4	4	4	4	4	4	4	4	4	4	4	4	4	4
PotVar0052480	0	1	CH12	59794258	1	1	1	0	1	0	1	1	0	1	0	1	0	0	0	0	0	1	1	1	1	1	1	0	0	0	0	0	1	0	0	1	0	0	1	0	0	0	1	0	1	1	0	0	1
PotVar0052528	1	0	CH12	59793754	0	1	1	0	1	1	1	0	1	1	1	0	0	1	1	0	0	0	0	0	0	1	1	0	0	1	0	1	0	1	0	1	1	0	1	0	1	0	1	0	0	0	0	0	0
PotVar0052532	4	4	CH12	59793721	4	4	4	4	4	4	4	4	4	4	4	4	4	4	4	4	4	4	4	4	4	4	4	4	4	4	4	4	4	4	4	4	4	4	4	4	4	4	4	4	4	4	4	4	4
PotVar0052560	4	3	CH12	59793471	3	3	3	4	3	4	3	3	4	3	4	3	4	4	4	4	4	3	3	3	3	3	3	4	4	4	4	4	3	4	4	3	4	4	3	4	4	4	3	4	3	3	4	4	3
PotVar0052570	0	0	CH12	59793350	0	0	0	0	0	0	0	0	0	0	0	0	0	0	0	0	0	0	0	0	0	0	0	0	0	0	0	0	0	0	0	0	0	0	0	0	0	0	0	0	0	0	0	0	0
PotVar0052600	0	1	CH12	59682364	1	1	1	0	1	0	1	1	0	1	0	1	0	0	0	0	0	1	1	1	1	1	1	0	0	0	0	0	1	0	0	1	0	0	1	0	0	0	1	0	1	1	0	0	1
PotVar0052628	3	3	CH12	59682159	3	2	2	4	2	3	2	3	3	2	3	3	4	3	3	4	4	3	3	3	3	2	2	4	4	3	4	3	3	3	4	2	3	4	2	4	3	4	2	4	3	3	4	4	3
PotVar0052633	1	1	CH12	59682096	1	2	2	0	2	1	2	1	1	2	1	1	0	1	1	0	0	1	1	1	1	2	2	0	0	1	0	1	1	1	0	2	1	0	2	0	1	0	2	0	1	1	0	0	1
PotVar0052662	4	4	CH12	59681784	4	4	4	4	4	4	4	4	4	4	4	4	4	4	4	4	4	4	4	4	4	4	4	4	4	4	4	4	4	4	4	4	4	4	4	4	4	4	4	4	4	4	4	4	4
PotVar0052707	4	4	CH12	59680764	4	4	4	4	4	4	4	4	4	4	4	4	4	4	4	4	4	4	4	4	4	4	4	4	4	4	4	4	4	4	4	4	4	4	4	4	4	4	4	4	4	4	4	4	4
PotVar0052761	4	4	CH12	59295573	4	4	4	4	4	4	4	4	4	4	4	4	4	4	4	4	4	4	4	4	4	4	4	4	4	4	4	4	4	4	4	4	4	4	4	4	4	4	4	4	4	4	4	4	4
PotVar0052766	2	1	CH12	59295474	2	3	2	1	3	1	2	2	2	3	2	2	0	2	2	1	1	2	1	2	2	3	3	0	0	1	1	1	2	1	1	2	1	1	2	1	2	1	2	1	1	2	1	0	2
PotVar0052767	4	2	CH12	59295415	3	4	3	2	3	3	3	4	3	3	3	3	3	3	3	3	3	3	3	4	3	3	4	3	2	3	2	3	3	2	3	3	3	3	3	2	3	2	3	3	3	4	3	3	4
PotVar0052776	1	2	CH12	59295274	1	0	1	3	1	2	2	0	1	1	1	2	2	1	1	1	2	1	2	0	1	1	0	2	2	1	3	1	1	3	1	2	2	2	1	3	1	3	2	1	2	1	2	2	0
PotVar0052795	3	4	CH12	59295020	4	4	4	3	4	3	3	4	4	4	4	3	3	4	4	4	3	4	3	4	4	4	4	3	4	4	3	4	4	3	4	3	3	3	4	3	4	3	3	4	3	3	3	3	4
PotVar0052804	3	3	CH12	59294914	3	3	3	4	4	3	4	2	3	4	3	4	2	3	3	2	3	3	3	2	3	4	3	2	2	2	4	2	3	4	2	4	3	3	3	4	3	4	4	2	3	3	3	2	2
PotVar0052807	2	3	CH12	59294858	1	2	2	3	2	4	3	1	3	2	3	2	3	3	3	2	3	1	2	1	1	2	2	3	2	3	3	3	1	4	2	3	4	3	2	3	3	3	3	2	2	2	3	3	1
PotVar0052870	2	4	CH12	59271422	3	4	3	3	4	3	3	3	4	4	4	3	2	4	4	3	3	3	2	3	3	4	4	2	2	3	NA	3	3	3	3	3	3	3	3	3	4	NA	3	3	2	3	3	2	3
PotVar0052986	4	4	CH12	59210834	4	4	4	4	4	4	4	4	4	4	4	4	4	4	4	4	4	4	4	4	4	4	4	4	4	4	4	4	4	4	4	4	4	4	4	4	4	4	4	4	4	4	4	4	4
PotVar0052987	4	4	CH12	59210767	4	4	4	4	4	4	4	4	4	4	4	4	4	4	4	4	4	4	4	4	4	4	4	4	4	4	4	4	4	4	4	4	4	4	4	4	4	4	4	4	4	4	4	4	4
PotVar0053054	2	3	CH12	59210088	2	1	2	3	1	3	2	2	2	1	2	2	4	2	2	3	3	2	3	2	2	1	1	4	4	3	3	3	2	3	3	2	3	3	2	3	2	3	2	3	3	2	3	4	2
PotVar0053073	4	4	CH12	59209248	4	4	4	4	4	4	4	4	4	4	4	4	4	4	4	4	4	4	4	4	4	4	4	4	4	4	4	4	4	4	4	4	4	4	4	4	4	4	4	4	4	4	4	4	4
PotVar0053092	4	4	CH12	59209045	4	4	4	4	4	4	4	4	4	4	4	4	4	4	4	4	4	4	4	4	4	4	4	4	4	4	4	4	4	4	4	4	4	4	4	4	4	4	4	4	4	4	4	4	4
PotVar0053145	4	2	CH12	59208302	3	4	3	2	3	3	3	4	3	3	3	3	3	3	3	3	3	3	3	4	3	3	4	3	2	3	2	3	3	2	3	3	3	3	3	2	3	2	3	3	3	4	3	3	4
PotVar0053166	3	3	CH12	59208174	2	1	3	3	2	4	3	1	3	2	3	2	4	3	3	3	3	2	3	1	2	2	1	4	4	4	3	4	2	4	3	3	4	3	3	3	3	3	3	3	3	1	3	4	1
PotVar0053235	0	0	CH12	59206901	0	0	0	0	0	0	0	0	0	0	0	0	0	0	0	0	0	0	0	0	0	0	0	0	0	0	0	0	0	0	0	0	0	0	0	0	0	0	0	0	0	0	0	0	0
PotVar0053309	2	1	CH12	58986365	1	1	1	1	1	2	1	2	1	0	1	1	3	1	1	2	2	1	2	2	1	0	1	3	2	2	1	2	1	1	2	1	2	2	1	1	1	1	1	2	2	2	2	3	2
PotVar0053344	2	3	CH12	58985310	2	1	2	3	2	3	2	2	2	1	2	2	4	2	2	3	3	2	3	2	2	1	1	4	4	3	3	3	2	3	3	2	3	3	2	3	2	3	2	3	3	2	3	4	2
PotVar0053389	4	4	CH12	58984320	4	4	4	4	4	4	4	4	4	4	4	4	4	4	4	4	4	4	4	4	4	4	4	4	4	4	4	4	4	4	4	4	4	4	4	4	4	4	4	4	4	4	4	4	4
PotVar0053451	0	0	CH12	58983772	0	0	0	0	0	0	0	0	0	0	0	0	0	0	0	0	0	0	0	0	0	0	0	0	0	0	0	0	0	0	0	0	0	0	0	0	0	0	0	0	0	0	0	0	0
PotVar0053453	0	2	CH12	58983709	1	0	1	2	1	1	1	0	1	1	1	1	1	1	1	1	1	1	1	0	1	1	0	1	2	1	2	1	1	2	1	1	1	1	1	2	1	2	1	1	1	0	1	1	0
PotVar0053461	4	4	CH12	58983493	4	4	4	4	4	4	4	4	4	4	4	4	4	4	4	4	4	4	4	4	4	4	4	4	4	4	4	4	4	4	4	4	4	4	4	4	4	4	4	4	4	4	4	4	4
PotVar0053463	0	0	CH12	58983383	0	0	0	0	0	0	0	0	0	0	0	0	0	0	0	0	0	0	0	0	0	0	0	0	0	0	0	0	0	0	0	0	0	0	0	0	0	0	0	0	0	0	0	0	0
PotVar0053469	4	4	CH12	58983301	4	4	4	4	4	4	4	4	4	4	4	4	4	4	4	4	4	4	4	4	4	4	4	4	4	4	4	4	4	4	4	4	4	4	4	4	4	4	4	4	4	4	4	4	4
PotVar0053473	4	4	CH12	58983197	4	4	4	4	4	4	4	4	4	4	4	4	4	4	4	4	4	4	4	4	4	4	4	4	4	4	4	4	4	4	4	4	4	4	4	4	4	4	4	4	4	4	4	4	4
PotVar0053574	4	4	CH12	1509533	4	4	4	4	4	4	4	4	4	4	4	4	4	4	4	4	4	4	4	4	4	4	4	4	4	4	4	4	4	4	4	4	4	4	4	4	4	4	4	4	4	4	4	4	4
PotVar0053629	2	3	CH12	1881848	3	3	3	2	2	2	3	1	3	2	3	3	3	2	2	2	2	2	4	4	4	2	2	3	3	2	4	2	3	1	2	1	2	NA	3	2	NA	2	2	3	1	3	2	3	2
PotVar0053642	1	1	CH12	1882076	2	2	1	1	1	1	0	0	1	1	1	2	1	1	1	1	0	1	2	2	1	0	0	1	0	0	2	0	2	0	1	1	1	2	1	1	2	1	1	1	0	0	1	1	0
PotVar0053649	0	0	CH12	1882298	0	0	0	0	0	0	0	0	0	0	0	0	0	0	0	0	0	0	0	0	0	0	0	0	0	0	0	0	0	0	0	0	0	0	0	0	0	0	0	0	0	0	0	0	0
PotVar0053657	0	0	CH12	1882517	0	0	0	0	0	0	0	0	0	0	0	0	0	0	0	0	0	0	0	0	0	0	0	0	0	0	0	0	0	0	0	0	0	0	0	0	0	0	0	0	0	0	0	0	0
PotVar0053672	3	2	CH12	1882952	2	NA	2	2	3	3	1	2	2	3	NA	3	3	2	2	3	2	4	3	3	2	1	1	2	2	3	3	1	2	2	3	3	3	4	NA	2	3	3	4	2	2	1	3	3	2
PotVar0053695	4	3	CH12	2199773	4	4	4	3	4	4	3	4	3	3	3	4	4	4	4	4	3	4	3	3	3	3	3	4	3	3	3	3	4	3	4	4	3	4	4	3	4	4	4	4	4	3	3	4	4
PotVar0053721	4	4	CH12	2200120	4	4	4	4	4	4	4	4	4	4	4	4	4	4	4	4	4	4	4	4	4	4	4	4	4	4	4	4	4	4	4	4	4	4	4	4	4	4	4	4	4	4	4	4	4
PotVar0053739	4	4	CH12	2200682	4	4	4	4	4	4	4	4	4	4	4	4	4	4	4	4	4	4	4	4	4	4	4	4	4	4	4	4	4	4	4	4	4	4	4	4	4	4	4	4	4	4	4	4	4
PotVar0053743	0	0	CH12	2200740	0	0	0	0	0	0	0	0	0	0	0	0	0	0	0	0	0	0	0	0	0	0	0	0	0	0	0	0	0	0	0	0	0	0	0	0	0	0	0	0	0	0	0	0	0
PotVar0053748	1	3	CH12	2200835	1	1	2	1	1	2	3	2	2	2	2	1	2	1	1	2	3	2	2	2	3	2	2	2	2	3	2	2	1	2	2	1	2	1	2	1	1	2	2	2	2	3	2	2	3
PotVar0053843	3	4	CH12	2483294	4	4	4	3	2	3	4	3	4	3	4	3	3	3	3	3	4	3	4	4	4	3	3	4	3	3	4	3	4	3	3	3	3	3	4	3	4	3	3	4	3	4	3	3	4
PotVar0053855	1	1	CH12	2483420	2	2	1	1	1	1	0	0	1	1	1	2	1	1	1	1	0	1	2	2	1	0	0	1	1	0	2	0	2	0	1	1	1	2	1	1	2	1	1	1	0	0	1	1	0
PotVar0053859	3	4	CH12	2483565	3	3	3	3	4	4	3	3	3	4	3	4	4	3	3	4	3	4	4	4	4	3	3	3	4	4	4	3	3	3	4	3	4	4	3	3	3	4	4	3	3	3	4	4	3
PotVar0053907	4	4	CH12	2489943	4	4	4	4	4	4	4	4	4	4	4	4	4	4	4	4	4	4	4	4	4	4	4	4	4	4	4	4	4	4	4	4	4	4	4	4	4	4	4	4	4	4	4	4	4
PotVar0053930	0	0	CH12	2490145	0	0	0	0	0	0	0	0	0	0	0	0	0	0	0	0	0	0	0	0	0	0	0	0	0	0	0	0	0	0	0	0	0	0	0	0	0	0	0	0	0	0	0	0	0
PotVar0054044	4	4	CH11	14227440	4	4	4	4	4	4	4	4	4	4	4	4	4	4	4	4	4	4	4	4	4	4	4	4	4	4	4	4	4	4	4	4	4	4	4	4	4	4	4	4	4	4	4	4	4
PotVar0054058	4	3	CH11	14227218	3	4	3	4	3	4	4	4	4	3	4	3	4	3	3	4	4	3	3	3	3	3	3	3	4	4	3	3	3	4	4	3	4	4	4	3	3	3	4	4	4	3	3	4	3
PotVar0054060	3	3	CH11	14227149	3	4	3	3	3	2	4	2	3	3	3	4	3	4	4	2	2	3	2	2	3	3	4	3	2	3	4	3	3	2	2	3	3	2	3	3	4	2	2	3	2	2	3	3	3
PotVar0054088	4	4	CH11	14222277	4	4	4	4	4	4	4	4	4	4	4	4	4	4	4	4	4	4	4	4	4	4	4	4	4	4	4	4	4	4	4	4	4	4	4	4	4	4	4	4	4	4	4	4	4
PotVar0054089	1	1	CH11	14222258	1	0	1	1	1	2	0	2	1	1	1	0	1	0	0	2	2	1	2	2	1	1	0	1	2	1	0	1	1	2	2	1	1	2	1	1	0	2	2	1	2	2	1	1	1
PotVar0054092	0	1	CH11	14222208	0	1	0	1	1	1	1	0	1	1	1	0	1	0	0	0	1	0	0	0	0	0	1	0	1	1	1	0	0	1	0	0	1	1	1	1	1	0	0	1	1	0	0	1	0
PotVar0054356	4	4	CH11	14219219	4	4	4	4	4	4	4	4	4	4	4	4	4	4	4	4	4	4	4	4	4	4	4	4	4	4	4	4	4	4	4	4	4	4	4	4	4	4	4	4	4	4	4	4	4
PotVar0054433	3	4	CH02	17761768	3	4	4	4	3	3	3	4	3	4	3	4	3	3	3	3	4	3	3	3	4	4	3	4	4	3	4	3	3	3	3	3	4	4	3	4	3	3	3	4	4	4	4	3	3
PotVar0054526	4	4	CH02	17760346	4	4	4	4	4	4	4	4	4	4	4	4	4	4	4	4	4	4	4	4	4	4	4	4	4	4	4	4	4	4	4	4	4	4	4	4	4	4	4	4	4	4	4	4	4
PotVar0054527	4	3	CH02	17760315	4	3	4	3	3	4	3	4	4	3	4	4	3	4	4	4	4	4	4	4	4	4	3	4	4	4	3	3	4	3	4	3	3	4	NA	3	4	3	3	3	4	3	4	3	3
PotVar0054547	1	2	CH02	17760013	1	2	2	2	2	1	1	2	1	0	1	2	1	1	1	1	2	1	1	2	1	1	1	2	2	1	1	2	1	0	1	1	2	1	1	1	2	1	0	2	2	1	2	1	2
PotVar0054559	1	0	CH02	17742702	1	0	0	0	1	1	1	0	1	0	1	0	1	1	1	1	0	1	1	1	0	0	1	0	0	1	0	1	1	1	1	1	0	0	1	0	1	1	1	0	0	0	0	1	1
PotVar0054564	3	2	CH02	17742607	3	2	2	2	2	3	3	2	3	4	3	2	3	3	3	3	2	3	3	2	3	3	3	2	2	3	3	2	3	4	3	3	2	3	3	3	2	3	4	2	2	3	2	3	2
PotVar0054640	0	0	CH09	28888717	0	0	0	0	0	0	0	0	0	0	0	0	0	0	0	0	0	0	0	0	0	0	0	0	0	0	0	0	0	0	0	0	0	0	0	0	0	0	0	0	0	0	0	0	0
PotVar0054648	3	3	CH09	28888958	3	1	4	3	3	3	1	3	1	3	1	4	4	3	3	3	4	4	3	3	3	1	3	1	3	3	1	3	3	1	3	4	1	3	4	3	3	1	4	1	1	1	3	4	4
PotVar0054663	3	3	CH09	28889238	3	2	4	3	3	3	2	3	2	3	2	4	4	3	3	3	4	4	3	3	3	2	3	2	3	3	2	3	3	2	3	4	2	3	4	3	3	2	4	2	2	2	3	4	4
PotVar0054962	1	0	CH03	45939471	0	0	1	1	0	0	0	1	1	0	1	1	1	1	1	1	0	0	0	0	0	1	1	0	1	1	1	0	0	0	1	1	0	0	0	0	0	1	1	0	0	0	1	1	1
PotVar0055105	4	4	CH03	45610697	4	4	4	4	4	4	4	4	4	4	4	4	4	4	4	4	4	4	4	4	4	4	4	4	4	4	4	4	4	4	4	4	4	4	4	4	4	4	4	4	4	4	4	4	4
PotVar0055120	0	3	CH03	45610442	2	2	2	2	1	1	1	1	2	1	2	1	1	1	1	2	1	2	1	1	2	2	2	2	1	2	1	1	2	1	2	1	2	1	2	1	1	0	1	1	1	2	1	1	2
PotVar0055145	3	1	CH03	45609740	2	2	1	1	3	3	3	2	1	3	1	2	2	2	2	1	3	2	3	3	2	1	1	2	2	1	2	3	2	3	1	2	2	3	2	3	2	3	2	3	3	2	2	2	1
PotVar0055183	4	4	CH03	45609157	4	4	4	4	4	4	4	4	4	4	4	4	4	4	4	4	4	4	4	4	4	4	4	4	4	4	4	4	4	4	4	4	4	4	4	4	4	4	4	4	4	4	4	4	4
PotVar0055205	4	1	CH03	45608748	2	2	2	2	3	3	3	3	2	3	2	3	3	3	3	2	3	2	3	3	2	2	2	2	3	2	3	3	2	3	2	3	2	3	2	3	3	4	3	3	3	2	3	3	2
PotVar0055208	4	4	CH03	45608725	4	4	4	4	4	4	4	4	4	4	4	4	4	4	4	4	4	4	4	4	4	4	4	4	4	4	4	4	4	4	4	4	4	4	4	4	4	4	4	4	4	4	4	4	4
PotVar0055248	4	4	CH03	45608117	4	4	4	4	4	4	4	4	4	4	4	4	4	4	4	4	4	4	4	4	4	4	4	4	4	4	4	4	4	4	4	4	4	4	4	4	4	4	4	4	4	4	4	4	4
PotVar0055343	4	1	CH03	45604002	2	2	2	2	3	3	3	3	2	3	2	3	3	3	3	2	3	2	3	3	2	2	2	2	3	2	3	3	2	3	2	3	2	3	2	3	3	4	3	3	3	2	3	3	2
PotVar0055361	1	0	CH03	45603614	0	0	1	1	0	0	0	1	1	0	1	1	1	1	1	1	0	0	0	0	0	1	1	0	1	1	1	0	0	0	1	1	0	0	0	0	1	1	1	0	0	0	1	1	1
PotVar0055381	4	2	CH03	45179664	3	2	3	3	4	4	4	3	3	4	3	3	3	3	3	2	3	3	3	3	4	3	2	3	4	3	2	3	3	3	2	3	3	4	3	3	3	4	3	3	4	3	3	3	2
PotVar0055392	0	1	CH03	45179064	1	0	1	1	1	1	1	0	1	1	1	0	0	0	0	0	0	1	0	0	2	1	0	1	1	1	0	0	1	0	0	0	1	1	1	0	0	0	0	0	1	1	0	0	0
PotVar0055393	4	4	CH03	45178977	4	4	4	4	4	4	4	4	4	4	4	4	4	4	4	4	4	4	4	4	4	4	4	4	4	4	4	4	4	4	4	4	4	4	4	4	4	4	4	4	4	4	4	4	4
PotVar0055399	0	1	CH03	45178761	1	0	1	1	1	1	1	0	1	1	1	0	0	0	0	0	0	1	0	0	NA	1	0	1	1	1	0	0	1	0	0	0	1	1	1	0	0	0	0	0	1	1	0	0	0
PotVar0055513	0	0	CH03	51606581	0	0	0	0	0	0	0	0	0	0	0	0	0	0	0	0	0	0	0	0	0	0	0	0	0	0	0	0	0	0	0	0	0	0	0	0	0	0	0	0	0	0	0	0	0
PotVar0055562	3	2	CH03	51605802	2	3	4	3	3	3	4	3	3	3	3	3	3	3	3	2	3	2	3	2	3	4	2	2	3	3	3	2	2	2	2	3	2	2	3	2	2	2	2	2	4	3	2	3	3
PotVar0055603	4	4	CH03	51603552	4	4	4	4	4	4	4	4	4	4	4	4	4	4	4	4	4	4	4	4	4	4	4	4	4	4	4	4	4	4	4	4	4	4	4	4	4	4	4	4	4	4	4	4	4
PotVar0055694	1	0	CH03	51601971	1	0	0	0	1	0	0	0	0	1	0	0	0	0	0	0	1	1	0	1	1	0	0	1	1	0	0	1	1	1	0	0	1	1	0	1	1	1	1	1	0	0	1	0	0
PotVar0055722	3	3	CH03	51601612	2	2	2	3	2	3	2	4	2	3	2	3	4	4	4	4	2	2	2	3	2	3	3	3	3	3	3	4	2	4	4	3	2	4	2	3	3	3	3	4	2	2	4	4	2
PotVar0055756	2	2	CH03	51239351	3	3	3	3	2	2	2	2	3	1	3	3	1	1	1	2	2	2	2	1	2	2	3	2	2	3	2	1	3	1	2	3	3	1	4	2	1	2	3	0	2	2	1	1	4
PotVar0055761	4	4	CH03	51239179	4	4	4	4	4	4	4	4	4	4	4	4	4	4	4	4	4	4	4	4	4	4	4	4	4	4	4	4	4	4	4	4	4	4	4	4	4	4	4	4	4	4	4	4	4
PotVar0055803	0	0	CH03	51237895	0	0	0	0	0	0	0	0	0	0	0	0	0	0	0	0	0	0	0	0	0	0	0	0	0	0	0	0	0	0	0	0	0	0	0	0	0	0	0	0	0	0	0	0	0
PotVar0055804	1	1	CH03	51237828	0	1	1	1	1	2	2	2	1	2	1	1	2	2	2	1	1	0	1	1	1	2	0	1	1	1	1	2	0	2	1	1	0	2	0	1	1	1	0	2	2	1	1	2	0
PotVar0055806	0	1	CH03	51237775	1	1	0	1	0	1	0	1	1	0	1	1	0	0	0	1	0	0	0	0	0	0	1	1	0	1	0	1	1	1	1	1	1	0	1	1	0	1	1	0	0	0	0	0	1
PotVar0055906	0	0	CH03	51057889	0	0	0	0	0	0	0	0	0	0	0	0	0	0	0	0	0	0	0	0	0	0	0	0	0	0	0	0	0	0	0	0	0	0	0	0	0	0	0	0	0	0	0	0	0
PotVar0055938	0	1	CH03	50964018	1	1	0	1	0	1	0	1	1	0	1	1	0	0	0	1	0	0	0	0	0	0	1	1	0	1	0	1	1	1	1	1	1	0	1	1	0	1	0	0	0	0	0	0	1
PotVar0055978	1	1	CH03	50963564	0	1	1	1	1	2	2	2	1	2	1	1	2	2	2	1	1	0	1	1	1	2	0	1	1	1	1	2	0	2	1	1	0	2	0	1	1	1	1	2	2	1	1	2	0
PotVar0056063	4	3	CH03	50960102	3	3	4	3	4	3	4	3	3	4	3	3	4	4	4	3	4	4	4	4	4	4	3	3	4	3	4	3	3	3	3	3	3	4	3	3	4	3	4	4	4	4	4	4	3
PotVar0056115	4	4	CH03	50959479	4	4	4	4	4	4	4	4	4	4	4	4	4	4	4	4	4	4	4	4	4	4	4	4	4	4	4	4	4	4	4	4	4	4	4	4	4	4	4	4	4	4	4	4	4
PotVar0056242	4	4	CH03	50890674	4	4	4	4	4	4	4	4	4	4	4	4	4	4	4	4	4	4	4	4	4	4	4	4	4	4	4	4	4	4	4	4	4	4	4	4	4	4	4	4	4	4	4	4	4
PotVar0056260	3	3	CH03	50890417	4	3	3	3	3	2	2	2	3	2	3	3	2	2	2	3	3	4	3	3	3	2	4	3	3	3	3	2	4	2	3	3	4	2	4	3	3	3	3	2	2	3	3	2	4
PotVar0056273	1	1	CH03	50890271	1	0	0	0	1	0	0	0	0	1	0	0	1	1	1	1	1	2	1	2	1	0	1	1	1	0	1	1	1	1	1	0	1	1	1	1	2	1	1	2	0	1	2	1	0
PotVar0056291	4	4	CH03	50888268	4	4	4	4	4	4	4	4	4	4	4	4	4	4	4	4	4	4	4	4	4	4	4	4	4	4	4	4	4	4	4	4	4	4	4	4	4	4	4	4	4	4	4	4	4
PotVar0056297	1	1	CH03	50888047	1	0	0	0	1	0	0	0	0	1	0	0	1	1	1	1	1	2	1	2	1	0	1	1	1	0	1	1	1	1	1	0	1	1	1	1	2	1	1	2	0	1	2	1	0
PotVar0056507	4	4	CH03	50884766	4	4	4	4	4	4	4	4	4	4	4	4	4	4	4	4	4	4	4	4	4	4	4	4	4	4	4	4	4	4	4	4	4	4	4	4	4	4	4	4	4	4	4	4	4
PotVar0056554	1	1	CH03	50882706	1	0	0	0	1	0	0	0	0	1	0	0	1	1	1	1	1	2	1	2	1	0	1	1	1	0	1	1	1	1	1	0	1	1	1	1	2	1	1	2	0	1	2	1	0
PotVar0056555	0	0	CH03	50882653	0	0	0	0	0	0	0	0	0	0	0	0	0	0	0	0	0	0	0	0	0	0	0	0	0	0	0	0	0	0	0	0	0	0	0	0	0	0	0	0	0	0	0	0	0
PotVar0056824	0	1	CH03	50875808	1	1	0	1	0	1	0	1	1	0	1	1	0	0	0	1	0	0	0	0	0	0	1	1	0	1	0	1	1	1	1	1	1	0	1	1	0	1	0	0	0	0	0	0	1
PotVar0056835	3	4	CH03	50310138	4	3	3	3	4	3	3	4	3	3	3	4	3	3	3	3	3	4	3	3	4	3	4	3	4	3	4	3	4	3	3	4	4	3	4	4	4	4	4	3	3	3	4	3	4
PotVar0056840	4	3	CH03	50310001	4	NA	4	4	4	4	4	4	4	4	4	4	4	4	4	4	4	4	4	4	4	4	4	4	4	4	4	4	4	4	4	4	4	4	4	4	NA	4	4	4	4	4	4	4	4
PotVar0056881	4	4	CH03	50226521	4	4	4	4	4	4	4	4	4	4	4	4	4	4	4	4	4	4	4	4	4	4	4	4	4	4	4	4	4	4	4	4	4	4	4	4	4	4	4	4	4	4	4	4	4
PotVar0056887	1	1	CH03	50226398	1	2	1	2	0	2	1	1	2	1	2	1	1	1	1	2	1	0	1	1	0	1	1	2	0	2	0	2	1	2	2	1	1	1	1	1	0	1	0	0	1	1	0	1	1
PotVar0056898	0	0	CH03	50226154	0	0	0	0	0	0	0	0	0	0	0	0	0	0	0	0	0	0	0	0	0	0	0	0	0	0	0	0	0	0	0	0	0	0	0	0	0	0	0	0	0	0	0	0	0
PotVar0056921	3	3	CH03	50225873	3	2	3	2	4	2	3	3	2	3	2	3	3	3	3	2	3	4	3	3	4	3	3	2	4	2	4	2	3	2	2	3	3	3	3	3	4	3	4	4	3	3	4	3	3
PotVar0056942	4	4	CH06	56393950	4	4	4	4	4	4	4	4	4	4	4	4	4	4	4	4	4	4	4	4	4	4	4	4	4	4	4	4	4	4	4	4	4	4	4	4	4	4	4	4	4	4	4	4	4
PotVar0056956	1	0	CH06	56394322	0	1	0	1	0	0	0	1	1	1	1	0	0	0	0	0	1	1	0	0	1	0	1	0	1	1	1	1	0	0	0	0	0	0	1	1	2	1	0	0	1	1	0	0	0
PotVar0056976	4	4	CH06	56890257	4	4	4	4	4	4	4	4	4	4	4	4	4	4	4	4	4	4	4	4	4	4	4	4	4	4	4	4	4	4	4	4	4	4	4	4	4	4	4	4	4	4	4	4	4
PotVar0056996	4	4	CH06	56892097	4	4	4	4	4	4	4	4	4	4	4	4	4	4	4	4	4	4	4	4	4	4	4	4	4	4	4	4	4	4	4	4	4	4	4	4	4	4	4	4	4	4	4	4	4
PotVar0056998	4	3	CH06	56892337	3	3	4	4	3	4	4	3	4	4	4	3	3	4	4	3	4	3	3	3	4	3	3	3	4	3	4	4	3	4	3	4	2	4	4	3	3	2	3	4	3	4	4	3	3
PotVar0057041	3	3	CH06	57243421	2	4	2	3	4	3	3	2	4	4	4	3	4	2	NA	3	4	4	3	2	4	3	3	2	4	2	3	2	2	3	3	3	3	1	4	3	4	4	2	2	3	3	2	4	2
PotVar0057051	3	4	CH06	57243613	3	4	3	3	4	3	4	3	4	4	4	3	4	4	4	3	4	4	3	3	4	3	4	3	4	3	4	3	3	3	3	3	3	3	4	3	4	4	3	3	3	4	2	4	3
PotVar0057058	3	4	CH06	57243720	3	4	3	3	4	3	4	3	4	4	4	3	4	4	4	3	4	4	3	3	4	3	4	3	4	3	4	3	3	3	3	3	3	3	4	3	4	4	3	3	3	4	2	4	3
PotVar0057091	1	2	CH06	57244901	2	0	3	2	1	2	1	2	1	1	1	1	0	1	1	2	1	0	1	2	1	2	1	2	1	2	1	3	2	2	2	2	1	3	1	2	0	0	2	2	2	2	3	0	2
PotVar0057170	0	1	CH06	57298806	1	1	0	0	0	0	0	1	0	0	0	1	1	0	0	1	0	1	1	1	0	1	1	1	0	1	0	0	1	0	1	0	2	0	0	1	1	2	1	0	1	0	0	1	1
PotVar0057192	4	4	CH06	57299306	4	4	4	4	4	4	4	4	4	4	4	4	4	4	4	4	4	4	4	4	4	4	4	4	4	4	4	4	4	4	4	4	4	4	4	4	4	4	4	4	4	4	4	4	4
PotVar0057247	4	4	CH06	57527885	4	4	4	4	4	4	4	4	4	4	4	4	4	4	4	4	4	4	4	4	4	4	4	4	4	4	4	4	4	4	4	4	4	4	4	4	4	4	4	4	4	4	4	4	4
PotVar0057316	0	0	CH06	57528769	0	0	0	0	0	0	0	0	0	0	0	0	0	0	0	0	0	0	0	0	0	0	0	0	0	0	0	0	0	0	0	0	0	0	0	0	0	0	0	0	0	0	0	0	0
PotVar0057343	4	4	CH06	57529098	4	4	4	4	4	4	4	4	4	4	4	4	4	4	4	4	4	4	4	4	4	4	4	4	4	4	4	4	4	4	4	4	4	4	4	4	4	4	4	4	4	4	4	4	4
PotVar0057365	4	3	CH06	57529699	3	3	4	4	4	4	4	3	4	4	4	3	3	4	4	3	4	3	3	3	4	3	3	3	4	3	4	4	3	4	3	4	2	4	4	3	3	2	3	4	3	4	4	3	3
PotVar0057370	3	2	CH06	57529941	3	3	2	1	2	1	3	3	2	2	2	2	3	3	3	2	2	3	2	3	2	2	4	3	2	3	3	2	3	1	2	1	3	3	2	2	3	4	3	2	2	3	0	3	3
PotVar0057386	0	0	CH10	58610314	0	0	0	0	0	0	0	0	0	0	0	0	0	0	0	0	0	0	0	0	0	0	0	0	0	0	0	0	0	0	0	0	0	0	0	0	0	0	0	0	0	0	0	0	0
PotVar0057420	2	2	CH10	58609643	2	2	3	2	2	3	2	2	1	2	1	1	2	2	2	2	3	3	2	2	1	1	2	4	2	2	3	3	2	2	2	2	1	1	1	2	2	1	2	1	1	2	1	2	1
PotVar0057450	4	4	CH10	58609098	4	4	4	4	4	4	4	4	4	4	4	4	4	4	4	4	4	4	4	4	4	4	4	4	4	4	4	4	4	4	4	4	4	4	4	4	4	4	4	4	4	4	4	4	4
PotVar0057452	4	4	CH10	58609005	4	4	4	4	4	4	4	4	4	4	4	4	4	4	4	4	4	4	4	4	4	4	4	4	4	4	4	4	4	4	4	4	4	4	4	4	4	4	4	4	4	4	4	4	4
PotVar0057485	3	3	CH10	58304153	3	3	4	3	2	4	4	4	2	3	2	3	2	4	4	2	3	2	4	3	2	3	4	4	2	4	3	3	3	3	2	4	2	3	2	2	2	3	4	2	3	3	3	2	3
PotVar0057514	2	3	CH10	58303304	3	2	4	2	2	4	3	3	2	2	2	2	2	3	3	2	3	2	3	2	2	2	3	4	1	3	3	3	3	2	2	3	1	2	1	2	2	2	3	1	2	2	2	2	2
PotVar0057515	2	1	CH10	58303298	1	2	0	2	2	0	1	1	2	2	2	2	2	1	1	2	1	2	1	2	2	2	1	0	3	1	1	1	1	2	2	1	3	2	3	2	2	2	1	3	2	2	2	2	2
PotVar0057605	2	3	CH10	58295670	3	2	4	2	2	4	3	3	2	2	2	2	2	3	3	2	3	2	3	2	2	2	3	4	1	3	3	3	3	2	2	3	1	2	1	2	2	2	3	1	2	2	2	2	2
PotVar0057635	4	4	CH10	58295156	4	4	4	4	4	4	4	4	4	4	4	4	4	4	4	4	4	4	4	4	4	4	4	4	4	4	4	4	4	4	4	4	4	4	4	4	4	4	4	4	4	4	4	4	4
PotVar0057644	1	0	CH10	58294914	0	1	0	1	0	0	1	1	0	1	0	1	0	1	1	0	0	0	1	1	0	1	1	0	1	1	0	0	0	1	0	1	1	1	1	0	0	1	1	1	1	1	1	0	1
PotVar0057721	4	4	CH10	58185509	4	4	4	4	4	4	4	4	4	4	4	4	4	4	4	4	4	4	4	4	4	4	4	4	4	4	4	4	4	4	4	4	4	4	4	4	4	4	4	4	4	4	4	4	4
PotVar0057722	2	1	CH10	58185506	1	2	0	2	2	0	1	1	2	2	2	2	2	1	1	2	1	2	0	2	2	2	1	1	3	1	1	1	1	2	2	1	3	2	3	2	2	2	1	3	2	2	2	2	2
PotVar0057806	2	1	CH10	58184811	1	2	0	2	2	0	1	1	2	2	2	2	2	1	1	2	1	2	0	2	2	2	1	1	3	1	1	1	1	2	2	1	3	2	3	2	2	2	1	3	2	2	2	2	2
PotVar0057840	0	0	CH10	58080515	0	0	0	0	0	0	0	0	0	0	0	0	0	0	0	0	0	0	0	0	0	0	0	0	0	0	0	0	0	0	0	0	0	0	0	0	0	0	0	0	0	0	0	0	0
PotVar0057846	1	1	CH10	58080396	1	1	0	1	2	0	0	0	2	1	2	1	2	0	0	2	1	2	0	1	2	1	0	1	2	0	1	1	1	1	2	0	2	1	2	2	2	1	0	2	1	1	1	2	1
PotVar0057871	3	4	CH10	58078869	4	3	4	3	4	4	3	3	4	3	4	4	4	3	3	4	4	4	4	3	4	3	3	4	3	3	4	4	4	3	4	3	3	3	3	4	4	3	3	3	3	3	3	4	3
PotVar0057905	2	3	CH10	58078374	3	2	4	2	2	4	3	3	2	2	2	3	2	3	3	2	3	2	4	2	2	2	3	3	1	3	3	3	3	2	2	3	1	2	1	2	2	2	3	1	2	2	2	2	2
PotVar0057954	4	4	CH10	57896274	4	4	4	4	4	4	4	4	4	4	4	4	4	4	4	4	4	4	4	4	4	4	4	4	4	4	4	4	4	4	4	4	4	4	4	4	4	4	4	4	4	4	4	4	4
PotVar0057955	2	3	CH10	57896209	3	2	4	2	2	4	3	3	2	2	2	3	2	3	3	2	3	2	4	2	2	2	3	3	1	3	3	3	3	2	2	3	1	2	1	2	2	2	3	1	2	2	2	2	2
PotVar0057984	0	0	CH10	57895786	0	0	0	0	0	0	0	0	0	0	0	0	0	0	0	0	0	0	0	0	0	0	0	0	0	0	0	0	0	0	0	0	0	0	0	0	0	0	0	0	0	0	0	0	0
PotVar0058094	2	3	CH10	57893644	3	2	4	2	2	4	3	3	2	2	2	3	2	3	3	2	3	2	4	2	2	2	3	3	1	3	3	3	3	2	2	3	1	2	1	2	2	2	3	1	2	2	2	2	2
PotVar0058108	3	4	CH10	57891862	4	3	4	3	4	4	3	3	4	3	4	4	4	3	3	4	4	4	4	3	4	3	3	4	3	3	4	4	4	3	4	3	3	3	3	4	4	3	3	3	3	3	3	4	3
PotVar0058145	2	1	CH10	57670985	1	2	0	2	2	0	1	1	2	2	2	1	2	1	1	2	1	2	0	2	2	2	1	1	3	1	1	1	1	2	2	1	3	2	3	2	2	2	1	3	2	2	2	2	2
PotVar0058146	4	4	CH10	57670931	4	4	4	4	4	4	4	4	4	4	4	4	4	4	4	4	4	4	4	4	4	4	4	4	4	4	4	4	4	4	4	4	4	4	4	4	4	4	4	4	4	4	4	4	4
PotVar0058448	0	0	CH09	49545884	0	0	0	0	0	0	0	0	0	0	0	0	0	0	0	0	0	0	0	0	0	0	0	0	0	0	0	0	0	0	0	0	0	0	0	0	0	0	0	0	0	0	0	0	0
PotVar0058493	4	4	CH09	49546516	4	4	4	4	4	4	4	4	4	4	4	4	4	4	4	4	4	4	4	4	4	4	4	4	4	4	4	4	4	4	4	4	4	4	4	4	4	4	4	4	4	4	4	4	4
PotVar0058507	4	4	CH09	49973946	4	4	4	4	4	4	4	4	4	4	4	4	4	4	4	4	4	4	4	4	4	4	4	4	4	4	4	4	4	4	4	4	4	4	4	4	4	4	4	4	4	4	4	4	4
PotVar0058526	4	4	CH09	50163415	4	4	4	4	4	4	4	4	4	4	4	4	4	4	4	4	4	4	4	4	4	4	4	4	4	4	4	4	4	4	4	4	4	4	4	4	4	4	4	4	4	4	4	4	4
PotVar0058600	4	4	CH11	6514191	4	4	4	4	4	4	4	4	4	4	4	4	4	4	4	4	4	4	4	4	4	4	4	4	4	4	4	4	4	4	4	4	4	4	4	4	4	4	4	4	4	4	4	4	4
PotVar0058618	4	4	CH11	6532191	4	4	4	4	4	4	4	4	4	4	4	4	4	4	4	4	4	4	4	4	4	4	4	4	4	4	4	4	4	4	4	4	4	4	4	4	4	4	4	4	4	4	4	4	4
PotVar0058629	3	4	CH11	7258220	3	4	3	3	3	4	3	4	3	3	3	3	4	4	4	4	4	3	3	4	3	4	3	4	4	3	4	4	3	4	4	3	4	4	3	3	3	3	3	3	4	4	3	4	3
PotVar0058634	3	4	CH11	7258262	4	4	3	4	3	3	4	3	4	3	4	4	3	4	4	2	3	4	3	3	3	3	4	3	3	4	4	4	4	3	2	4	3	3	4	3	4	4	4	3	3	4	3	3	4
PotVar0058653	0	1	CH11	7258526	0	1	0	1	1	1	1	0	1	1	1	0	1	1	1	0	1	0	0	1	0	0	0	1	1	1	1	0	0	1	0	1	1	1	1	1	1	0	0	0	1	0	0	1	0
PotVar0058763	2	2	CH11	7360228	2	1	3	2	3	2	3	2	2	3	2	1	2	1	1	3	2	1	2	2	3	2	2	2	2	2	1	0	2	2	3	2	2	2	2	3	2	1	2	3	2	1	3	2	1
PotVar0058815	1	1	CH11	7360752	1	0	3	0	1	2	1	3	0	2	0	0	1	0	0	NA	1	0	1	1	3	3	1	1	1	0	0	0	1	1	NA	0	1	NA	0	1	0	0	1	3	2	1	3	1	0
PotVar0059041	4	4	CH11	8492020	4	4	4	4	4	4	4	4	4	4	4	4	4	4	4	4	4	4	4	4	4	4	4	4	4	4	4	4	4	4	4	4	4	4	4	4	4	4	4	4	4	4	4	4	4
PotVar0059050	4	4	CH11	8492082	4	4	4	4	4	4	4	4	4	4	4	4	4	4	4	4	4	4	4	4	4	4	4	4	4	4	4	4	4	4	4	4	4	4	4	4	4	4	4	4	4	4	4	4	4
PotVar0059055	4	3	CH11	8492240	3	4	3	4	4	3	3	3	4	3	4	3	4	4	4	3	4	4	4	4	3	3	3	4	4	4	4	4	3	4	3	4	4	4	4	4	4	4	3	3	3	3	3	4	4
PotVar0059121	3	3	CH11	8492928	2	4	2	3	3	3	2	3	3	2	3	2	4	4	4	3	4	3	3	4	2	3	2	4	4	3	4	4	2	4	3	4	4	4	3	3	3	3	2	2	3	3	2	4	3
PotVar0059194	4	4	CH11	8493609	4	4	4	4	4	4	4	4	4	4	4	4	4	4	4	4	4	4	4	4	4	4	4	4	4	4	4	4	4	4	4	4	4	4	4	4	4	4	4	4	4	4	4	4	4
PotVar0059222	4	4	CH11	8494071	4	4	4	4	4	4	4	4	4	4	4	4	4	4	4	4	4	4	4	4	4	4	4	4	4	4	4	4	4	4	4	4	4	4	4	4	4	4	4	4	4	4	4	4	4
PotVar0059280	2	1	CH11	8816170	2	0	3	1	2	1	2	2	1	2	1	2	1	0	0	2	1	1	2	1	3	2	2	1	1	1	0	0	2	1	2	0	1	1	1	2	1	1	2	3	1	1	3	1	1
PotVar0059315	4	3	CH11	8816658	3	4	3	4	4	3	3	3	4	3	4	3	4	4	4	3	4	4	4	4	3	3	3	4	4	4	4	4	3	4	3	4	4	4	4	4	4	4	3	3	3	3	3	4	4
PotVar0059350	0	0	CH11	8822632	0	0	0	0	0	0	0	0	0	0	0	0	0	0	0	0	0	0	0	0	0	0	0	0	0	0	0	0	0	0	0	0	0	0	0	0	0	0	0	0	0	0	0	0	0
PotVar0059351	0	0	CH11	8822745	0	0	0	0	0	0	0	0	0	0	0	0	0	0	0	0	0	0	0	0	0	0	0	0	0	0	0	0	0	0	0	0	0	0	0	0	0	0	0	0	0	0	0	0	0
PotVar0059394	2	3	CH11	8831622	2	4	1	3	2	2	2	2	3	2	3	2	3	4	4	2	3	3	2	3	1	2	2	3	3	3	4	4	2	3	2	4	3	3	3	2	3	3	2	1	2	3	1	3	3
PotVar0059554	1	0	CH11	8969994	0	0	1	0	1	1	0	1	0	1	0	0	1	0	0	1	1	0	1	1	1	1	0	1	1	0	0	0	0	1	1	0	1	1	0	1	0	0	0	1	1	0	1	1	0
PotVar0059566	4	4	CH11	8970132	4	4	4	4	4	4	4	4	4	4	4	4	4	4	4	4	4	4	4	4	4	4	4	4	4	4	4	4	4	4	4	4	4	4	4	4	4	4	4	4	4	4	4	4	4
PotVar0059598	0	0	CH11	8970618	0	0	0	0	0	0	0	0	0	0	0	0	0	0	0	0	0	0	0	0	0	0	0	0	0	0	0	0	0	0	0	0	0	0	0	0	0	0	0	0	0	0	0	0	0
PotVar0059605	4	4	CH11	8970699	4	4	4	4	4	4	4	4	4	4	4	4	4	4	4	4	4	4	4	4	4	4	4	4	4	4	4	4	4	4	4	4	4	4	4	4	4	4	4	4	4	4	4	4	4
PotVar0059669	4	4	CH11	8971458	4	4	4	4	4	4	4	4	4	4	4	4	4	4	4	4	4	4	4	4	4	4	4	4	4	4	4	4	4	4	4	4	4	4	4	4	4	4	4	4	4	4	4	4	4
PotVar0059682	3	4	CH11	8971673	3	4	3	3	3	4	3	4	3	3	3	3	4	4	4	4	4	3	3	4	3	4	3	4	4	3	4	4	3	4	4	4	4	4	3	3	3	3	3	3	4	4	3	4	3
PotVar0059714	4	4	CH11	8972004	4	4	4	4	4	4	4	4	4	4	4	4	4	4	4	4	4	4	4	4	4	4	4	4	4	4	4	4	4	4	4	4	4	4	4	4	4	4	4	4	4	4	4	4	4
PotVar0059779	2	0	CH11	8973667	1	0	2	1	2	1	1	1	1	NA	1	1	1	0	0	1	1	1	2	1	2	1	1	1	1	1	0	0	1	1	1	0	1	1	1	2	1	1	1	2	1	0	2	1	1
PotVar0059785	1	0	CH11	8973773	1	0	1	1	1	0	1	0	1	1	1	1	0	0	0	0	0	1	1	0	1	0	1	0	0	1	0	0	1	0	0	0	0	0	1	1	1	1	1	1	0	0	1	0	1
PotVar0059796	3	4	CH11	9052541	3	4	3	3	3	4	3	4	3	3	3	3	4	4	4	4	4	3	3	4	3	4	3	4	4	3	4	4	3	4	4	4	4	4	3	3	3	3	3	3	4	4	3	4	3
PotVar0059933	2	3	CH11	9057019	2	4	1	3	2	2	2	2	3	2	3	2	3	4	4	2	3	3	2	3	1	2	2	3	3	3	4	4	2	3	2	4	3	3	3	2	3	3	2	1	2	3	1	3	3
PotVar0059935	0	0	CH11	9057028	0	0	0	0	0	0	0	0	0	0	0	0	0	0	0	0	0	0	0	0	0	0	0	0	0	0	0	0	0	0	0	0	0	0	0	0	0	0	0	0	0	0	0	0	0
PotVar0059986	4	4	CH11	9376941	4	4	4	4	4	4	4	4	4	4	4	4	4	4	4	4	4	4	4	4	4	4	4	4	4	4	4	4	4	4	4	4	4	4	4	4	4	4	4	4	4	4	4	4	4
PotVar0059988	4	4	CH11	9376977	4	4	4	4	4	4	4	4	4	4	4	4	4	4	4	4	4	4	4	4	4	4	4	4	4	4	4	4	4	4	4	4	4	4	4	4	4	4	4	4	4	4	4	4	4
PotVar0060007	3	3	CH11	9377103	2	4	2	3	3	3	2	3	3	2	3	2	4	3	3	3	4	3	3	4	2	3	2	4	4	3	4	4	2	4	3	4	4	4	3	3	3	3	2	2	3	3	2	4	3
PotVar0060021	4	4	CH11	9377337	4	4	4	4	4	4	4	4	4	4	4	4	4	4	4	4	4	4	4	4	4	4	4	4	4	4	4	4	4	4	4	4	4	4	4	4	4	4	4	4	4	4	4	4	4
PotVar0060022	0	0	CH11	9377347	0	0	0	0	0	0	0	0	0	0	0	0	0	0	0	0	0	0	0	0	0	0	0	0	0	0	0	0	0	0	0	0	0	0	0	0	0	0	0	0	0	0	0	0	0
PotVar0060023	4	4	CH11	9377403	4	4	4	4	4	4	4	4	4	4	4	4	4	4	4	4	4	4	4	4	4	4	4	4	4	4	4	4	4	4	4	4	4	4	4	4	4	4	4	4	4	4	4	4	4
PotVar0060032	4	4	CH11	9377526	4	4	4	4	4	4	4	4	4	4	4	4	4	4	4	4	4	4	4	4	4	4	4	4	4	4	4	4	4	4	4	4	4	4	4	4	4	4	4	4	4	4	4	4	4
PotVar0060091	4	4	CH11	9378930	4	4	4	4	4	4	4	4	4	4	4	4	4	4	4	4	4	4	4	4	4	4	4	4	4	4	4	4	4	4	4	4	4	4	4	4	4	4	4	4	4	4	4	4	4
PotVar0060133	1	0	CH11	9379722	1	0	1	0	1	1	0	1	0	1	0	0	1	0	0	1	1	0	1	1	1	1	0	1	1	0	0	0	1	1	1	0	1	1	0	1	0	0	1	1	1	0	1	1	0
PotVar0060138	0	0	CH11	9379821	0	0	0	0	0	0	0	0	0	0	0	0	0	0	0	0	0	0	0	0	0	0	0	0	0	0	0	0	0	0	0	0	0	0	0	0	0	0	0	0	0	0	0	0	0
PotVar0060144	0	0	CH11	9379971	0	0	0	0	0	0	0	0	0	0	0	0	0	0	0	0	0	0	0	0	0	0	0	0	0	0	0	0	0	0	0	0	0	0	0	0	0	0	0	0	0	0	0	0	0
PotVar0060154	4	4	CH11	9380148	4	4	4	4	4	4	4	4	4	4	4	4	4	4	4	4	4	4	4	4	4	4	4	4	4	4	4	4	4	4	4	4	4	4	4	4	4	4	4	4	4	4	4	4	4
PotVar0060165	4	3	CH11	9380415	3	4	3	4	4	3	3	3	4	3	4	3	4	3	3	3	4	4	4	4	3	3	3	4	4	4	4	4	3	4	3	4	4	4	4	4	4	4	3	3	3	3	3	4	4
PotVar0060167	1	1	CH11	9380439	2	0	2	1	1	1	2	1	1	NA	1	2	0	1	1	1	0	1	1	0	2	1	2	0	0	1	0	0	2	0	1	0	0	0	1	1	1	1	2	2	1	1	2	0	1
PotVar0060181	2	1	CH11	9380649	3	0	3	1	2	2	2	2	1	2	1	2	1	1	1	2	1	1	2	1	3	2	2	1	1	1	0	0	3	1	2	0	1	1	1	2	1	1	3	3	2	1	3	1	1
PotVar0060250	0	0	CH11	10999310	0	0	0	0	0	0	0	0	0	0	0	0	0	0	0	0	0	0	0	0	0	0	0	0	0	0	0	0	0	0	0	0	0	0	0	0	0	0	0	0	0	0	0	0	0
PotVar0060312	0	0	CH11	10999936	0	0	0	0	0	0	0	0	0	0	0	0	0	0	0	0	0	0	0	0	0	0	0	0	0	0	0	0	0	0	0	0	0	0	0	0	0	0	0	0	0	0	0	0	0
PotVar0060341	3	3	CH11	11001188	3	3	3	3	4	3	3	3	4	3	4	2	4	2	2	2	4	4	4	4	3	3	3	4	3	3	4	3	3	4	2	3	3	3	3	4	4	3	3	3	2	2	3	4	4
PotVar0060366	0	0	CH11	11001496	0	0	0	0	0	0	0	0	0	0	0	0	0	0	0	0	0	0	0	0	0	0	0	0	0	0	0	0	0	0	0	0	0	0	0	0	0	0	0	0	0	0	0	0	0
PotVar0060614	4	3	CH08	34288273	4	4	4	4	4	3	3	4	4	3	4	3	4	4	4	4	4	4	3	3	4	4	4	4	3	3	3	3	4	4	4	3	3	3	4	3	4	3	4	4	4	3	3	4	3
PotVar0060621	2	1	CH08	34288143	2	1	1	0	2	1	0	1	2	1	2	1	1	3	3	2	3	1	1	2	2	2	1	1	1	2	3	1	2	2	2	1	1	2	1	1	2	2	2	2	2	0	1	1	0
PotVar0060623	4	4	CH08	34288057	4	4	4	4	4	4	4	4	4	4	4	4	4	4	4	4	4	4	4	4	4	4	4	4	4	4	4	4	4	4	4	4	4	4	4	4	4	4	4	4	4	4	4	4	4
PotVar0060667	1	1	CH01	82062628	1	0	0	0	1	1	0	2	2	0	2	2	2	0	0	2	0	1	1	1	0	0	1	1	0	3	0	2	1	0	2	0	1	0	1	1	2	1	2	0	1	1	1	2	0
PotVar0060672	3	4	CH01	82062554	4	3	4	4	4	3	4	4	4	3	4	3	4	2	2	4	4	3	4	3	4	3	3	3	3	4	3	4	4	4	4	2	4	3	4	4	4	4	4	3	3	4	4	4	4
PotVar0060674	2	2	CH01	82062441	1	2	1	2	3	3	1	1	2	3	2	2	1	3	3	1	2	2	2	3	2	3	2	2	3	1	2	1	1	2	1	3	1	3	2	2	2	2	1	3	2	2	2	1	2
PotVar0060676	0	1	CH01	82062384	0	1	1	1	0	0	1	0	0	0	0	1	1	0	0	0	0	1	1	0	0	0	0	1	1	0	1	0	0	0	0	0	1	1	1	0	0	0	0	0	0	1	0	1	0
PotVar0060695	2	0	CH01	82031470	1	1	1	2	1	1	1	1	1	0	1	1	2	0	0	2	1	0	2	0	1	0	0	1	0	2	1	1	1	0	2	0	2	1	2	1	2	1	2	1	1	2	2	2	1
PotVar0060697	1	0	CH01	82031346	0	0	0	0	1	1	0	1	1	0	1	1	1	0	0	1	0	0	1	0	0	0	0	1	0	2	0	1	0	0	1	0	1	0	1	1	1	1	1	0	0	1	1	1	0
PotVar0060730	4	4	CH01	82029536	4	4	4	4	4	4	4	4	4	4	4	4	4	4	4	4	4	4	4	4	4	4	4	4	4	4	4	4	4	4	4	4	4	4	4	4	4	4	4	4	4	4	4	4	4
PotVar0060740	0	1	CH01	82029401	0	1	1	1	0	0	1	0	0	0	0	1	1	0	0	0	0	1	1	0	0	0	0	1	1	0	1	0	0	0	0	1	1	1	1	0	0	0	0	0	0	1	0	1	0
PotVar0060748	4	4	CH01	82029235	4	4	4	4	4	4	4	4	4	4	4	4	4	4	4	4	4	4	4	4	4	4	4	4	4	4	4	4	4	4	4	4	4	4	4	4	4	4	4	4	4	4	4	4	4
PotVar0060841	2	2	CH01	81900217	2	2	2	1	3	3	2	2	2	4	2	1	0	4	4	1	3	2	1	3	3	4	3	2	3	1	2	2	2	4	1	3	1	2	1	3	1	3	1	3	2	1	2	0	3
PotVar0060854	3	4	CH01	81899905	3	3	3	2	4	4	3	4	4	4	4	4	3	4	4	3	3	4	3	4	3	4	4	4	4	4	3	4	3	4	3	4	3	3	3	4	3	4	3	3	3	3	3	3	3
PotVar0060952	4	2	CH01	81897623	3	4	4	3	2	3	4	3	2	3	2	3	3	3	3	3	3	3	2	2	3	3	3	4	3	3	4	3	3	3	3	4	4	3	3	3	2	3	3	3	3	3	3	3	3
PotVar0060977	2	2	CH01	81815529	2	2	2	3	1	1	2	2	2	0	2	3	4	0	0	3	1	2	3	1	1	0	1	2	1	3	2	2	2	0	3	1	3	2	3	1	3	1	3	1	2	3	2	4	1
PotVar0060978	2	2	CH01	81815464	2	2	2	1	3	3	2	2	2	4	2	1	0	4	4	1	3	2	1	3	3	4	3	2	3	1	2	2	2	4	1	3	1	2	1	3	1	3	1	3	2	1	2	0	3
PotVar0060988	2	3	CH01	81815329	3	2	2	1	3	3	2	3	3	4	3	2	1	4	4	2	3	3	2	4	3	4	4	2	3	2	2	3	3	4	2	3	1	2	1	3	2	3	2	3	3	1	2	1	3
PotVar0061037	3	3	CH01	81814450	2	3	3	2	4	4	3	3	3	4	3	3	2	4	4	2	3	3	2	3	3	4	3	4	4	3	3	3	2	4	2	4	3	3	3	4	2	4	2	3	2	3	3	2	3
PotVar0061104	4	2	CH01	81637840	2	2	2	4	4	2	2	2	4	2	4	4	4	2	2	2	2	4	4	4	2	2	2	2	4	2	2	2	2	2	2	2	2	4	4	2	4	2	2	2	2	4	2	4	2
PotVar0061106	2	1	CH01	81637753	1	1	1	1	3	2	1	1	2	3	2	1	0	3	3	0	2	2	1	3	2	3	2	1	3	0	1	1	1	3	0	2	0	2	1	2	1	2	0	2	1	1	1	0	2
PotVar0061119	4	3	CH01	81637582	4	4	4	3	2	3	4	4	3	3	3	4	4	3	3	4	3	4	3	3	3	3	4	4	3	4	4	4	4	3	4	4	4	3	3	3	3	3	4	3	4	3	3	4	3
PotVar0061123	4	4	CH01	81637519	4	4	4	4	4	4	4	4	4	4	4	4	4	4	4	4	4	4	4	4	4	4	4	4	4	4	4	4	4	4	4	4	4	4	4	4	4	4	4	4	4	4	4	4	4
PotVar0061153	3	4	CH01	81635045	4	3	4	4	4	3	4	4	4	3	4	4	4	2	2	4	4	3	4	3	4	3	3	3	3	4	3	4	4	4	4	2	4	3	4	4	4	4	4	3	3	4	4	4	4
PotVar0061179	0	0	CH01	81633405	0	0	0	0	0	0	0	0	0	0	0	0	0	0	0	0	0	0	0	0	0	0	0	0	0	0	0	0	0	0	0	0	0	0	0	0	0	0	0	0	0	0	0	0	0
PotVar0061193	0	0	CH01	81632753	0	0	0	0	0	0	0	0	0	0	0	0	0	0	0	0	0	0	0	0	0	0	0	0	0	0	0	0	0	0	0	0	0	0	0	0	0	0	0	0	0	0	0	0	0
PotVar0061197	2	2	CH01	81632715	2	2	2	3	1	1	2	2	2	0	2	3	4	0	0	3	1	2	3	1	1	0	1	2	1	3	2	2	2	0	3	1	3	2	3	1	3	1	3	1	2	3	2	4	1
PotVar0061224	2	1	CH01	81632257	1	1	1	1	3	2	1	1	2	3	2	1	0	3	3	0	2	2	1	3	2	3	2	1	3	0	1	1	1	3	0	2	0	2	1	2	1	2	0	2	1	1	1	0	2
PotVar0061243	2	2	CH01	81623192	2	2	2	1	3	3	2	2	2	4	2	1	0	4	4	1	3	2	1	3	3	4	3	2	3	1	2	2	2	4	1	3	1	2	1	3	1	3	1	3	2	1	2	0	3
PotVar0061244	0	0	CH01	81623184	0	0	0	0	0	0	0	0	0	0	0	0	0	0	0	0	0	0	0	0	0	0	0	0	0	0	0	0	0	0	0	0	0	0	0	0	0	0	0	0	0	0	0	0	0
PotVar0061252	3	2	CH01	81623059	3	3	3	3	3	3	3	2	2	4	2	1	1	4	4	2	4	2	2	3	4	4	3	2	3	1	3	2	3	4	2	3	2	3	2	3	2	3	2	4	3	2	3	1	4
PotVar0061452	4	3	CH11	30158864	3	4	3	4	3	4	4	4	4	3	4	3	4	3	3	4	3	3	3	3	3	3	3	3	4	4	3	3	3	4	4	3	4	4	4	3	3	3	4	4	4	3	3	4	3
PotVar0061519	4	4	CH11	30157955	4	4	4	4	4	4	4	4	4	4	4	4	4	4	4	4	4	4	4	4	4	4	4	4	4	4	4	4	4	4	4	4	4	4	4	4	4	4	4	4	4	4	4	4	4
PotVar0061545	4	4	CH11	30157490	4	4	4	4	4	4	4	4	4	4	4	4	4	4	4	4	4	4	4	4	4	4	4	4	4	4	4	4	4	4	4	4	4	4	4	4	4	4	4	4	4	4	4	4	4
PotVar0061673	1	2	CH11	30154139	1	2	1	1	2	2	2	2	2	2	2	1	1	2	2	0	2	2	1	2	1	2	3	2	1	1	3	2	1	2	0	2	1	1	1	2	3	2	0	1	1	1	2	1	2
PotVar0061707	3	4	CH11	30153339	4	3	4	4	4	3	3	3	3	3	3	4	4	3	3	4	3	3	4	3	4	3	3	3	4	4	3	3	4	3	4	3	4	4	4	4	3	3	4	4	4	4	3	4	3
PotVar0061732	3	3	CH09	55501273	4	3	4	2	3	3	3	3	3	4	3	4	2	3	3	4	2	2	3	4	3	3	3	3	3	4	2	2	4	3	4	3	4	2	3	3	4	4	3	4	4	3	4	2	2
PotVar0061755	4	3	CH09	55501588	3	4	3	4	3	4	3	4	4	4	4	3	3	3	3	3	4	3	3	3	3	3	3	3	4	4	4	4	3	3	3	3	3	4	3	4	3	3	3	4	3	4	NA	3	3
PotVar0061794	4	4	CH09	55502055	4	4	4	4	4	4	4	4	4	4	4	4	4	4	4	4	4	4	4	4	4	4	4	4	4	4	4	4	4	4	4	4	4	4	4	4	4	4	4	4	4	4	4	4	4
PotVar0061840	0	0	CH09	55502800	0	0	0	0	0	0	0	0	0	0	0	0	0	0	0	0	0	0	0	0	0	0	0	0	0	0	0	0	0	0	0	0	0	0	0	0	0	0	0	0	0	0	0	0	0
PotVar0061906	4	4	CH12	6983053	4	4	4	4	4	4	4	4	4	4	4	4	4	4	4	4	4	4	4	4	4	4	4	4	4	4	4	4	4	4	4	4	4	4	4	4	4	4	4	4	4	4	4	4	4
PotVar0061934	1	2	CH12	6982627	2	1	1	2	1	2	2	1	3	2	3	2	1	1	1	2	2	2	1	3	2	1	1	1	2	1	3	1	2	2	2	1	2	2	2	3	3	1	1	1	0	0	2	1	1
PotVar0061980	4	3	CH12	6331841	3	4	3	3	3	4	3	4	3	4	3	3	3	3	3	4	4	4	3	3	3	4	4	3	3	4	3	4	3	4	4	3	4	3	3	3	3	4	3	3	4	4	4	3	4
PotVar0062077	2	3	CH02	29763759	2	2	3	2	1	3	2	2	3	3	3	3	2	3	3	1	3	3	3	2	4	4	2	3	2	3	3	3	2	3	1	2	2	4	3	3	3	2	2	2	3	2	2	2	2
PotVar0062099	4	4	CH02	29763419	4	4	4	4	4	4	4	4	4	4	4	4	4	4	4	4	4	4	4	4	4	4	4	4	4	4	4	4	4	4	4	4	4	4	4	4	4	4	4	4	4	4	4	4	4
PotVar0062114	2	3	CH02	29763143	2	2	3	2	1	3	2	2	3	3	3	3	2	3	3	1	3	3	3	2	4	4	2	3	2	3	3	3	2	3	1	2	2	4	3	3	3	2	2	2	3	2	2	2	2
PotVar0062136	1	1	CH02	29762373	2	1	0	1	2	1	1	1	1	1	1	1	2	1	1	2	0	1	1	1	0	0	1	0	1	1	1	1	2	1	2	2	1	0	0	1	0	2	2	1	0	2	1	2	2
PotVar0062194	4	4	CH02	29753867	4	4	4	4	4	4	4	4	4	4	4	4	4	4	4	4	4	4	4	4	4	4	4	4	4	4	4	4	4	4	4	4	4	4	4	4	4	4	4	4	4	4	4	4	4
PotVar0062231	2	3	CH02	29749652	2	2	3	2	1	3	2	2	3	3	3	3	2	3	3	1	3	3	3	2	4	4	2	3	2	3	3	3	2	3	1	2	2	4	3	3	3	2	2	2	3	2	2	2	2
PotVar0062252	1	1	CH02	29749274	2	1	0	1	2	1	1	1	1	1	1	1	2	1	1	2	0	1	1	1	0	0	1	0	1	1	1	1	2	1	2	2	1	0	0	1	0	2	2	1	0	2	1	2	2
PotVar0062276	1	0	CH02	29748698	0	1	1	1	1	0	1	1	0	0	0	0	0	0	0	1	1	0	0	1	0	0	1	1	1	0	0	0	0	0	1	0	1	0	1	0	1	0	0	1	1	0	1	0	0
PotVar0062277	2	1	CH02	29748626	2	2	1	2	3	1	2	2	1	1	1	1	2	1	1	3	1	1	1	2	0	0	2	1	2	1	1	1	2	1	3	2	2	0	1	1	1	2	2	2	1	2	2	2	2
PotVar0062340	3	4	CH02	29708578	4	3	3	3	3	4	3	3	4	4	4	4	4	4	4	3	3	4	4	3	4	4	3	3	3	4	4	4	4	4	3	4	3	4	3	4	3	4	4	3	3	4	3	4	4
PotVar0062438	1	0	CH02	29707121	0	1	1	1	1	0	1	1	0	0	0	0	0	0	0	1	1	0	0	1	0	0	1	1	1	0	0	0	0	0	1	0	1	0	1	0	1	0	0	1	1	0	1	0	0
PotVar0062448	3	3	CH02	29706741	2	3	4	3	2	3	3	3	3	3	3	3	2	3	3	2	4	3	3	3	4	4	3	4	3	3	3	3	2	3	2	2	3	4	4	3	4	2	2	3	4	2	3	2	2
PotVar0062467	1	0	CH02	29705449	0	1	1	1	1	0	1	1	0	0	0	0	0	0	0	1	1	0	0	1	0	0	1	1	1	0	0	0	0	0	1	0	1	0	1	0	1	0	0	1	1	0	1	0	0
PotVar0062469	1	0	CH02	29705380	0	1	1	1	1	0	1	1	0	0	0	0	0	0	0	1	1	0	0	1	0	0	1	1	1	0	0	0	0	0	1	0	1	0	1	0	1	0	0	1	1	0	1	0	0
PotVar0062472	2	1	CH02	29705197	2	2	1	2	3	1	2	2	1	1	1	1	2	1	1	3	1	1	1	2	0	0	2	1	2	1	1	1	2	1	3	2	2	0	1	1	1	2	2	2	1	2	2	2	2
PotVar0062504	0	2	CH02	29473088	0	0	1	1	1	2	0	1	2	1	2	1	1	2	2	1	1	1	2	1	1	2	1	2	1	1	0	2	0	1	1	1	1	1	1	1	2	1	1	0	1	1	1	1	1
PotVar0062518	2	1	CH02	29472746	1	2	2	2	1	1	3	2	1	1	1	2	0	1	1	1	3	1	1	2	2	1	2	2	NA	2	2	1	1	1	1	1	2	2	3	1	1	1	0	3	2	1	2	0	0
PotVar0062569	2	3	CH02	29412515	2	2	3	3	2	3	3	3	3	2	3	3	2	3	3	2	4	2	3	3	3	3	3	4	NA	3	2	3	2	2	2	2	3	3	4	2	3	2	2	3	3	2	3	2	2
PotVar0062589	0	0	CH02	28914801	0	0	0	0	0	0	0	0	0	0	0	0	0	0	0	0	0	0	0	0	0	0	0	0	0	0	0	0	0	0	0	0	0	0	0	0	0	0	0	0	0	0	0	0	0
PotVar0062762	1	0	CH02	28747644	0	1	1	1	1	0	1	1	0	0	0	0	0	0	0	1	1	0	0	1	0	0	1	1	1	0	0	0	0	0	1	0	1	0	1	0	1	0	0	1	1	0	1	0	0
PotVar0062783	3	4	CH02	28746173	4	3	3	3	3	4	3	3	4	4	4	4	4	4	4	3	3	4	4	3	4	4	3	3	3	4	4	4	4	4	3	4	3	4	3	4	3	4	4	3	3	4	3	4	4
PotVar0062786	1	3	CH02	28746087	1	1	2	2	1	3	2	2	3	2	3	3	1	3	3	1	3	2	3	2	3	3	2	3	NA	3	2	3	1	2	1	2	2	3	3	2	2	2	1	2	2	2	2	1	1
PotVar0062811	3	4	CH02	28745315	4	3	3	3	3	4	3	3	4	4	4	4	4	4	4	3	3	4	4	3	4	4	3	3	3	4	4	4	4	4	3	4	3	4	3	4	3	4	4	3	3	4	3	4	4
PotVar0062825	3	4	CH02	28745152	4	3	3	3	3	4	3	3	4	4	4	4	4	4	4	3	3	4	4	3	4	4	3	3	3	4	4	4	4	4	3	4	3	4	3	4	3	4	4	3	3	4	3	4	4
PotVar0063167	2	4	CH08	49175839	2	4	4	3	3	3	3	2	3	3	3	2	4	3	3	3	4	3	3	3	4	3	4	3	2	3	3	4	2	2	3	3	3	3	2	3	3	3	4	4	4	3	3	4	3
PotVar0063169	3	0	CH08	49175812	2	1	1	2	1	2	2	2	1	2	1	2	1	1	1	1	1	2	2	2	1	1	1	1	2	1	1	1	2	2	1	1	2	1	2	2	1	1	1	1	1	2	2	1	2
PotVar0063301	1	0	CH08	49173273	0	1	1	1	0	1	1	0	0	1	0	0	1	0	0	0	1	1	1	1	1	0	1	0	0	0	0	1	0	0	0	0	1	0	0	1	0	0	1	1	1	1	1	1	1
PotVar0063310	2	4	CH08	49173161	2	4	4	3	3	3	3	2	3	3	3	2	4	3	3	3	4	3	3	3	4	3	4	3	2	3	3	4	2	2	3	3	3	3	2	3	3	3	4	4	4	3	3	4	3
PotVar0063328	1	0	CH08	49172899	0	1	1	1	0	1	1	0	0	1	0	0	1	0	0	0	1	1	1	1	1	0	1	0	0	0	0	1	0	0	0	0	1	0	0	1	0	0	1	1	1	1	1	1	1
PotVar0063421	3	1	CH08	48937685	2	1	1	2	1	3	3	2	1	3	1	3	1	1	1	1	2	NA	3	2	1	2	2	1	3	1	2	2	2	2	1	1	2	2	2	3	1	2	1	1	1	3	4	1	3
PotVar0063427	4	1	CH08	48937514	2	2	2	2	2	3	3	2	2	3	2	3	2	2	2	2	3	2	3	2	2	3	3	2	3	2	3	3	NA	2	2	2	2	3	2	3	2	3	2	2	2	3	4	2	3
PotVar0063446	1	3	CH08	48936587	2	3	3	2	3	1	1	2	3	1	3	1	3	3	3	3	2	2	1	2	3	2	2	3	1	2	2	2	2	2	3	3	2	2	2	1	3	2	3	3	3	1	0	3	1
PotVar0063469	2	1	CH08	48936390	1	1	1	1	1	3	2	1	0	2	0	2	1	1	1	0	2	1	3	1	1	2	2	0	2	NA	2	2	1	1	0	0	1	2	1	2	1	1	1	1	1	2	3	1	3
PotVar0063471	4	4	CH08	48936348	4	4	4	4	4	4	4	4	4	4	4	4	4	4	4	4	4	4	4	4	4	4	4	4	4	4	4	4	4	4	4	4	4	4	4	4	4	4	4	4	4	4	4	4	4
PotVar0063486	3	4	CH08	48936151	3	4	4	3	4	4	3	3	3	3	3	3	4	4	4	3	4	3	4	3	4	4	4	3	3	4	4	4	3	3	3	3	3	4	3	3	4	3	4	4	4	3	3	4	4
PotVar0063591	1	2	CH08	5599267	1	1	2	2	2	1	1	2	0	2	0	3	1	0	0	2	1	1	2	2	1	1	1	1	2	1	1	1	1	2	2	3	2	1	2	2	1	2	0	1	1	3	2	1	2
PotVar0063624	4	3	CH08	5439801	4	3	3	3	3	4	4	3	4	3	4	3	3	4	4	3	3	4	3	4	3	3	3	4	3	3	4	4	4	3	3	3	4	4	3	4	3	4	4	4	4	3	4	3	4
PotVar0063641	3	4	CH08	5439610	3	4	3	3	3	4	3	3	4	4	4	3	4	4	4	3	4	3	4	3	4	4	4	3	4	4	4	4	3	4	3	3	3	4	3	3	4	3	4	3	4	3	3	4	3
PotVar0063692	0	1	CH08	5439223	0	1	1	1	1	0	0	1	0	1	0	1	1	0	0	1	1	0	1	0	1	1	1	0	1	1	0	0	0	1	1	1	0	0	1	0	1	0	0	0	0	1	0	1	0
PotVar0063703	4	4	CH08	5438997	4	4	4	4	4	4	4	4	4	4	4	4	4	4	4	4	4	4	4	4	4	4	4	4	4	4	4	4	4	4	4	4	4	4	4	4	4	4	4	4	4	4	4	4	4
PotVar0063704	1	3	CH08	5438901	2	2	2	3	2	2	2	3	1	2	1	3	2	1	1	3	1	2	2	2	1	1	2	2	2	2	1	2	2	1	3	3	2	2	2	3	1	2	1	2	2	3	2	2	3
PotVar0063725	2	1	CH08	5383657	2	1	1	0	2	1	1	0	2	1	2	1	1	3	3	1	3	1	1	2	2	2	2	1	2	2	3	1	2	2	1	1	1	2	1	1	3	2	2	1	1	0	1	1	0
PotVar0063758	0	2	CH08	5383089	0	1	1	1	1	1	0	1	0	2	0	2	1	0	0	1	1	0	2	1	1	1	1	0	2	1	1	1	0	1	1	2	1	1	1	1	1	1	0	0	1	2	1	1	1
PotVar0063767	1	1	CH08	5382879	1	2	1	2	0	2	2	2	2	1	2	0	2	1	1	1	0	2	1	0	1	1	1	2	0	2	0	2	1	1	1	0	1	1	1	1	0	0	2	2	2	1	1	2	2
PotVar0063772	4	4	CH08	5064295	4	4	4	4	4	4	4	4	4	4	4	4	4	4	4	4	4	4	4	4	4	4	4	4	4	4	4	4	4	4	4	4	4	4	4	4	4	4	4	4	4	4	4	4	4
PotVar0063885	3	2	CH08	5062688	2	2	2	1	2	3	2	1	3	3	3	2	2	3	3	1	3	2	3	3	3	3	2	2	3	2	4	3	2	3	1	2	2	3	2	2	3	3	3	2	3	2	3	2	2
PotVar0063904	1	0	CH08	5062099	1	0	1	1	1	0	1	1	0	0	0	1	0	0	0	1	0	1	0	1	0	0	0	1	0	0	0	0	1	0	1	1	1	0	1	1	0	1	0	1	0	1	1	0	1
PotVar0063913	4	4	CH08	5061915	4	4	4	4	4	4	4	4	4	4	4	4	4	4	4	4	4	4	4	4	4	4	4	4	4	4	4	4	4	4	4	4	4	4	4	4	4	4	4	4	4	4	4	4	4
PotVar0063946	4	4	CH08	4841467	4	4	4	4	4	4	4	4	4	4	4	4	4	4	4	4	4	4	4	4	4	4	4	4	4	4	4	4	4	4	4	4	4	4	4	4	4	4	4	4	4	4	4	4	4
PotVar0063965	0	0	CH11	283861	0	0	0	0	0	0	0	0	0	0	0	0	0	0	0	0	0	0	0	0	0	0	0	0	0	0	0	0	0	0	0	0	0	0	0	0	0	0	0	0	0	0	0	0	0
PotVar0063967	0	0	CH11	283927	0	0	0	0	0	0	0	0	0	0	0	0	0	0	0	0	0	0	0	0	0	0	0	0	0	0	0	0	0	0	0	0	0	0	0	0	0	0	0	0	0	0	0	0	0
PotVar0064083	4	3	CH11	398666	4	3	4	3	4	3	3	4	3	4	3	4	3	3	3	4	3	4	4	3	4	4	4	3	3	4	3	4	4	4	4	3	3	3	3	3	3	4	4	4	3	3	4	3	4
PotVar0064140	3	1	CH11	399077	3	2	2	3	3	2	2	3	2	2	2	2	3	1	1	3	2	3	3	2	2	2	1	3	2	2	1	2	3	3	3	2	1	1	2	1	2	2	3	3	2	2	3	3	3
PotVar0064141	0	0	CH11	399089	0	0	0	0	0	0	0	0	0	0	0	0	0	0	0	0	0	0	0	0	0	0	0	0	0	0	0	0	0	0	0	0	0	0	0	0	0	0	0	0	0	0	0	0	0
PotVar0064192	0	0	CH11	403271	0	0	0	0	0	0	0	0	0	0	0	0	0	0	0	0	0	0	0	0	0	0	0	0	0	0	0	0	0	0	0	0	0	0	0	0	0	0	0	0	0	0	0	0	0
PotVar0064200	1	2	CH11	403391	2	2	1	1	2	2	1	1	2	2	2	2	1	1	1	2	1	1	1	0	1	1	2	1	2	2	1	2	2	1	2	2	2	1	2	1	0	2	2	2	1	2	2	1	1
PotVar0064625	4	4	CH11	810912	4	4	4	4	4	4	4	4	4	4	4	4	4	4	4	4	4	4	4	4	4	4	4	4	4	4	4	4	4	4	4	4	4	4	4	4	4	4	4	4	4	4	4	4	4
PotVar0064699	4	3	CH11	812144	4	3	4	3	3	3	3	4	3	4	3	4	3	3	3	4	3	4	4	3	4	4	4	3	3	4	3	4	4	4	4	3	3	3	3	3	3	4	4	4	3	3	4	3	4
PotVar0065120	0	1	CH10	1374884	0	0	0	0	0	0	0	0	1	1	1	0	1	1	1	1	1	1	0	0	1	1	1	0	0	0	0	1	0	0	1	1	1	0	1	1	0	1	0	0	1	0	0	1	0
PotVar0065157	2	0	CH10	1136119	1	2	1	1	1	1	0	0	1	1	1	1	1	1	1	1	1	0	1	0	1	2	1	1	2	1	1	2	1	1	1	1	0	1	1	1	2	1	1	1	1	2	1	1	0
PotVar0065160	3	4	CH10	1136091	4	4	4	3	4	3	3	3	3	3	3	3	4	3	3	3	4	3	3	3	4	4	3	3	4	3	4	4	4	3	3	3	3	3	4	4	4	3	3	4	4	4	3	4	3
PotVar0065181	2	4	CH10	1135076	3	2	3	3	3	3	4	4	3	3	3	3	3	3	3	3	3	4	3	4	3	2	3	3	2	3	3	2	3	3	3	3	4	3	3	3	2	3	3	3	3	2	3	3	4
PotVar0065214	4	4	CH10	1133233	4	4	4	4	4	4	4	4	4	4	4	4	4	4	4	4	4	4	4	4	4	4	4	4	4	4	4	4	4	4	4	4	4	4	4	4	4	4	4	4	4	4	4	4	4
PotVar0065371	3	4	CH10	1122487	4	4	4	3	4	3	3	3	3	3	3	3	4	3	3	3	4	3	3	3	4	4	3	3	4	3	4	4	4	3	3	3	3	3	4	4	4	3	3	4	4	4	3	4	3
PotVar0065466	4	3	CH10	1100487	4	4	4	4	4	4	4	4	3	3	3	4	3	3	3	3	3	3	4	4	3	4	3	4	4	3	4	3	4	4	3	3	4	4	3	3	4	3	4	4	3	4	4	3	4
PotVar0065489	4	3	CH10	1099994	4	4	4	4	4	4	4	4	3	3	3	4	3	3	3	3	3	3	4	4	3	4	3	4	4	3	4	3	4	4	3	3	4	4	3	3	4	3	4	4	3	4	4	3	4
PotVar0065565	4	3	CH10	1098899	4	4	4	4	4	4	4	4	3	3	3	4	3	3	3	3	3	3	4	4	3	4	3	4	4	3	4	3	4	4	3	3	4	4	3	3	4	3	4	4	3	4	4	3	4
PotVar0065582	2	4	CH10	1098558	3	2	3	3	3	3	4	4	3	3	3	3	3	3	3	3	3	4	3	4	3	2	3	3	2	3	3	2	3	3	3	3	4	3	3	3	2	3	3	3	3	2	3	3	4
PotVar0065608	1	3	CH10	1096379	3	2	3	2	3	2	3	3	1	1	1	2	2	1	1	1	2	2	2	3	2	2	1	2	2	1	3	1	3	2	1	1	3	2	2	2	2	1	2	3	2	2	2	2	3
PotVar0065623	3	1	CH10	1038689	3	2	2	2	3	2	1	2	1	1	1	2	2	1	1	1	2	1	2	2	2	3	2	1	2	1	3	3	3	2	1	1	3	2	3	2	3	2	1	3	2	3	2	2	2
PotVar0065625	4	1	CH10	1038531	3	2	2	3	3	3	2	3	2	2	2	3	2	2	2	2	2	2	3	3	2	3	3	2	2	2	3	3	3	3	2	2	4	3	3	2	3	3	2	3	2	3	3	2	3
PotVar0065695	4	4	CH10	199408	4	4	4	4	4	4	4	4	4	4	4	4	4	4	4	4	4	4	4	4	4	4	4	4	4	4	4	4	4	4	4	4	4	4	4	4	4	4	4	4	4	4	4	4	4
PotVar0065721	0	0	CH10	197751	0	0	0	0	0	0	0	0	0	0	0	0	0	0	0	0	0	0	0	0	0	0	0	0	0	0	0	0	0	0	0	0	0	0	0	0	0	0	0	0	0	0	0	0	0
PotVar0065724	4	4	CH10	197674	4	4	4	4	4	4	4	4	4	4	4	4	4	4	4	4	4	4	4	4	4	4	4	4	4	4	4	4	4	4	4	4	4	4	4	4	4	4	4	4	4	4	4	4	4
PotVar0065788	2	4	CH10	136137	3	2	3	3	3	3	4	4	3	3	3	3	3	3	3	3	3	4	3	4	3	2	3	3	2	3	3	2	3	3	3	3	4	3	3	3	2	3	3	3	3	2	3	3	4
PotVar0065809	3	3	CH10	135644	3	3	3	3	3	3	2	3	3	3	3	3	4	2	2	3	3	2	3	3	3	4	3	2	4	3	3	4	3	3	3	3	3	2	4	4	3	4	2	3	4	3	3	4	3
PotVar0065844	0	0	CH10	135093	0	0	0	0	0	0	0	0	0	0	0	0	0	0	0	0	0	0	0	0	0	0	0	0	0	0	0	0	0	0	0	0	0	0	0	0	0	0	0	0	0	0	0	0	0
PotVar0065852	2	0	CH06	58461421	1	1	1	0	2	1	2	0	1	1	1	1	2	1	1	0	1	1	1	1	1	1	1	1	1	0	1	0	1	1	0	1	1	1	1	0	0	1	1	1	0	1	0	2	1
PotVar0065875	2	1	CH06	58461783	2	1	1	0	2	1	2	1	1	1	1	2	3	1	1	1	1	1	2	1	1	2	2	2	1	1	1	0	2	1	1	1	3	1	1	1	1	3	2	1	1	1	0	3	2
PotVar0065888	0	1	CH06	58462012	1	0	0	0	0	0	0	1	0	0	0	1	1	0	0	1	0	0	1	0	0	1	1	1	0	1	0	0	1	0	1	0	1	0	0	1	1	1	1	0	1	0	0	1	1
PotVar0065920	3	4	CH06	58462723	4	3	4	3	4	4	4	3	3	3	3	4	4	4	4	3	3	3	4	4	3	4	3	4	4	3	3	3	4	4	3	4	4	4	3	3	2	3	4	4	3	3	4	4	4
PotVar0065921	2	3	CH06	58462796	2	3	3	4	2	3	2	3	3	3	3	2	1	3	NA	3	3	3	2	3	3	2	2	2	3	3	3	4	2	3	3	3	1	3	3	3	3	1	2	3	3	3	4	1	2
PotVar0065957	4	4	CH06	58463312	4	4	4	4	4	4	4	4	4	4	4	4	4	4	4	4	4	4	4	4	4	4	4	4	4	4	4	4	4	4	4	4	4	4	4	4	4	4	4	4	4	4	4	4	4
PotVar0065972	4	4	CH06	58463458	4	4	4	4	4	4	4	4	4	4	4	4	4	4	4	4	4	4	4	4	4	4	4	4	4	4	4	4	4	4	4	4	4	4	4	4	4	4	4	4	4	4	4	4	4
PotVar0066059	3	1	CH06	59359507	1	3	1	2	3	2	2	1	3	3	3	1	2	NA	1	2	3	2	1	2	3	2	2	1	2	1	2	2	1	2	2	2	1	1	3	2	2	2	1	1	2	3	2	2	1
PotVar0066098	2	4	CH06	59360486	3	3	3	4	2	3	2	4	3	3	3	3	2	3	3	4	3	3	3	3	3	3	3	3	3	4	3	4	3	3	4	3	3	3	3	4	4	3	3	3	4	3	3	2	3
PotVar0066105	4	4	CH12	11602869	4	4	4	4	4	4	4	4	4	4	4	4	4	4	4	4	4	4	4	4	4	4	4	4	4	4	4	4	4	4	4	4	4	4	4	4	4	4	4	4	4	4	4	4	4
PotVar0066107	4	4	CH12	11602837	4	4	4	4	4	4	4	4	4	4	4	4	4	4	4	4	4	4	4	4	4	4	4	4	4	4	4	4	4	4	4	4	4	4	4	4	4	4	4	4	4	4	4	4	4
PotVar0066114	2	2	CH12	11602724	1	2	0	1	0	1	2	3	2	3	2	1	1	0	0	3	3	4	0	2	2	1	2	1	2	3	2	1	1	1	3	1	3	2	1	2	2	2	2	1	1	2	3	1	3
PotVar0066128	0	1	CH12	11602494	0	0	0	1	0	1	1	0	1	1	1	0	0	0	0	0	1	1	0	1	0	1	1	0	1	1	1	1	0	1	0	0	1	0	1	1	1	0	0	0	0	0	1	0	0
PotVar0066142	4	4	CH11	2034441	4	4	4	4	4	4	4	4	4	4	4	4	4	4	4	4	4	4	4	4	4	4	4	4	4	4	4	4	4	4	4	4	4	4	4	4	4	4	4	4	4	4	4	4	4
PotVar0066156	1	2	CH11	2034585	2	2	1	1	1	1	1	2	2	1	2	2	1	1	1	2	1	1	1	0	1	1	2	1	2	2	1	2	2	1	2	2	2	1	2	1	1	2	2	2	2	2	2	1	1
PotVar0066160	1	1	CH11	2034629	1	1	1	0	0	1	1	1	1	NA	1	1	0	1	1	1	1	0	0	0	1	1	2	0	1	1	1	1	1	0	1	1	1	1	1	1	0	1	1	1	NA	NA	1	0	0
PotVar0066165	4	3	CH11	2034692	4	3	4	3	3	3	3	4	3	4	3	4	3	3	3	4	3	4	4	3	4	4	4	3	3	3	3	4	4	4	4	3	3	3	3	3	3	4	4	4	3	4	4	3	4
PotVar0066199	4	4	CH11	2037247	4	4	4	4	4	4	4	4	4	4	4	4	4	4	4	4	4	4	4	4	4	4	4	4	4	4	4	4	4	4	4	4	4	4	4	4	4	4	4	4	4	4	4	4	4
PotVar0066207	0	1	CH11	2037340	1	1	0	1	1	1	0	1	1	0	1	1	1	0	0	1	0	1	1	0	0	0	0	1	1	1	0	1	1	1	1	1	1	0	1	0	1	1	1	1	1	1	1	1	1
PotVar0066209	4	4	CH11	2037352	4	4	4	4	4	4	4	4	4	4	4	4	4	4	4	4	4	4	4	4	4	4	4	4	4	4	4	4	4	4	4	4	4	4	4	4	4	4	4	4	4	4	4	4	4
PotVar0066293	4	4	CH11	2261145	4	4	4	4	4	4	4	4	4	4	4	4	4	4	4	4	4	4	4	4	4	4	4	4	4	4	4	4	4	4	4	4	4	4	4	4	4	4	4	4	4	4	4	4	4
PotVar0066295	4	1	CH11	2261174	3	2	3	2	2	2	3	3	2	3	2	2	2	2	2	3	3	2	2	2	3	3	3	2	2	2	2	2	3	2	3	2	2	2	2	2	2	2	3	3	2	2	3	2	2
PotVar0066298	1	1	CH11	2261264	1	1	1	0	0	1	1	1	1	NA	1	1	0	1	1	1	1	0	0	0	1	1	2	0	1	1	1	1	1	0	1	1	1	1	1	1	0	1	1	1	NA	NA	1	0	0
PotVar0066299	4	1	CH11	2261267	3	2	3	2	2	2	3	3	2	3	2	2	2	2	2	3	3	2	2	2	3	3	3	2	2	2	2	2	3	2	3	2	2	2	2	2	2	2	3	3	NA	2	3	2	2
PotVar0066343	0	0	CH11	2261720	0	0	0	0	0	0	0	0	0	0	0	0	0	0	0	0	0	0	0	0	0	0	0	0	0	0	0	0	0	0	0	0	0	0	0	0	0	0	0	0	0	0	0	0	0
PotVar0066533	4	3	CH11	2706560	3	3	4	3	3	3	4	3	3	4	3	3	3	4	4	3	4	3	3	4	4	4	4	3	3	3	4	3	3	3	3	3	3	4	3	4	4	3	3	3	3	3	3	3	3
PotVar0066668	0	0	CH11	2707587	0	0	0	0	0	0	0	0	0	0	0	0	0	0	0	0	0	0	0	0	0	0	0	0	0	0	0	0	0	0	0	0	0	0	0	0	0	0	0	0	0	0	0	0	0
PotVar0066674	0	0	CH11	2707714	0	0	0	0	0	0	0	0	0	0	0	0	0	0	0	0	0	0	0	0	0	0	0	0	0	0	0	0	0	0	0	0	0	0	0	0	0	0	0	0	0	0	0	0	0
PotVar0066709	3	2	CH11	2708828	3	3	2	4	4	3	3	3	3	2	3	2	4	2	2	3	3	3	3	3	2	2	1	4	3	3	2	2	3	3	3	3	3	2	3	2	3	2	3	3	2	2	3	4	3
PotVar0066712	3	2	CH11	2708942	3	3	2	4	4	3	3	3	3	1	3	2	4	2	2	3	3	3	3	3	2	2	1	4	3	3	2	2	3	3	3	3	3	2	3	2	3	2	3	3	2	NA	3	4	3
PotVar0066714	3	3	CH11	2708966	3	3	3	4	4	3	3	3	3	NA	3	3	4	3	3	3	3	4	4	4	3	3	2	4	3	3	3	3	3	4	3	3	3	3	3	3	4	3	3	3	NA	NA	3	4	4
PotVar0066814	4	4	CH11	2771065	4	4	4	4	4	4	4	4	4	4	4	4	4	4	4	4	4	4	4	4	4	4	4	4	4	4	4	4	4	4	4	4	4	4	4	4	4	4	4	4	4	4	4	4	4
PotVar0066827	0	0	CH11	2771318	0	0	0	0	0	0	0	0	0	0	0	0	0	0	0	0	0	0	0	0	0	0	0	0	0	0	0	0	0	0	0	0	0	0	0	0	0	0	0	0	0	0	0	0	0
PotVar0066892	3	3	CH11	2772364	3	3	3	4	4	3	3	3	3	2	3	3	4	3	3	3	3	4	4	4	3	3	2	4	3	3	3	3	3	4	3	3	3	3	3	3	4	3	3	3	2	2	3	4	4
PotVar0066968	0	0	CH11	2773153	0	0	0	0	0	0	0	0	0	0	0	0	0	0	0	0	0	0	0	0	0	0	0	0	0	0	0	0	0	0	0	0	0	0	0	0	0	0	0	0	0	0	0	0	0
PotVar0067013	4	4	CH11	2773744	4	4	4	4	4	4	4	4	4	4	4	4	4	4	4	4	4	4	4	4	4	4	4	4	4	4	4	4	4	4	4	4	4	4	4	4	4	4	4	4	4	4	4	4	4
PotVar0067014	1	2	CH11	2773828	1	2	1	1	1	2	2	1	2	2	2	1	1	2	2	1	2	0	0	1	1	1	2	1	2	2	2	1	1	0	1	2	2	2	2	2	1	1	1	1	2	2	1	1	0
PotVar0067025	4	2	CH11	2773988	3	3	3	3	3	3	4	3	3	3	3	2	3	3	3	3	4	2	2	3	3	3	3	3	3	3	3	2	3	2	3	3	3	3	3	3	3	2	3	3	3	2	3	3	2
PotVar0067107	0	0	CH11	2777214	0	0	0	0	0	0	0	0	0	0	0	0	0	0	0	0	0	0	0	0	0	0	0	0	0	0	0	0	0	0	0	0	0	0	0	0	0	0	0	0	0	0	0	0	0
PotVar0067125	4	4	CH11	2777434	4	4	4	4	4	4	4	4	4	4	4	4	4	4	4	4	4	4	4	4	4	4	4	4	4	4	4	4	4	4	4	4	4	4	4	4	4	4	4	4	4	4	4	4	4
PotVar0067301	4	4	CH11	2780244	4	4	4	4	4	4	4	4	4	4	4	4	4	4	4	4	4	4	4	4	4	4	4	4	4	4	4	4	4	4	4	4	4	4	4	4	4	4	4	4	4	4	4	4	4
PotVar0067328	4	4	CH11	2973012	4	4	4	4	4	4	4	4	4	4	4	4	4	4	4	4	4	4	4	4	4	4	4	4	4	4	4	4	4	4	4	4	4	4	4	4	4	4	4	4	4	4	4	4	4
PotVar0067342	4	4	CH11	2973385	4	4	4	4	4	4	4	4	4	4	4	4	4	4	4	4	4	4	4	4	4	4	4	4	4	4	4	4	4	4	4	4	4	4	4	4	4	4	4	4	4	4	4	4	4
PotVar0067347	3	3	CH11	2973509	3	4	2	3	3	4	3	4	3	2	3	2	4	2	2	4	4	2	2	3	2	3	2	3	4	3	3	3	3	3	4	3	4	3	4	2	2	2	3	3	4	3	3	4	2
PotVar0067349	4	4	CH11	2973584	4	4	4	4	4	4	4	4	4	4	4	4	4	4	4	4	4	4	4	4	4	4	4	4	4	4	4	4	4	4	4	4	4	4	4	4	4	4	4	4	4	4	4	4	4
PotVar0067403	1	0	CH11	3072726	1	0	0	1	0	1	1	1	0	0	0	0	1	1	1	0	1	1	0	1	0	1	0	0	1	0	1	1	1	1	0	0	0	0	1	0	1	0	1	0	0	1	0	1	1
PotVar0067404	3	3	CH11	3072742	3	3	3	4	4	3	3	3	3	NA	3	3	4	3	3	3	3	4	4	4	3	3	2	4	3	3	3	3	3	4	3	3	3	3	3	3	4	3	3	3	NA	NA	3	4	4
PotVar0067424	4	2	CH11	3072948	3	2	4	2	3	2	3	3	2	4	2	3	2	3	3	3	3	3	3	3	4	4	4	2	2	2	3	3	3	3	3	2	2	3	2	3	3	3	3	3	2	3	3	2	3
PotVar0067475	2	1	CH11	3074410	1	2	2	0	1	1	1	2	1	2	1	1	1	1	1	NA	2	0	1	1	2	2	2	1	1	1	1	1	1	1	NA	1	2	2	1	1	0	1	1	2	2	1	2	1	0
PotVar0067482	1	1	CH11	3074596	1	1	1	0	0	1	1	1	1	2	1	1	0	1	1	1	1	0	0	0	1	1	2	0	1	1	1	1	1	0	1	1	1	1	1	1	0	1	1	1	2	2	1	0	0
PotVar0067483	2	3	CH11	3074626	3	2	2	4	3	2	3	2	3	NA	3	3	3	3	3	NA	2	4	3	3	2	2	2	3	3	3	3	3	3	3	NA	3	2	2	3	3	4	3	3	2	NA	2	2	3	4
PotVar0067542	2	4	CH11	3264185	3	3	2	3	2	3	3	3	3	2	3	3	3	4	4	2	3	3	2	3	2	3	3	2	4	3	4	4	3	3	2	3	3	3	4	3	3	3	3	2	3	4	2	3	3
PotVar0067565	3	4	CH11	3264496	3	4	4	3	4	3	3	3	4	4	4	4	3	3	3	4	3	3	4	3	4	3	4	4	3	4	3	3	3	3	4	4	4	4	3	4	3	4	3	4	4	3	4	3	3
PotVar0067614	4	4	CH11	3265257	4	4	4	4	4	4	4	4	4	4	4	4	4	4	4	4	4	4	4	4	4	4	4	4	4	4	4	4	4	4	4	4	4	4	4	4	4	4	4	4	4	4	4	4	4
PotVar0067642	2	4	CH11	3265999	3	3	2	3	2	3	3	3	3	2	3	3	3	4	4	2	3	3	2	3	2	3	3	2	4	3	4	4	3	3	2	3	3	3	4	3	3	3	3	2	3	4	2	3	3
PotVar0067664	1	2	CH11	3266257	2	2	1	1	0	2	1	2	2	2	2	2	1	1	1	2	1	1	1	0	1	1	2	1	2	2	1	2	2	1	2	2	2	1	2	1	0	2	2	2	2	2	2	1	1
PotVar0067682	3	2	CH11	3266474	3	3	3	2	2	NA	2	3	3	3	3	3	2	1	1	4	2	2	3	1	3	2	3	3	2	3	1	2	3	2	4	3	3	2	2	2	1	3	3	4	3	2	4	2	2
PotVar0067697	0	0	CH11	3266659	0	0	0	0	0	0	0	0	0	0	0	0	0	0	0	0	0	0	0	0	0	0	0	0	0	0	0	0	0	0	0	0	0	0	0	0	0	0	0	0	0	0	0	0	0
PotVar0067732	0	1	CH11	3267399	1	1	0	1	0	1	0	1	1	0	1	1	1	0	0	1	0	1	1	0	0	0	0	1	1	1	0	1	1	1	1	1	1	0	1	0	0	1	1	1	1	1	1	1	1
PotVar0067806	4	4	CH11	3268046	4	4	4	4	4	4	4	4	4	4	4	4	4	4	4	4	4	4	4	4	4	4	4	4	4	4	4	4	4	4	4	4	4	4	4	4	4	4	4	4	4	4	4	4	4
PotVar0067875	2	4	CH11	3268775	3	3	2	3	2	3	3	3	3	2	3	3	3	4	4	2	3	3	2	3	2	3	3	2	4	3	4	4	3	3	2	3	3	3	4	3	3	3	3	2	3	4	2	3	3
PotVar0067942	4	4	CH03	42897714	4	4	4	4	4	4	4	4	4	4	4	4	4	4	4	4	4	4	4	4	4	4	4	4	4	4	4	4	4	4	4	4	4	4	4	4	4	4	4	4	4	4	4	4	4
PotVar0068033	2	0	CH03	42895844	2	1	0	0	2	1	1	1	1	1	1	1	0	0	0	0	1	2	1	1	2	0	1	1	1	0	1	1	2	1	0	1	2	2	2	2	1	1	1	2	1	1	0	0	1
PotVar0068122	3	4	CH03	42235348	4	4	3	3	4	4	4	3	3	4	3	3	3	3	3	3	4	4	4	4	4	3	3	4	3	3	3	3	4	4	3	3	4	4	4	4	3	3	3	4	4	4	3	3	3
PotVar0068149	3	0	CH03	42232927	2	1	1	1	2	2	1	2	2	1	2	2	1	1	1	1	1	2	1	1	2	1	2	1	2	1	2	2	2	1	1	2	2	2	2	2	2	2	2	2	1	1	1	1	2
PotVar0068152	2	4	CH03	42232845	4	4	2	2	4	4	4	2	2	4	2	2	2	2	2	2	4	4	4	4	4	2	2	4	2	2	2	2	4	4	2	2	4	4	4	4	2	2	2	4	4	4	2	2	2
PotVar0068165	1	1	CH03	42232451	0	1	2	1	0	0	0	1	2	0	2	1	2	2	2	2	1	1	0	0	0	2	2	1	1	2	2	1	0	0	2	1	0	0	0	0	2	1	2	1	0	1	2	2	2
PotVar0068174	2	4	CH03	42232155	2	3	4	4	2	2	3	3	3	3	3	3	4	4	4	4	3	2	3	3	2	4	3	3	3	4	3	3	2	3	4	3	2	2	2	2	3	3	3	2	3	3	4	4	3
PotVar0068186	3	4	CH12	4399027	4	4	4	3	NA	3	4	3	4	3	4	3	3	3	3	3	4	4	4	3	4	3	3	4	3	4	3	3	4	3	3	3	3	3	4	3	4	3	3	4	3	4	3	3	4
PotVar0068409	2	4	CH12	3553511	4	4	4	2	1	2	4	2	4	2	4	2	2	2	2	2	4	2	4	4	4	2	2	4	2	2	2	2	4	2	2	2	2	2	4	2	4	2	2	4	2	4	2	2	4
PotVar0068412	0	1	CH12	3553372	0	0	0	0	0	1	0	1	0	1	0	0	0	0	0	1	1	1	0	0	0	0	0	0	0	1	0	0	0	1	1	1	1	1	0	0	1	1	1	0	1	1	1	0	1
PotVar0068424	4	4	CH12	3552238	4	4	4	4	4	4	4	4	4	4	4	4	4	4	4	4	4	4	4	4	4	4	4	4	4	4	4	4	4	4	4	4	4	4	4	4	4	4	4	4	4	4	4	4	4
PotVar0068425	4	3	CH12	3552222	4	4	4	4	4	3	4	3	4	3	4	4	4	4	4	3	3	3	4	4	4	4	4	4	4	3	4	4	4	3	3	3	3	3	4	4	3	3	3	4	3	3	3	4	3
PotVar0068428	4	4	CH12	3552113	4	4	4	4	4	4	4	4	4	4	4	4	4	4	4	4	4	4	4	4	4	4	4	4	4	4	4	4	4	4	4	4	4	4	4	4	4	4	4	4	4	4	4	4	4
PotVar0068429	3	3	CH12	3552051	2	2	3	3	3	3	3	4	2	3	2	2	3	3	3	3	4	4	2	2	3	4	4	3	3	4	2	4	2	4	3	3	3	2	3	3	2	3	3	3	4	4	3	3	4
PotVar0068439	4	4	CH12	3551968	4	4	4	4	4	4	4	4	4	4	4	4	4	4	4	4	4	4	4	4	4	4	4	4	4	4	4	4	4	4	4	4	4	4	4	4	4	4	4	4	4	4	4	4	4
PotVar0068447	3	2	CH12	3551249	2	2	3	3	3	2	3	3	2	2	2	2	3	3	3	2	3	3	2	2	3	4	4	3	3	3	2	4	2	3	2	2	2	1	3	3	1	2	2	3	3	3	2	3	3
PotVar0068461	2	2	CH12	3551033	2	2	1	2	3	3	1	2	2	3	2	3	2	2	2	3	1	2	2	2	1	1	1	1	2	2	3	1	2	2	3	3	3	4	1	2	3	3	3	1	2	1	3	2	1
PotVar0068478	3	3	CH12	3550819	2	2	3	3	3	3	3	4	2	3	2	2	3	3	3	3	4	4	2	2	3	4	4	3	3	4	2	4	2	4	3	3	3	2	3	3	2	3	3	3	4	4	3	3	4
PotVar0068507	0	0	CH12	3550462	0	0	0	0	0	0	0	0	0	0	0	0	0	0	0	0	0	0	0	0	0	0	0	0	0	0	0	0	0	0	0	0	0	0	0	0	0	0	0	0	0	0	0	0	0
PotVar0068573	3	2	CH12	3549459	2	2	3	3	3	2	3	3	2	2	2	2	3	3	3	2	3	3	2	2	3	4	4	3	3	3	2	4	2	3	2	2	2	1	3	3	1	2	2	3	3	3	2	3	3
PotVar0068577	3	3	CH12	3549270	2	2	3	3	3	3	3	4	2	3	2	2	3	3	3	3	4	4	2	2	3	4	4	3	3	4	2	4	2	4	3	3	3	2	3	3	2	3	3	3	4	4	3	3	4
PotVar0068642	1	0	CH12	3517029	0	0	0	1	2	1	0	1	0	1	0	1	1	1	1	1	0	1	0	0	0	1	1	0	1	1	1	1	0	1	1	1	1	1	0	1	0	1	1	0	1	0	1	1	0
PotVar0068747	3	4	CH12	3516061	4	4	4	3	1	3	4	3	4	3	4	3	3	3	3	3	4	3	4	4	4	3	3	4	3	3	3	3	4	3	3	3	3	3	4	3	4	3	3	4	3	4	3	3	4
PotVar0068793	4	4	CH12	3515572	4	4	4	4	4	4	4	4	4	4	4	4	4	4	4	4	4	4	4	4	4	4	4	4	4	4	4	4	4	4	4	4	4	4	4	4	4	4	4	4	4	4	4	4	4
PotVar0068822	1	1	CH12	3515265	2	2	1	1	1	1	1	0	2	1	2	2	1	1	1	1	0	0	2	2	1	0	0	1	1	0	2	0	2	0	1	1	1	2	1	1	2	1	1	1	0	0	1	1	0
PotVar0068889	0	0	CH12	3514151	0	0	0	0	0	0	0	0	0	0	0	0	0	0	0	0	0	0	0	0	0	0	0	0	0	0	0	0	0	0	0	0	0	0	0	0	0	0	0	0	0	0	0	0	0
PotVar0068890	3	3	CH12	3514112	2	2	3	3	3	3	3	4	2	3	2	2	3	3	3	3	4	4	2	2	3	4	4	3	3	4	2	4	2	4	3	3	3	2	3	3	2	3	3	3	4	4	3	3	4
PotVar0068892	4	2	CH12	3514091	4	4	4	3	4	3	3	3	3	2	3	4	4	4	4	3	2	2	3	3	3	3	3	4	3	2	3	3	4	2	3	3	2	3	3	3	3	3	3	4	3	3	2	4	3
PotVar0068894	4	4	CH12	3514033	4	4	4	4	4	4	4	4	4	4	4	4	4	4	4	4	4	4	4	4	4	4	4	4	4	4	4	4	4	4	4	4	4	4	4	4	4	4	4	4	4	4	4	4	4
PotVar0068920	3	3	CH12	3512833	2	2	3	3	3	3	3	4	2	3	2	2	3	3	3	3	4	4	2	2	3	4	4	3	3	4	2	4	2	4	3	3	3	2	3	3	2	3	3	3	4	4	3	3	4
PotVar0069133	4	4	CH12	3476613	4	4	4	4	4	4	4	4	4	4	4	4	4	4	4	4	4	4	4	4	4	4	4	4	4	4	4	4	4	4	4	4	4	4	4	4	4	4	4	4	4	4	4	4	4
PotVar0069134	4	4	CH12	3476601	4	4	4	4	4	4	4	4	4	4	4	4	4	4	4	4	4	4	4	4	4	4	4	4	4	4	4	4	4	4	4	4	4	4	4	4	4	4	4	4	4	4	4	4	4
PotVar0069139	3	3	CH12	3476413	2	2	3	3	3	3	3	4	2	3	2	2	3	3	3	3	4	4	2	2	3	4	4	3	3	4	2	4	2	4	3	3	3	2	3	3	2	3	3	3	4	4	3	3	4
PotVar0069155	0	0	CH12	3476277	0	0	0	0	0	0	0	0	0	0	0	0	0	0	0	0	0	0	0	0	0	0	0	0	0	0	0	0	0	0	0	0	0	0	0	0	0	0	0	0	0	0	0	0	0
PotVar0069219	3	4	CH12	3445391	4	4	4	3	1	3	4	3	4	3	4	3	3	3	3	3	4	3	4	4	4	3	3	4	3	3	3	3	4	3	3	3	3	3	4	3	4	3	3	4	3	4	3	3	4
PotVar0069230	3	2	CH12	3445226	4	4	4	2	2	2	3	2	3	1	3	3	3	3	3	2	2	1	3	3	3	2	2	4	2	1	2	2	4	1	2	2	1	2	3	2	3	2	2	4	2	3	1	3	3
PotVar0069259	4	4	CH12	3444885	4	4	4	4	4	4	4	4	4	4	4	4	4	4	4	4	4	4	4	4	4	4	4	4	4	4	4	4	4	4	4	4	4	4	4	4	4	4	4	4	4	4	4	4	4
PotVar0069279	0	2	CH12	3444754	0	0	0	1	0	1	1	1	1	2	1	0	0	0	0	1	2	2	1	1	1	1	1	0	1	2	1	1	0	2	1	1	2	1	1	1	1	1	1	0	1	1	2	0	1
PotVar0069305	4	4	CH12	3444420	4	4	4	4	4	4	4	4	4	4	4	4	4	4	4	4	4	4	4	4	4	4	4	4	4	4	4	4	4	4	4	4	4	4	4	4	4	4	4	4	4	4	4	4	4
PotVar0069434	0	0	CH06	29955958	0	0	0	0	0	0	0	0	0	0	0	0	0	0	0	0	0	0	0	0	0	0	0	0	0	0	0	0	0	0	0	0	0	0	0	0	0	0	0	0	0	0	0	0	0
PotVar0069471	1	2	CH06	29622294	1	1	1	2	2	1	3	2	3	2	3	2	1	4	4	2	1	2	1	1	1	1	3	1	2	0	1	1	1	1	2	1	2	1	2	2	2	3	2	0	1	2	2	1	2
PotVar0069473	4	3	CH06	29622205	4	3	4	3	4	4	3	4	3	4	3	3	4	3	3	3	3	3	3	4	3	4	3	3	3	4	4	3	4	3	3	3	4	4	3	3	3	3	4	4	4	3	3	4	4
PotVar0069547	4	4	CH06	29620988	4	4	4	4	4	4	4	4	4	4	4	4	4	4	4	4	4	4	4	4	4	4	4	4	4	4	4	4	4	4	4	4	4	4	4	4	4	4	4	4	4	4	4	4	4
PotVar0069582	0	1	CH06	29620440	0	1	0	1	0	0	1	0	1	0	1	1	0	NA	1	1	1	1	1	0	1	0	1	1	1	0	0	1	0	1	1	1	0	0	1	1	1	1	0	0	0	1	1	0	0
PotVar0069621	3	4	CH07	40644852	4	4	4	3	3	4	3	4	3	3	3	3	3	4	4	4	4	3	3	3	3	3	3	3	3	4	3	4	4	4	4	4	3	4	3	3	4	3	4	3	3	3	3	3	4
PotVar0069647	0	1	CH07	40644441	0	0	1	0	1	1	1	0	0	1	0	0	1	0	0	0	1	1	1	0	1	0	1	1	0	0	0	1	0	1	0	1	1	1	1	0	0	0	0	1	1	1	0	1	0
PotVar0069656	1	0	CH07	40644205	0	0	0	1	1	0	1	0	1	1	1	1	1	0	0	0	0	1	1	1	1	1	1	1	1	0	1	0	0	0	0	0	1	0	1	1	0	1	0	1	1	1	1	1	0
PotVar0069668	4	4	CH07	40644017	4	4	4	4	4	4	4	4	4	4	4	4	4	4	4	4	4	4	4	4	4	4	4	4	4	4	4	4	4	4	4	4	4	4	4	4	4	4	4	4	4	4	4	4	4
PotVar0069681	0	1	CH07	40643804	0	0	1	0	1	1	1	0	0	1	0	0	1	0	0	0	1	1	1	0	1	0	1	1	0	0	0	1	0	1	0	1	1	1	1	0	0	0	0	1	1	1	0	1	0
PotVar0069800	4	4	CH07	40642160	4	4	4	4	4	4	4	4	4	4	4	4	4	4	4	4	4	4	4	4	4	4	4	4	4	4	4	4	4	4	4	4	4	4	4	4	4	4	4	4	4	4	4	4	4
PotVar0069881	0	1	CH07	40612153	0	0	1	0	1	1	1	0	0	1	0	0	1	0	0	0	1	1	1	0	1	0	1	1	0	0	0	1	0	1	0	1	1	1	1	0	0	0	0	1	1	1	0	1	0
PotVar0069919	0	1	CH07	40502272	0	0	1	0	1	1	1	0	0	1	0	0	1	0	0	0	1	1	1	0	1	0	1	1	0	0	0	1	0	1	0	1	1	1	1	0	0	0	0	1	1	1	0	1	0
PotVar0069964	2	4	CH06	46643995	3	3	3	3	2	3	3	4	3	3	3	3	3	3	3	3	3	3	3	3	3	2	3	3	3	4	3	4	3	2	3	2	4	3	3	4	4	3	3	3	4	3	4	3	4
PotVar0070000	2	3	CH06	46641588	3	3	2	3	1	2	2	3	2	3	2	3	3	1	1	3	3	3	3	2	3	2	2	3	3	3	2	3	3	2	3	2	3	2	3	4	4	3	2	3	4	3	4	3	3
PotVar0070078	NA	0	CH06	46407764	0	0	1	1	NA	1	1	0	0	1	0	0	1	2	2	0	0	1	1	1	0	1	0	0	1	0	0	0	0	1	0	1	0	1	0	0	0	0	1	1	0	0	0	1	0
PotVar0070093	4	4	CH06	46407508	4	4	4	4	4	4	4	4	4	4	4	4	4	4	4	4	4	4	4	4	4	4	4	4	4	4	4	4	4	4	4	4	4	4	4	4	4	4	4	4	4	4	4	4	4
PotVar0070148	2	3	CH06	46406620	2	3	2	2	4	2	3	2	3	2	3	3	3	4	4	2	2	3	3	3	2	3	3	2	2	1	3	2	2	3	2	3	2	3	2	1	2	3	3	3	1	3	1	3	2
PotVar0070225	4	2	CH06	46405079	3	2	4	3	3	4	3	3	3	3	3	2	2	3	3	3	3	2	2	3	3	3	3	3	3	3	3	3	3	3	3	3	3	3	3	3	2	2	3	2	3	2	3	2	3
PotVar0070227	3	4	CH06	46405062	4	4	3	3	3	3	3	4	4	3	4	4	3	NA	2	4	4	3	3	3	4	3	4	4	3	4	4	4	4	3	4	3	4	3	4	4	4	4	3	3	4	4	4	3	4
PotVar0070228	0	0	CH06	46404973	0	0	0	0	0	0	0	0	0	0	0	0	0	0	0	0	0	0	0	0	0	0	0	0	0	0	0	0	0	0	0	0	0	0	0	0	0	0	0	0	0	0	0	0	0
PotVar0070245	2	2	CH03	43921219	3	3	1	1	2	1	1	2	2	1	2	2	1	1	1	2	2	3	2	2	2	1	3	2	1	1	3	2	3	2	2	2	3	2	3	3	2	1	2	3	1	2	1	1	3
PotVar0070248	0	1	CH03	43921286	1	0	1	1	1	1	1	0	1	1	1	0	0	0	0	0	0	1	0	0	2	1	0	1	1	1	0	0	1	0	0	0	1	1	1	0	0	0	0	0	1	1	0	0	0
PotVar0070253	4	3	CH03	43921592	3	4	3	3	3	3	3	4	3	3	3	4	4	4	4	4	4	3	4	4	2	3	4	3	3	3	4	4	3	4	4	4	3	3	3	4	4	4	4	4	3	3	4	4	4
PotVar0070255	4	4	CH03	43921700	4	4	4	4	4	4	4	4	4	4	4	4	4	4	4	4	4	4	4	4	4	4	4	4	4	4	4	4	4	4	4	4	4	4	4	4	4	4	4	4	4	4	4	4	4
PotVar0070258	2	0	CH03	43921814	2	1	0	0	2	1	1	1	1	1	1	1	0	0	0	0	1	2	1	1	2	0	1	1	1	0	1	1	2	1	0	1	2	2	2	2	1	1	1	2	1	1	0	0	1
PotVar0070310	2	3	CH03	43937346	1	3	3	3	1	2	2	3	2	2	2	3	4	4	4	4	3	1	3	3	0	3	3	2	2	3	3	3	1	3	4	3	1	1	1	2	3	3	3	2	2	2	4	4	3
PotVar0070335	0	0	CH03	49245899	0	0	0	0	0	0	0	0	0	0	0	0	0	0	0	0	0	0	0	0	0	0	0	0	0	0	0	0	0	0	0	0	0	0	0	0	0	0	0	0	0	0	0	0	0
PotVar0070447	0	0	CH03	49239027	0	0	0	0	0	0	0	0	0	0	0	0	0	0	0	0	0	0	0	0	0	0	0	0	0	0	0	0	0	0	0	0	0	0	0	0	0	0	0	0	0	0	0	0	0
PotVar0070449	2	1	CH03	49238938	1	1	1	1	1	0	0	2	0	1	0	1	2	2	2	2	1	2	1	2	1	1	2	2	2	1	2	1	1	1	2	1	1	1	1	1	2	1	2	2	0	1	3	2	1
PotVar0070532	2	3	CH03	49237267	2	1	3	2	3	1	2	3	1	3	1	2	3	3	3	2	3	3	2	2	3	3	2	3	4	2	3	2	2	2	2	2	2	3	2	2	3	2	4	3	2	2	4	3	2
PotVar0070638	0	0	CH04	63041786	0	0	0	0	0	0	0	0	0	0	0	0	0	0	0	0	0	0	0	0	0	0	0	0	0	0	0	0	0	0	0	0	0	0	0	0	0	0	0	0	0	0	0	0	0
PotVar0070640	0	0	CH04	63041715	0	0	0	0	0	0	0	0	0	0	0	0	0	0	0	0	0	0	0	0	0	0	0	0	0	0	0	0	0	0	0	0	0	0	0	0	0	0	0	0	0	0	0	0	0
PotVar0070856	2	0	CH04	62733219	1	1	0	0	1	1	1	0	1	1	1	1	1	1	1	2	1	2	1	1	0	2	1	1	1	1	1	2	1	2	2	1	0	1	1	2	2	1	1	1	2	1	0	1	1
PotVar0070881	3	2	CH04	62732752	4	2	1	2	2	2	2	2	2	2	2	3	1	2	2	3	3	3	2	2	2	3	3	2	3	2	2	2	4	4	3	3	2	1	2	2	3	4	1	3	3	2	1	1	2
PotVar0071041	3	3	CH04	62421605	2	3	4	4	3	3	3	3	3	3	3	3	3	4	4	3	3	3	4	4	3	2	3	3	4	3	3	3	2	2	3	3	3	4	3	4	2	2	4	3	3	3	4	3	3
PotVar0071109	2	4	CH04	62420765	3	3	4	4	3	3	3	4	3	3	3	3	3	3	3	1	3	2	3	3	4	2	3	3	3	3	3	2	3	2	2	3	4	3	3	2	2	3	3	3	2	3	4	3	3
PotVar0071120	3	4	CH04	62420593	3	4	4	4	4	4	3	4	3	4	3	3	3	4	4	4	3	3	4	4	4	3	3	4	4	3	3	3	3	3	4	3	4	4	3	4	3	3	4	4	3	3	4	3	3
PotVar0071171	1	0	CH04	62419849	0	1	0	0	1	1	0	0	0	1	0	0	0	1	1	NA	0	1	1	1	0	1	0	1	1	0	0	1	0	1	2	0	0	1	0	NA	1	0	1	1	1	0	0	0	0
PotVar0071385	1	1	CH11	34059404	1	1	2	0	1	1	1	1	1	2	1	1	0	2	2	0	2	2	1	2	1	1	2	2	0	0	2	2	1	1	0	2	0	0	0	1	2	2	0	0	0	1	2	0	2
PotVar0071393	0	0	CH11	34059192	0	0	0	0	0	0	0	0	0	0	0	0	0	0	0	0	0	0	0	0	0	0	0	0	0	0	0	0	0	0	0	0	0	0	0	0	0	0	0	0	0	0	0	0	0
PotVar0071429	4	4	CH11	34058846	4	4	4	4	4	4	4	4	4	4	4	4	4	4	4	4	4	4	4	4	4	4	4	4	4	4	4	4	4	4	4	4	4	4	4	4	4	4	4	4	4	4	4	4	4
PotVar0071528	4	3	CH01	47097440	3	3	3	3	3	4	3	3	4	3	4	4	4	4	4	4	3	3	4	3	4	4	3	4	4	4	3	4	3	3	4	3	4	3	3	3	4	4	3	3	4	2	4	4	3
PotVar0071533	4	4	CH01	47097262	4	4	4	4	4	4	4	4	4	4	4	4	4	4	4	4	4	4	4	4	4	4	4	4	4	4	4	4	4	4	4	4	4	4	4	4	4	4	4	4	4	4	4	4	4
PotVar0071554	1	0	CH01	10552388	0	0	1	0	1	0	1	1	0	1	0	1	1	0	0	0	0	1	1	1	1	1	0	0	1	1	0	0	0	1	0	1	0	1	0	1	0	0	0	0	1	0	0	1	0
PotVar0071575	0	0	CH01	10552798	0	0	0	0	0	0	0	0	0	0	0	0	0	0	0	0	0	0	0	0	0	0	0	0	0	0	0	0	0	0	0	0	0	0	0	0	0	0	0	0	0	0	0	0	0
PotVar0071625	4	4	CH01	10558904	4	4	4	4	4	4	4	4	4	4	4	4	4	4	4	4	4	4	4	4	4	4	4	4	4	4	4	4	4	4	4	4	4	4	4	4	4	4	4	4	4	4	4	4	4
PotVar0071692	0	0	CH01	10559767	0	0	0	0	0	0	0	0	0	0	0	0	0	0	0	0	0	0	0	0	0	0	0	0	0	0	0	0	0	0	0	0	0	0	0	0	0	0	0	0	0	0	0	0	0
PotVar0071752	0	0	CH01	1154589	0	0	0	0	0	0	0	0	0	0	0	0	0	0	0	0	0	0	0	0	0	0	0	0	0	0	0	0	0	0	0	0	0	0	0	0	0	0	0	0	0	0	0	0	0
PotVar0071846	0	1	CH01	1155603	1	0	1	0	1	0	1	0	1	1	1	0	0	0	0	1	1	1	0	1	0	1	0	0	0	0	1	0	1	1	1	1	0	1	1	1	1	0	1	1	1	1	0	0	1
PotVar0071852	4	3	CH01	1155770	3	4	3	4	3	4	3	4	3	3	3	4	4	4	4	3	3	3	4	3	4	3	4	4	4	4	3	4	3	3	3	3	4	3	3	3	3	4	3	3	3	3	4	4	3
PotVar0071945	2	3	CH01	1158448	3	2	3	3	3	1	3	3	3	3	3	1	2	2	2	3	3	2	3	3	3	3	3	2	3	2	3	3	3	3	3	3	3	3	3	3	4	2	3	3	4	2	2	2	2
PotVar0072033	2	4	CH01	1606078	3	4	3	3	3	4	3	3	3	3	3	3	3	3	3	3	3	4	3	2	2	3	3	3	2	3	3	3	3	3	3	3	3	2	2	3	2	3	3	3	2	3	3	3	4
PotVar0072067	4	4	CH01	1606513	4	4	4	4	4	4	4	4	4	4	4	4	4	4	4	4	4	4	4	4	4	4	4	4	4	4	4	4	4	4	4	4	4	4	4	4	4	4	4	4	4	4	4	4	4
PotVar0072068	1	1	CH01	1606544	1	1	1	1	1	1	1	1	0	0	0	2	1	1	1	1	1	1	1	1	1	0	0	1	1	2	0	1	1	0	1	1	1	1	1	0	0	1	1	0	0	2	1	1	1
PotVar0072076	4	2	CH01	1606718	3	2	3	2	3	3	3	2	3	3	3	3	3	3	3	3	3	3	2	4	3	3	3	3	3	3	3	3	3	3	3	3	2	4	4	3	3	3	3	3	3	4	3	3	3
PotVar0072139	4	3	CH01	67599925	3	4	4	4	4	4	4	4	3	4	3	2	4	4	4	3	3	3	3	4	4	4	3	4	4	3	4	3	3	3	3	3	3	3	4	3	3	4	3	4	3	4	4	4	4
PotVar0072144	4	4	CH01	67600100	4	4	4	4	4	4	4	4	4	4	4	4	4	4	4	4	4	4	4	4	4	4	4	4	4	4	4	4	4	4	4	4	4	4	4	4	4	4	4	4	4	4	4	4	4
PotVar0072157	3	3	CH01	67600238	3	3	3	4	3	3	3	2	3	2	3	3	3	3	3	3	4	2	3	2	2	2	3	3	3	3	3	4	3	3	3	3	3	3	4	2	4	2	3	4	2	4	3	3	4
PotVar0072169	3	2	CH01	67600483	2	3	3	4	3	3	3	2	2	2	2	1	3	3	3	2	3	1	2	2	2	2	2	3	3	2	3	3	2	2	2	2	2	2	4	1	3	2	2	4	1	4	3	3	4
PotVar0072200	4	4	CH01	67602506	4	4	4	4	4	4	4	4	4	4	4	4	4	4	4	4	4	4	4	4	4	4	4	4	4	4	4	4	4	4	4	4	4	4	4	4	4	4	4	4	4	4	4	4	4
PotVar0072262	1	1	CH01	67603250	1	1	1	0	1	1	1	2	1	2	1	1	1	1	1	1	0	2	1	2	2	2	1	1	1	1	1	0	1	1	1	1	1	1	0	2	0	2	1	0	2	0	1	1	0
PotVar0072385	4	3	CH01	68292872	3	4	4	4	4	4	4	4	3	4	3	2	4	4	4	3	3	3	3	4	4	4	3	4	4	3	4	3	3	3	3	3	3	3	4	3	3	4	3	4	3	4	4	4	4
PotVar0072433	3	3	CH01	68293315	3	3	2	2	3	3	2	4	4	3	4	3	2	3	3	3	2	4	3	4	2	3	3	3	3	4	3	4	3	3	3	4	3	2	2	4	2	3	3	2	3	3	2	2	2
PotVar0072435	0	0	CH01	68293400	0	0	0	0	0	0	0	0	0	0	0	0	0	0	0	0	0	0	0	0	0	0	0	0	0	0	0	0	0	0	0	0	0	0	0	0	0	0	0	0	0	0	0	0	0
PotVar0072468	3	2	CH09	57006865	3	3	1	4	1	4	1	2	3	3	3	2	3	3	3	2	2	2	2	1	1	3	2	2	2	2	4	3	3	2	2	2	3	2	3	4	3	2	3	2	1	2	1	3	2
PotVar0072472	1	1	CH09	57006686	1	1	0	1	1	1	1	1	1	0	1	0	2	1	1	0	1	2	1	0	1	1	1	1	1	0	2	2	1	1	0	1	0	2	1	2	0	0	1	0	0	1	0	2	2
PotVar0072477	3	2	CH09	57006653	2	2	4	1	3	2	3	3	3	3	3	4	2	2	2	3	3	2	3	4	3	3	3	3	3	3	1	1	2	3	3	3	3	2	2	1	3	3	3	3	4	3	4	2	2
PotVar0072482	0	0	CH09	57006506	0	0	0	0	0	0	0	0	0	0	0	0	0	0	0	0	0	0	0	0	0	0	0	0	0	0	0	0	0	0	0	0	0	0	0	0	0	0	0	0	0	0	0	0	0
PotVar0072495	4	3	CH09	57006302	4	4	3	4	3	4	3	3	3	3	3	3	4	4	4	4	3	3	3	3	3	4	3	3	3	3	4	4	4	4	4	3	4	3	4	4	4	4	4	3	3	3	4	4	4
PotVar0072496	4	4	CH09	57006194	4	4	4	4	4	4	4	4	4	4	4	4	4	4	4	4	4	4	4	4	4	4	4	4	4	4	4	4	4	4	4	4	4	4	4	4	4	4	4	4	4	4	4	4	4
PotVar0072507	4	4	CH09	57005930	4	4	4	4	4	4	4	4	4	4	4	4	4	4	4	4	4	4	4	4	4	4	4	4	4	4	4	4	4	4	4	4	4	4	4	4	4	4	4	4	4	4	4	4	4
PotVar0072534	2	4	CH09	57005537	3	3	3	3	4	2	4	3	2	2	2	2	3	3	3	3	3	4	3	3	4	2	3	3	3	3	3	4	3	3	3	3	2	4	3	3	2	3	2	3	3	3	3	3	4
PotVar0072536	0	1	CH09	57005393	1	1	0	2	0	1	0	0	0	1	0	0	0	1	1	1	0	0	0	0	0	0	0	0	0	1	1	1	1	0	1	0	1	0	1	1	1	1	0	1	0	0	0	0	0
PotVar0072548	2	0	CH09	57005254	1	1	1	1	0	2	0	1	2	2	2	2	1	1	1	1	1	0	1	1	0	2	1	1	1	1	1	0	1	1	1	1	2	0	1	1	2	1	2	1	1	1	1	1	0
PotVar0072554	3	2	CH09	57005189	2	2	4	1	3	2	3	3	3	3	3	4	2	2	2	3	3	2	3	4	3	3	3	3	3	3	1	1	2	3	3	3	3	2	2	1	3	3	3	3	4	3	4	2	2
PotVar0072618	4	4	CH09	56635207	4	4	4	4	4	4	4	4	4	4	4	4	4	4	4	4	4	4	4	4	4	4	4	4	4	4	4	4	4	4	4	4	4	4	4	4	4	4	4	4	4	4	4	4	4
PotVar0072634	3	3	CH09	56634923	3	3	4	3	3	3	3	3	3	4	3	4	2	3	3	4	2	2	3	4	3	3	3	3	3	4	2	2	3	3	4	3	4	2	3	2	4	4	3	4	4	3	4	2	2
PotVar0072649	4	3	CH09	56634707	4	4	3	4	3	4	3	3	3	3	3	3	4	4	4	4	3	3	3	3	3	4	3	3	3	3	4	4	4	4	4	3	4	3	4	4	4	4	4	3	3	3	4	4	4
PotVar0072653	4	4	CH09	56634656	4	4	4	4	4	4	4	4	4	4	4	4	4	4	4	4	4	4	4	4	4	4	4	4	4	4	4	4	4	4	4	4	4	4	4	4	4	4	4	4	4	4	4	4	4
PotVar0072670	2	1	CH09	56634375	2	2	1	3	0	3	0	1	2	3	2	2	1	2	2	2	1	0	1	1	0	2	1	1	1	2	2	1	2	1	2	1	3	0	2	2	3	2	2	2	1	1	1	1	0
PotVar0072857	0	0	CH09	56526473	0	0	0	0	0	0	0	0	0	0	0	0	0	0	0	0	0	0	0	0	0	0	0	0	0	0	0	0	0	0	0	0	0	0	0	0	0	0	0	0	0	0	0	0	0
PotVar0072896	4	3	CH09	56526025	4	4	3	4	3	4	3	3	3	3	3	3	4	4	4	4	3	3	3	3	3	4	3	3	3	3	4	4	4	4	4	3	4	3	4	4	4	4	4	3	3	3	4	4	4
PotVar0072988	3	2	CH09	56405832	3	2	4	1	3	2	3	3	3	3	3	4	2	2	2	3	2	2	3	4	3	3	3	3	3	3	1	1	3	3	3	3	3	2	2	1	3	3	3	3	4	3	4	2	2
PotVar0072996	1	3	CH09	56405631	1	2	1	3	2	2	2	2	2	2	2	1	2	2	2	1	3	3	2	1	2	1	2	2	2	2	3	3	1	1	1	2	1	3	2	3	1	1	1	2	1	2	0	2	2
PotVar0073127	2	4	CH09	56403725	2	3	3	3	4	2	4	3	2	2	2	2	3	3	3	3	3	4	3	3	4	2	3	3	3	3	3	4	2	3	3	3	2	4	3	3	2	3	2	3	3	3	3	3	4
PotVar0073230	3	4	CH09	5146524	3	3	3	4	3	3	4	3	4	3	4	4	3	3	3	3	3	4	3	3	4	3	4	3	3	3	4	4	3	4	3	3	4	3	3	3	3	3	3	3	4	4	3	3	4
PotVar0073289	4	4	CH09	5145950	4	4	4	4	4	4	4	4	4	4	4	4	4	4	4	4	4	4	4	4	4	4	4	4	4	4	4	4	4	4	4	4	4	4	4	4	4	4	4	4	4	4	4	4	4
PotVar0073321	4	4	CH09	5145656	4	4	4	4	4	4	4	4	4	4	4	4	4	4	4	4	4	4	4	4	4	4	4	4	4	4	4	4	4	4	4	4	4	4	4	4	4	4	4	4	4	4	4	4	4
PotVar0073342	4	4	CH09	5145468	4	4	4	4	4	4	4	4	4	4	4	4	4	4	4	4	4	4	4	4	4	4	4	4	4	4	4	4	4	4	4	4	4	4	4	4	4	4	4	4	4	4	4	4	4
PotVar0073356	3	4	CH09	5145382	4	4	4	3	4	3	3	4	3	4	3	3	3	4	4	3	3	3	3	4	4	4	3	4	4	3	4	3	4	4	3	3	4	4	4	4	4	4	4	4	3	3	4	3	3
PotVar0073568	0	0	CH04	28597148	0	0	0	0	0	0	0	0	0	0	0	0	0	0	0	0	0	0	0	0	0	0	0	0	0	0	0	0	0	0	0	0	0	0	0	0	0	0	0	0	0	0	0	0	0
PotVar0073639	4	3	CH04	28846964	4	4	3	4	4	4	4	3	3	3	3	4	4	4	4	3	3	3	4	3	3	4	3	4	3	3	4	3	4	4	3	3	4	4	4	3	3	4	3	3	4	3	3	4	3
PotVar0073731	4	4	CH04	28849098	4	4	4	4	4	4	4	4	4	4	4	4	4	4	4	4	4	4	4	4	4	4	4	4	4	4	4	4	4	4	4	4	4	4	4	4	4	4	4	4	4	4	4	4	4
PotVar0073742	2	2	CH04	28849480	2	1	4	2	1	1	2	3	3	1	3	2	1	2	2	2	3	2	1	2	2	2	3	2	3	3	2	1	2	2	2	3	3	2	3	1	2	2	2	2	1	2	3	1	2
PotVar0073743	4	4	CH04	28849542	4	4	4	4	4	4	4	4	4	4	4	4	4	4	4	4	4	4	4	4	4	4	4	4	4	4	4	4	4	4	4	4	4	4	4	4	4	4	4	4	4	4	4	4	4
PotVar0073948	0	0	CH06	51271614	0	0	0	0	0	0	0	0	0	0	0	0	0	0	0	0	0	0	0	0	0	0	0	0	0	0	0	0	0	0	0	0	0	0	0	0	0	0	0	0	0	0	0	0	0
PotVar0073953	3	2	CH06	51271769	3	3	2	2	3	2	3	2	2	4	2	2	3	1	1	3	3	2	2	3	3	4	2	3	3	2	3	2	3	2	3	3	2	2	3	3	3	3	2	3	3	3	1	3	2
PotVar0073961	4	4	CH06	51272032	4	4	4	4	4	4	4	4	4	4	4	4	4	4	4	4	4	4	4	4	4	4	4	4	4	4	4	4	4	4	4	4	4	4	4	4	4	4	4	4	4	4	4	4	4
PotVar0074004	3	2	CH06	51360711	3	3	2	2	3	2	3	2	2	4	2	2	3	2	2	3	3	2	2	3	3	4	2	3	3	2	3	2	3	2	3	3	2	2	3	3	3	3	2	3	3	3	1	3	2
PotVar0074039	4	4	CH06	51361310	4	4	4	4	4	4	4	4	4	4	4	4	4	4	4	4	4	4	4	4	4	4	4	4	4	4	4	4	4	4	4	4	4	4	4	4	4	4	4	4	4	4	4	4	4
PotVar0074079	1	2	CH06	51362007	1	1	2	2	1	2	1	2	2	0	2	2	1	3	3	1	1	2	2	1	1	0	2	1	1	2	1	2	1	2	1	1	2	2	1	1	1	1	2	1	1	1	3	1	2
PotVar0074119	1	2	CH06	51607782	1	1	2	2	1	2	1	2	2	0	2	2	1	3	3	1	1	2	2	1	1	0	2	1	1	2	1	2	1	2	1	1	2	2	1	1	1	1	2	1	1	1	3	1	2
PotVar0074133	1	1	CH06	51608057	1	1	1	2	0	1	0	1	1	0	1	2	1	1	NA	1	1	2	2	0	1	0	1	1	1	1	0	1	1	2	1	1	1	1	1	1	1	1	1	1	1	1	3	1	1
PotVar0074169	1	1	CH06	51608681	1	1	1	2	0	1	0	1	1	0	1	2	1	1	1	1	1	2	2	0	1	0	1	1	1	1	0	1	1	2	1	1	1	1	1	1	1	1	1	1	1	1	3	1	1
PotVar0074198	3	2	CH06	51609371	3	3	2	2	3	2	3	2	2	4	2	2	3	2	NA	3	3	2	2	3	3	4	2	3	3	2	3	2	3	2	3	3	2	2	3	3	3	3	2	3	3	3	1	3	2
PotVar0074655	0	0	CH04	52949256	0	0	0	0	0	0	0	0	0	0	0	0	0	0	0	0	0	0	0	0	0	0	0	0	0	0	0	0	0	0	0	0	0	0	0	0	0	0	0	0	0	0	0	0	0
PotVar0074766	1	0	CH04	52951983	0	0	0	0	1	1	0	0	0	1	0	0	0	1	1	2	0	1	1	1	1	0	0	1	0	0	0	1	0	0	2	0	0	1	0	1	1	0	1	1	1	0	0	0	0
PotVar0074789	4	4	CH04	52952676	4	4	4	4	4	4	4	4	4	4	4	4	4	4	4	4	4	4	4	4	4	4	4	4	4	4	4	4	4	4	4	4	4	4	4	4	4	4	4	4	4	4	4	4	4
PotVar0074823	0	0	CH04	52955178	0	0	0	0	0	0	0	0	0	0	0	0	0	0	0	0	0	0	0	0	0	0	0	0	0	0	0	0	0	0	0	0	0	0	0	0	0	0	0	0	0	0	0	0	0
PotVar0074876	4	2	CH04	53730866	3	4	2	3	4	4	3	3	2	3	2	3	3	3	3	2	2	3	3	3	3	4	2	3	2	3	3	3	3	3	2	2	3	3	3	3	3	3	3	3	3	3	3	3	2
PotVar0074928	3	2	CH04	53731799	3	2	4	3	1	1	3	3	4	2	4	3	3	2	2	2	4	2	2	2	2	2	4	2	4	3	3	2	3	3	2	4	3	2	3	2	2	3	2	2	2	3	3	3	4
PotVar0075041	0	0	CH04	53738775	0	0	0	0	0	0	0	0	0	0	0	0	0	0	0	0	0	0	0	0	0	0	0	0	0	0	0	0	0	0	0	0	0	0	0	0	0	0	0	0	0	0	0	0	0
PotVar0075104	NA	4	CH04	53745451	3	2	3	3	3	3	2	3	2	3	2	3	2	3	3	4	3	3	3	3	4	3	3	3	3	2	2	3	3	2	4	3	3	3	3	3	4	3	3	3	3	3	3	2	2
PotVar0075207	0	0	CH02	8893165	0	0	0	0	0	0	0	0	0	0	0	0	0	0	0	0	0	0	0	0	0	0	0	0	0	0	0	0	0	0	0	0	0	0	0	0	0	0	0	0	0	0	0	0	0
PotVar0075244	1	2	CH04	67806918	1	1	1	1	3	1	1	2	0	1	0	2	1	1	1	1	3	0	0	2	2	1	1	1	2	2	1	1	1	1	1	1	2	1	1	1	1	2	1	1	1	3	2	1	1
PotVar0075255	0	1	CH04	67807068	0	0	1	1	1	0	1	0	0	0	0	1	1	1	1	0	1	0	0	1	0	0	0	0	0	1	1	1	0	1	0	0	0	1	1	1	0	0	1	1	1	1	1	1	0
PotVar0075291	3	4	CH04	67821829	4	4	4	4	3	4	4	3	4	4	4	3	4	4	4	4	3	4	4	4	3	4	3	4	3	3	4	4	4	4	4	3	3	4	4	4	4	3	4	4	4	3	3	4	4
PotVar0075293	4	3	CH04	67821894	4	4	3	3	3	4	3	4	4	4	4	3	3	3	3	4	3	4	4	3	4	4	4	4	4	3	3	3	4	3	4	4	4	3	3	3	4	4	3	3	3	3	3	3	4
PotVar0075295	0	0	CH04	67821913	0	0	0	0	0	0	0	0	0	0	0	0	0	0	0	0	0	0	0	0	0	0	0	0	0	0	0	0	0	0	0	0	0	0	0	0	0	0	0	0	0	0	0	0	0
PotVar0075324	4	2	CH04	67822196	3	3	3	3	2	3	2	3	4	3	4	3	3	3	3	3	2	4	4	2	3	3	4	3	3	3	3	3	3	3	3	4	3	3	3	3	3	3	3	3	3	2	3	3	3
PotVar0075328	0	0	CH04	67822283	0	0	0	0	0	0	0	0	0	0	0	0	0	0	0	0	0	0	0	0	0	0	0	0	0	0	0	0	0	0	0	0	0	0	0	0	0	0	0	0	0	0	0	0	0
PotVar0075407	0	1	CH04	67908727	0	0	1	1	1	0	1	0	0	0	0	1	1	1	1	0	1	0	0	1	0	0	0	0	0	1	1	1	0	1	0	0	0	1	1	1	0	0	1	1	1	1	1	1	0
PotVar0075409	2	4	CH04	67908770	3	3	3	3	3	3	3	2	3	3	3	3	3	3	3	4	3	4	3	3	2	4	3	4	3	2	3	4	3	4	4	3	2	3	3	4	3	3	3	3	4	3	2	3	3
PotVar0075516	4	4	CH04	68137873	4	4	4	4	4	4	4	4	4	4	4	4	4	4	4	4	4	4	4	4	4	4	4	4	4	4	4	4	4	4	4	4	4	4	4	4	4	4	4	4	4	4	4	4	4
PotVar0075528	4	4	CH04	68139837	4	4	4	4	4	4	4	4	4	4	4	4	4	4	4	4	4	4	4	4	4	4	4	4	4	4	4	4	4	4	4	4	4	4	4	4	4	4	4	4	4	4	4	4	4
PotVar0075588	4	4	CH04	68140443	4	4	4	4	4	4	4	4	4	4	4	4	4	4	4	4	4	4	4	4	4	4	4	4	4	4	4	4	4	4	4	4	4	4	4	4	4	4	4	4	4	4	4	4	4
PotVar0075591	2	2	CH04	68140523	1	2	3	2	2	2	2	1	2	2	2	2	3	2	2	3	2	3	2	2	1	2	2	3	2	1	2	4	1	3	3	2	1	3	2	4	2	2	3	2	3	2	2	3	1
PotVar0075682	4	4	CH04	68141354	4	4	4	4	4	4	4	4	4	4	4	4	4	4	4	4	4	4	4	4	4	4	4	4	4	4	4	4	4	4	4	4	4	4	4	4	4	4	4	4	4	4	4	4	4
PotVar0075687	3	4	CH04	68141384	4	3	4	3	3	3	4	4	4	3	4	4	4	3	3	NA	4	3	3	3	4	3	4	3	3	4	4	3	4	3	NA	4	4	3	4	2	4	4	3	3	3	4	4	4	4
PotVar0075776	1	1	CH04	68265527	1	1	2	0	0	1	1	1	2	1	2	1	2	0	0	1	1	2	1	0	1	1	2	2	1	0	1	2	1	1	1	2	1	1	1	1	2	1	1	0	1	1	1	2	1
PotVar0075793	1	1	CH04	68265803	0	1	1	2	2	1	1	0	0	1	0	1	1	2	2	2	1	1	1	2	0	1	0	1	1	1	1	2	0	2	2	0	0	2	1	3	0	1	2	2	2	1	1	1	0
PotVar0075798	0	0	CH04	68266073	0	0	0	0	0	0	0	0	0	0	0	0	0	0	0	0	0	0	0	0	0	0	0	0	0	0	0	0	0	0	0	0	0	0	0	0	0	0	0	0	0	0	0	0	0
PotVar0075882	3	1	CH04	68294006	1	2	2	3	3	2	2	2	1	2	1	2	2	3	3	2	2	1	2	3	2	1	1	1	2	3	2	2	1	3	2	1	2	3	2	3	1	2	3	3	2	2	3	2	1
PotVar0075891	0	0	CH04	68294159	0	0	0	0	0	0	0	0	0	0	0	0	0	0	0	0	0	0	0	0	0	0	0	0	0	0	0	0	0	0	0	0	0	0	0	0	0	0	0	0	0	0	0	0	0
PotVar0076032	0	1	CH04	68295938	0	0	1	1	1	0	1	0	0	0	0	1	1	1	1	0	1	0	0	1	0	0	0	0	0	1	1	1	0	1	0	0	0	1	1	1	0	1	1	1	1	1	1	1	0
PotVar0076126	0	1	CH04	50826961	0	1	0	1	1	1	1	0	0	0	0	1	1	1	1	0	0	1	1	0	0	1	0	0	0	0	0	1	0	0	0	0	0	1	1	1	0	0	1	0	1	1	1	1	0
PotVar0076127	0	0	CH04	50826970	0	0	0	0	0	0	0	0	0	0	0	0	0	0	0	0	0	0	0	0	0	0	0	0	0	0	0	0	0	0	0	0	0	0	0	0	0	0	0	0	0	0	0	0	0
PotVar0076139	1	0	CH04	50827952	1	0	1	1	0	0	0	1	0	0	0	1	0	0	0	0	1	0	0	0	1	1	1	0	1	0	0	0	1	0	0	1	1	0	1	0	1	1	0	0	0	1	1	0	0
PotVar0076153	1	0	CH04	50828459	1	0	1	1	0	0	0	1	0	0	0	1	0	0	0	0	1	0	0	0	1	1	1	0	1	0	0	0	1	0	0	1	1	0	1	0	1	1	0	0	0	1	1	0	0
PotVar0076172	2	1	CH04	50838469	2	2	2	2	1	1	3	1	3	1	3	2	2	2	2	1	2	1	1	1	0	1	2	1	1	3	3	1	2	3	1	2	2	1	2	1	0	2	1	1	2	1	1	2	3
PotVar0076174	4	3	CH04	50838490	4	3	4	3	3	3	3	4	4	4	4	3	3	3	3	4	4	3	3	4	4	3	4	4	4	4	4	3	4	4	4	4	4	3	3	3	4	4	3	4	3	3	3	3	4
PotVar0076243	1	1	CH04	50839735	1	1	1	2	1	1	1	1	0	0	0	2	1	1	1	0	1	1	1	0	1	2	1	0	1	0	0	1	1	0	0	1	1	1	2	1	1	1	1	0	1	2	2	1	0
PotVar0076274	4	4	CH04	50884569	4	4	4	4	4	4	4	4	4	4	4	4	4	4	4	4	4	4	4	4	4	4	4	4	4	4	4	4	4	4	4	4	4	4	4	4	4	4	4	4	4	4	4	4	4
PotVar0076451	1	2	CH08	19950697	2	2	2	3	2	1	2	3	2	1	2	2	2	1	1	3	1	2	1	1	1	1	2	2	2	1	0	1	2	2	3	2	1	1	2	2	2	1	1	2	1	2	1	2	2
PotVar0076488	2	1	CH08	19951306	2	1	1	0	2	1	1	1	2	1	2	1	1	3	3	1	3	1	1	2	2	2	2	1	1	2	3	1	2	2	1	1	1	2	1	1	2	2	2	2	2	0	1	1	0
PotVar0076511	1	0	CH04	3547887	0	0	0	1	0	0	0	0	0	1	0	0	0	1	1	0	1	0	0	0	1	NA	1	0	0	1	1	0	0	1	0	1	1	0	0	0	NA	1	1	1	0	1	0	0	0
PotVar0076565	4	4	CH04	3546613	4	4	4	4	4	4	4	4	4	4	4	4	4	4	4	4	4	4	4	4	4	4	4	4	4	4	4	4	4	4	4	4	4	4	4	4	4	4	4	4	4	4	4	4	4
PotVar0076621	1	0	CH04	3258676	0	0	0	1	0	0	0	0	0	1	0	0	0	1	1	0	1	0	0	0	1	1	1	0	0	1	1	0	0	1	0	1	1	0	0	0	1	1	1	1	0	1	0	0	0
PotVar0076645	0	1	CH04	3258356	0	0	1	0	0	0	0	1	1	1	1	0	0	0	0	1	1	1	0	1	1	0	1	0	1	1	0	1	0	1	1	1	0	0	0	1	1	0	1	1	0	1	0	0	1
PotVar0076646	0	0	CH04	3258233	0	0	0	0	0	0	0	0	0	0	0	0	0	0	0	0	0	0	0	0	0	0	0	0	0	0	0	0	0	0	0	0	0	0	0	0	0	0	0	0	0	0	0	0	0
PotVar0076654	0	1	CH04	3258142	0	1	0	0	2	1	0	1	0	1	0	0	1	1	1	0	0	0	1	1	1	1	0	1	1	0	1	0	0	0	0	0	1	0	0	0	0	1	0	1	0	0	0	1	0
PotVar0076666	2	3	CH04	3257903	2	4	3	1	3	2	2	4	4	3	4	3	3	2	2	3	3	2	2	3	2	1	3	3	4	3	2	3	2	2	3	3	3	2	2	3	1	2	2	3	2	2	2	3	3
PotVar0076672	4	4	CH04	3257792	4	4	4	4	4	4	4	4	4	4	4	4	4	4	4	4	4	4	4	4	4	4	4	4	4	4	4	4	4	4	4	4	4	4	4	4	4	4	4	4	4	4	4	4	4
PotVar0076761	4	3	CH04	2721075	4	3	4	4	2	3	4	3	4	3	4	4	3	3	3	4	4	4	3	3	3	3	4	3	3	4	3	4	4	4	4	4	3	4	4	4	4	3	4	3	4	4	4	3	4
PotVar0076830	4	4	CH04	2720368	4	4	4	4	4	4	4	4	4	4	4	4	4	4	4	4	4	4	4	4	4	4	4	4	4	4	4	4	4	4	4	4	4	4	4	4	4	4	4	4	4	4	4	4	4
PotVar0076872	3	3	CH04	2720066	3	3	3	3	1	2	3	3	4	3	4	4	3	3	3	3	4	3	2	2	2	2	4	2	3	4	2	3	3	3	3	4	3	3	3	3	3	3	4	3	3	4	3	3	4
PotVar0076876	0	0	CH04	2719940	0	0	0	0	0	0	0	0	0	0	0	0	0	0	0	0	0	0	0	0	0	0	0	0	0	0	0	0	0	0	0	0	0	0	0	0	0	0	0	0	0	0	0	0	0
PotVar0076938	4	4	CH08	44995721	4	4	4	4	4	4	4	4	4	4	4	4	4	4	4	4	4	4	4	4	4	4	4	4	4	4	4	4	4	4	4	4	4	4	4	4	4	4	4	4	4	4	4	4	4
PotVar0076956	4	4	CH08	44997118	4	4	4	4	4	4	4	4	4	4	4	4	4	4	4	4	4	4	4	4	4	4	4	4	4	4	4	4	4	4	4	4	4	4	4	4	4	4	4	4	4	4	4	4	4
PotVar0076974	4	4	CH08	44997864	4	4	4	4	4	4	4	4	4	4	4	4	4	4	4	4	4	4	4	4	4	4	4	4	4	4	4	4	4	4	4	4	4	4	4	4	4	4	4	4	4	4	4	4	4
PotVar0077009	4	4	CH08	44998356	4	4	4	4	4	4	4	4	4	4	4	4	4	4	4	4	4	4	4	4	4	4	4	4	4	4	4	4	4	4	4	4	4	4	4	4	4	4	4	4	4	4	4	4	4
PotVar0077023	0	0	CH08	44998715	0	0	0	0	0	0	0	0	0	0	0	0	0	0	0	0	0	0	0	0	0	0	0	0	0	0	0	0	0	0	0	0	0	0	0	0	0	0	0	0	0	0	0	0	0
PotVar0077030	4	4	CH08	44998803	4	4	4	4	4	4	4	4	4	4	4	4	4	4	4	4	4	4	4	4	4	4	4	4	4	4	4	4	4	4	4	4	4	4	4	4	4	4	4	4	4	4	4	4	4
PotVar0077053	4	4	CH08	44999665	4	4	4	4	4	4	4	4	4	4	4	4	4	4	4	4	4	4	4	4	4	4	4	4	4	4	4	4	4	4	4	4	4	4	4	4	4	4	4	4	4	4	4	4	4
PotVar0077054	0	0	CH08	44999695	0	0	0	0	0	0	0	0	0	0	0	0	0	0	0	0	0	0	0	0	0	0	0	0	0	0	0	0	0	0	0	0	0	0	0	0	0	0	0	0	0	0	0	0	0
PotVar0077094	0	0	CH08	45007793	0	0	0	0	0	0	0	0	0	0	0	0	0	0	0	0	0	0	0	0	0	0	0	0	0	0	0	0	0	0	0	0	0	0	0	0	0	0	0	0	0	0	0	0	0
PotVar0077157	0	0	CH08	45008555	0	0	0	0	0	0	0	0	0	0	0	0	0	0	0	0	0	0	0	0	0	0	0	0	0	0	0	0	0	0	0	0	0	0	0	0	0	0	0	0	0	0	0	0	0
PotVar0077214	3	4	CH08	45009329	4	3	3	4	3	4	4	4	3	4	3	4	3	3	3	3	3	4	4	4	3	3	3	3	4	3	3	3	4	4	3	3	4	3	4	4	3	3	3	3	3	4	4	3	4
PotVar0077227	4	4	CH08	45010036	4	4	4	4	4	4	4	4	4	4	4	4	4	4	4	4	4	4	4	4	4	4	4	4	4	4	4	4	4	4	4	4	4	4	4	4	4	4	4	4	4	4	4	4	4
PotVar0077228	4	4	CH08	45010070	4	4	4	4	4	4	4	4	4	4	4	4	4	4	4	4	4	4	4	4	4	4	4	4	4	4	4	4	4	4	4	4	4	4	4	4	4	4	4	4	4	4	4	4	4
PotVar0077500	3	4	CH08	45631147	3	3	3	3	3	3	3	3	3	3	3	3	3	4	4	3	4	3	3	3	3	4	3	3	3	4	4	3	3	3	3	3	3	4	3	3	4	3	3	3	3	3	3	3	3
PotVar0077531	0	0	CH08	45631671	0	0	0	0	0	0	0	0	0	0	0	0	0	0	0	0	0	0	0	0	0	0	0	0	0	0	0	0	0	0	0	0	0	0	0	0	0	0	0	0	0	0	0	0	0
PotVar0077849	4	4	CH05	4401467	4	4	4	4	4	4	4	4	4	4	4	4	4	4	4	4	4	4	4	4	4	4	4	4	4	4	4	4	4	4	4	4	4	4	4	4	4	4	4	4	4	4	4	4	4
PotVar0077879	4	4	CH05	4401844	4	4	4	4	4	4	4	4	4	4	4	4	4	4	4	4	4	4	4	4	4	4	4	4	4	4	4	4	4	4	4	4	4	4	4	4	4	4	4	4	4	4	4	4	4
PotVar0077880	1	0	CH05	4401848	0	2	1	1	0	0	0	0	0	1	0	1	0	1	1	1	0	0	0	1	0	1	1	0	1	0	1	1	0	0	1	1	0	0	0	1	0	0	0	1	0	1	0	0	1
PotVar0077897	4	4	CH05	4402263	4	4	4	4	4	4	4	4	4	4	4	4	4	4	4	4	4	4	4	4	4	4	4	4	4	4	4	4	4	4	4	4	4	4	4	4	4	4	4	4	4	4	4	4	4
PotVar0077981	0	0	CH05	4405242	0	0	0	0	0	0	0	0	0	0	0	0	0	0	0	0	0	0	0	0	0	0	0	0	0	0	0	0	0	0	0	0	0	0	0	0	0	0	0	0	0	0	0	0	0
PotVar0078030	4	4	CH05	4406847	4	4	4	4	4	4	4	4	4	4	4	4	4	4	4	4	4	4	4	4	4	4	4	4	4	4	4	4	4	4	4	4	4	4	4	4	4	4	4	4	4	4	4	4	4
PotVar0078045	1	2	CH05	4407080	2	0	1	2	2	2	1	1	2	1	2	2	2	1	1	2	1	1	1	1	2	2	1	1	3	0	2	1	2	1	2	2	3	2	2	1	2	0	1	1	1	1	1	2	2
PotVar0078090	0	0	CH05	4408175	0	0	0	0	0	0	0	0	0	0	0	0	0	0	0	0	0	0	0	0	0	0	0	0	0	0	0	0	0	0	0	0	0	0	0	0	0	0	0	0	0	0	0	0	0
PotVar0078162	4	4	CH05	4410189	4	4	4	4	4	4	4	4	4	4	4	4	4	4	4	4	4	4	4	4	4	4	4	4	4	4	4	4	4	4	4	4	4	4	4	4	4	4	4	4	4	4	4	4	4
PotVar0078222	3	4	CH05	4411184	4	NA	3	3	4	4	4	4	4	3	4	3	4	3	3	3	4	4	4	3	4	3	3	4	3	4	3	3	4	4	3	3	4	4	4	3	4	4	4	3	4	3	4	4	3
PotVar0078253	1	0	CH05	4412321	0	2	1	1	0	0	0	0	0	1	0	1	0	1	1	1	0	0	0	1	0	1	1	0	1	0	1	1	0	0	1	1	0	0	0	1	0	0	0	1	0	1	0	0	1
PotVar0078336	4	4	CH05	4417348	4	4	4	4	4	4	4	4	4	4	4	4	4	4	4	4	4	4	4	4	4	4	4	4	4	4	4	4	4	4	4	4	4	4	4	4	4	4	4	4	4	4	4	4	4
PotVar0078411	1	1	CH05	4417997	2	1	0	1	1	2	1	1	0	1	0	1	0	1	1	0	1	2	1	1	1	1	1	1	0	3	1	2	2	1	0	1	0	1	2	1	1	2	2	1	2	2	0	0	1
PotVar0078439	2	3	CH05	4418403	2	1	3	2	3	2	3	2	4	2	4	2	4	2	2	3	3	2	3	2	3	2	2	3	3	1	2	1	2	3	3	2	4	3	2	2	3	2	2	2	2	1	4	4	2
PotVar0078467	0	0	CH05	4418672	0	0	0	0	0	0	0	0	0	0	0	0	0	0	0	0	0	0	0	0	0	0	0	0	0	0	0	0	0	0	0	0	0	0	0	0	0	0	0	0	0	0	0	0	0
PotVar0078479	3	4	CH05	4418797	4	2	3	3	4	4	4	4	4	3	4	3	4	3	3	3	4	4	4	3	4	3	3	4	3	4	3	3	4	4	3	3	4	4	4	3	4	4	4	3	4	3	4	4	3
PotVar0078518	4	4	CH05	4419418	4	4	4	4	4	4	4	4	4	4	4	4	4	4	4	4	4	4	4	4	4	4	4	4	4	4	4	4	4	4	4	4	4	4	4	4	4	4	4	4	4	4	4	4	4
PotVar0078648	4	4	CH05	4432486	4	4	4	4	4	4	4	4	4	4	4	4	4	4	4	4	4	4	4	4	4	4	4	4	4	4	4	4	4	4	4	4	4	4	4	4	4	4	4	4	4	4	4	4	4
PotVar0078685	4	4	CH05	4433051	4	4	4	4	4	4	4	4	4	4	4	4	4	4	4	4	4	4	4	4	4	4	4	4	4	4	4	4	4	4	4	4	4	4	4	4	4	4	4	4	4	4	4	4	4
PotVar0078746	3	4	CH05	4434261	4	2	3	3	4	4	4	4	4	3	4	3	4	3	3	3	4	4	4	3	4	3	3	4	3	4	3	3	4	4	3	3	4	4	4	3	4	4	4	3	4	3	4	4	3
PotVar0078831	4	4	CH05	4437509	4	4	4	4	4	4	4	4	4	4	4	4	4	4	4	4	4	4	4	4	4	4	4	4	4	4	4	4	4	4	4	4	4	4	4	4	4	4	4	4	4	4	4	4	4
PotVar0078841	4	4	CH05	4437819	4	4	4	4	4	4	4	4	4	4	4	4	4	4	4	4	4	4	4	4	4	4	4	4	4	4	4	4	4	4	4	4	4	4	4	4	4	4	4	4	4	4	4	4	4
PotVar0078881	4	4	CH05	4442413	4	4	4	4	4	4	4	4	4	4	4	4	4	4	4	4	4	4	4	4	4	4	4	4	4	4	4	4	4	4	4	4	4	4	4	4	4	4	4	4	4	4	4	4	4
PotVar0079027	1	4	CH05	4487738	3	2	2	3	2	3	3	2	3	3	3	3	3	2	2	3	3	2	2	2	3	2	2	2	3	2	2	2	3	2	3	2	3	3	3	2	3	2	3	2	3	2	3	3	2
PotVar0079038	0	2	CH05	4488420	1	2	1	1	0	1	2	1	1	2	1	1	1	1	1	1	2	1	1	1	1	0	1	1	0	2	0	1	1	1	1	0	0	1	1	1	1	2	2	1	2	1	1	1	0
PotVar0079063	2	4	CH05	4489234	3	4	3	4	2	3	3	2	3	4	3	4	3	3	3	4	3	2	2	3	3	3	3	2	4	2	3	3	3	2	4	3	3	3	3	3	3	2	3	3	3	3	2	3	3
PotVar0079085	0	0	CH05	4489562	0	0	0	0	0	0	0	0	0	0	0	0	0	0	0	0	0	0	0	0	0	0	0	0	0	0	0	0	0	0	0	0	0	0	0	0	0	0	0	0	0	0	0	0	0
PotVar0079086	4	4	CH05	4489590	4	4	4	4	4	4	4	4	4	4	4	4	4	4	4	4	4	4	4	4	4	4	4	4	4	4	4	4	4	4	4	4	4	4	4	4	4	4	4	4	4	4	4	4	4
PotVar0079157	4	4	CH05	4490851	4	4	4	4	4	4	4	4	4	4	4	4	4	4	4	4	4	4	4	4	4	4	4	4	4	4	4	4	4	4	4	4	4	4	4	4	4	4	4	4	4	4	4	4	4
PotVar0079162	3	4	CH05	4491046	4	2	3	3	4	4	4	4	4	3	4	3	4	3	3	3	4	4	4	3	4	3	3	4	3	4	3	3	4	4	3	3	4	4	4	3	4	4	4	3	4	3	4	4	3
PotVar0079312	1	0	CH05	4494030	0	NA	1	1	0	0	0	0	0	1	0	1	0	1	1	1	0	0	0	1	0	1	1	0	1	0	1	1	0	0	1	1	0	0	0	1	0	0	0	1	0	1	0	0	1
PotVar0079358	0	0	CH05	4494761	0	0	0	0	0	0	0	0	0	0	0	0	0	0	0	0	0	0	0	0	0	0	0	0	0	0	0	0	0	0	0	0	0	0	0	0	0	0	0	0	0	0	0	0	0
PotVar0079440	1	0	CH05	4504427	0	2	1	1	0	0	0	0	0	1	0	1	0	1	1	1	0	0	0	1	0	1	1	0	1	0	1	1	0	0	1	1	0	0	0	1	0	0	0	1	0	1	0	0	1
PotVar0079446	0	0	CH05	4504505	0	0	0	0	0	0	0	0	0	0	0	0	0	0	0	0	0	0	0	0	0	0	0	0	0	0	0	0	0	0	0	0	0	0	0	0	0	0	0	0	0	0	0	0	0
PotVar0079578	4	4	CH05	4539996	4	4	4	4	4	4	4	4	4	4	4	4	4	4	4	4	4	4	4	4	4	4	4	4	4	4	4	4	4	4	4	4	4	4	4	4	4	4	4	4	4	4	4	4	4
PotVar0079600	4	4	CH05	4540720	4	4	4	4	4	4	4	4	4	4	4	4	4	4	4	4	4	4	4	4	4	4	4	4	4	4	4	4	4	4	4	4	4	4	4	4	4	4	4	4	4	4	4	4	4
PotVar0079612	0	1	CH05	4541030	0	1	1	0	0	0	1	1	1	1	1	0	1	0	0	1	1	0	1	0	1	0	0	1	0	0	0	0	0	1	1	0	0	1	0	0	0	1	1	1	1	0	1	1	0
PotVar0079639	4	4	CH05	4548335	4	4	4	4	4	4	4	4	4	4	4	4	4	4	4	4	4	4	4	4	4	4	4	4	4	4	4	4	4	4	4	4	4	4	4	4	4	4	4	4	4	4	4	4	4
PotVar0079640	0	0	CH05	4548404	0	0	0	0	0	0	0	0	0	0	0	0	0	0	0	0	0	0	0	0	0	0	0	0	0	0	0	0	0	0	0	0	0	0	0	0	0	0	0	0	0	0	0	0	0
PotVar0079652	2	2	CH05	4548540	2	2	2	1	2	2	3	3	2	2	2	1	2	2	2	1	3	3	3	2	2	1	2	3	0	4	1	2	2	3	1	1	1	2	2	2	2	4	3	2	3	2	3	2	1
PotVar0079702	0	0	CH05	4549568	0	0	0	0	0	0	0	0	0	0	0	0	0	0	0	0	0	0	0	0	0	0	0	0	0	0	0	0	0	0	0	0	0	0	0	0	0	0	0	0	0	0	0	0	0
PotVar0079735	0	0	CH05	4550065	0	0	0	0	0	0	0	0	0	0	0	0	0	0	0	0	0	0	0	0	0	0	0	0	0	0	0	0	0	0	0	0	0	0	0	0	0	0	0	0	0	0	0	0	0
PotVar0079747	1	0	CH05	4550233	0	2	0	1	0	0	0	0	0	1	0	1	0	1	1	1	0	0	0	1	0	1	1	0	1	0	1	1	0	0	1	1	0	0	0	1	0	0	0	1	0	1	0	0	1
PotVar0079785	0	1	CH05	4628462	1	1	0	1	0	1	1	1	0	1	0	1	0	1	1	0	1	1	0	1	0	0	1	0	0	NA	0	1	1	0	0	0	0	0	1	1	1	1	1	0	1	1	0	0	0
PotVar0079803	2	0	CH05	4628704	1	0	1	0	2	1	1	2	1	0	1	0	1	1	1	0	1	2	2	1	1	1	1	2	0	2	1	1	1	2	0	1	1	1	1	1	1	2	1	1	1	1	1	1	1
PotVar0079860	2	0	CH05	4629750	1	0	1	0	2	1	1	2	1	0	1	0	1	1	1	0	1	2	2	1	1	1	1	2	0	2	1	1	1	2	0	1	1	1	1	1	1	2	1	1	1	1	1	1	1
PotVar0079861	0	0	CH05	4629801	0	0	0	0	0	0	0	0	0	0	0	0	0	0	0	0	0	0	0	0	0	0	0	0	0	0	0	0	0	0	0	0	0	0	0	0	0	0	0	0	0	0	0	0	0
PotVar0079863	1	3	CH05	4629843	3	1	2	3	2	3	2	2	2	2	2	3	2	2	2	2	2	2	1	2	2	2	2	1	3	2	2	2	3	1	2	2	3	2	3	2	3	1	2	1	2	2	NA	2	2
PotVar0079901	2	4	CH05	4700911	3	4	3	4	2	3	3	2	3	4	3	4	3	3	3	4	3	2	2	3	3	3	3	2	4	2	3	3	3	2	4	3	3	3	3	3	3	2	3	3	3	3	3	3	3
PotVar0079926	4	4	CH05	4701233	4	4	4	4	4	4	4	4	4	4	4	4	4	4	4	4	4	4	4	4	4	4	4	4	4	4	4	4	4	4	4	4	4	4	4	4	4	4	4	4	4	4	4	4	4
PotVar0079945	0	1	CH05	4701552	1	1	0	1	0	1	1	1	0	1	0	1	0	1	1	0	1	1	0	1	0	0	1	0	0	1	0	1	1	0	0	0	0	0	1	1	1	1	1	0	1	1	0	0	0
PotVar0080110	4	4	CH05	4720238	4	4	4	4	4	4	4	4	4	4	4	4	4	4	4	4	4	4	4	4	4	4	4	4	4	4	4	4	4	4	4	4	4	4	4	4	4	4	4	4	4	4	4	4	4
PotVar0080210	4	2	CH05	4722362	4	3	2	3	3	4	3	NA	2	3	2	4	3	4	4	2	3	3	2	3	3	3	4	2	4	4	3	4	4	3	2	3	3	3	4	3	4	3	2	3	3	4	3	3	3
PotVar0080234	2	4	CH05	4722666	3	4	3	4	2	3	3	2	3	4	3	4	3	3	3	4	3	2	2	3	3	3	3	2	4	2	3	3	3	2	4	3	3	3	3	3	3	2	3	3	3	3	3	3	3
PotVar0080273	4	4	CH05	4723934	4	4	4	4	4	4	4	4	4	4	4	4	4	4	4	4	4	4	4	4	4	4	4	4	4	4	4	4	4	4	4	4	4	4	4	4	4	4	4	4	4	4	4	4	4
PotVar0080353	4	3	CH05	4725122	3	3	4	3	4	3	3	3	4	3	4	3	4	3	3	4	3	3	4	3	4	4	3	4	4	2	4	3	3	4	4	4	4	4	3	3	3	3	3	4	3	3	4	4	4
PotVar0080365	2	4	CH05	4725264	3	4	3	4	2	3	3	2	3	4	3	4	3	3	3	4	3	2	2	3	3	3	3	2	4	2	3	3	3	2	4	3	3	3	3	3	3	2	3	3	3	3	3	3	3
PotVar0080464	0	1	CH05	4727271	0	1	1	0	0	0	1	1	1	1	1	0	1	0	0	1	1	0	1	0	1	0	0	1	0	0	0	0	0	1	1	0	0	1	0	0	0	1	1	1	1	0	2	1	0
PotVar0080470	4	3	CH05	4727337	4	3	3	4	4	4	3	3	3	3	3	4	3	4	4	3	3	4	3	4	3	4	4	3	4	4	4	4	4	3	3	4	4	3	4	4	4	3	3	3	3	4	3	3	4
PotVar0080570	NA	4	CH05	4751676	3	4	3	4	1	3	3	3	3	4	3	4	3	3	3	4	3	1	1	3	3	3	3	NA	4	NA	3	3	3	NA	4	3	3	3	3	3	3	1	3	3	3	3	3	3	3
PotVar0080571	0	0	CH05	4751723	0	0	0	0	0	0	0	0	0	0	0	0	0	0	0	0	0	0	0	0	0	0	0	0	0	0	0	0	0	0	0	0	0	0	0	0	0	0	0	0	0	0	0	0	0
PotVar0080614	0	1	CH05	4752243	0	1	1	0	0	0	1	1	1	1	1	0	1	0	0	1	1	0	1	0	1	0	0	1	0	0	0	0	0	1	1	0	0	1	0	0	0	1	1	1	1	0	1	1	0
PotVar0080733	0	1	CH05	4765038	1	1	0	1	0	1	1	1	0	1	0	1	0	1	1	0	1	1	0	1	0	0	1	0	0	2	0	1	1	0	0	0	0	0	1	1	1	1	1	0	1	1	0	0	0
PotVar0080753	0	0	CH05	4787587	0	0	0	0	0	0	0	0	0	0	0	0	0	0	0	0	0	0	0	0	0	0	0	0	0	0	0	0	0	0	0	0	0	0	0	0	0	0	0	0	0	0	0	0	0
PotVar0080774	0	0	CH05	4787811	0	0	0	0	0	0	0	0	0	0	0	0	0	0	0	0	0	0	0	0	0	0	0	0	0	0	0	0	0	0	0	0	0	0	0	0	0	0	0	0	0	0	0	0	0
PotVar0080881	0	1	CH05	4791965	0	1	1	0	0	0	1	1	1	1	1	0	1	0	0	1	1	0	1	0	1	0	0	1	0	0	0	0	0	1	1	0	0	1	0	0	0	1	1	1	1	0	1	1	0
PotVar0080886	0	0	CH05	4792122	0	0	0	0	0	0	0	0	0	0	0	0	0	0	0	0	0	0	0	0	0	0	0	0	0	0	0	0	0	0	0	0	0	0	0	0	0	0	0	0	0	0	0	0	0
PotVar0080900	3	1	CH03	32118215	2	1	2	1	2	3	2	3	1	2	1	2	3	3	3	2	2	1	2	2	1	2	1	2	3	2	1	3	2	2	2	3	2	2	1	2	2	3	3	2	2	1	3	3	1
PotVar0081045	1	2	CH01	25032740	2	2	2	3	2	1	2	3	2	1	2	2	2	1	1	3	1	2	1	1	1	1	2	2	2	1	0	1	2	2	3	2	1	1	2	2	1	1	1	2	1	2	1	2	2
PotVar0081102	4	4	CH01	44800401	4	4	4	4	4	4	4	4	4	4	4	4	4	4	4	4	4	4	4	4	4	4	4	4	4	4	4	4	4	NA	4	4	4	4	4	4	4	4	4	4	4	4	4	4	4
PotVar0081105	4	4	CH01	44800353	4	4	4	4	4	4	4	4	4	4	4	4	4	4	4	4	4	4	4	4	4	4	4	4	4	4	4	4	4	4	4	4	4	4	4	4	4	4	4	4	4	4	4	4	4
PotVar0081129	0	0	CH08	52157292	0	0	0	0	0	0	0	0	0	0	0	0	0	0	0	0	0	0	0	0	0	0	0	0	0	0	0	0	0	0	0	0	0	0	0	0	0	0	0	0	0	0	0	0	0
PotVar0081130	1	2	CH08	52157303	1	1	2	2	2	1	0	1	1	2	1	1	2	1	1	1	1	2	2	2	2	1	0	1	2	2	1	1	1	2	1	1	2	0	2	2	1	1	2	1	2	2	1	2	1
PotVar0081239	3	4	CH08	52158230	3	4	4	3	4	4	3	3	3	3	3	3	4	4	4	3	3	3	4	4	4	3	4	3	4	4	4	4	3	3	3	3	3	4	3	3	4	3	4	4	4	3	3	4	4
PotVar0081240	2	2	CH08	52158301	2	1	3	3	2	1	1	2	2	3	2	2	3	1	1	2	2	3	2	2	3	2	0	2	2	NA	1	1	2	4	2	2	4	0	3	3	1	2	2	1	2	3	2	3	1
PotVar0081319	4	3	CH05	47988995	3	4	4	3	3	4	3	3	3	4	3	4	4	4	4	3	4	3	3	4	4	4	4	3	3	4	3	3	3	3	3	3	4	4	4	4	3	3	4	4	4	3	4	4	3
PotVar0081337	4	4	CH05	47989133	4	4	4	4	4	4	4	4	4	4	4	4	4	4	4	4	4	4	4	4	4	4	4	4	4	4	4	4	4	4	4	4	4	4	4	4	4	4	4	4	4	4	4	4	4
PotVar0081357	4	0	CH05	47989333	2	2	2	2	2	2	2	NA	2	2	2	2	2	2	2	2	2	2	2	2	2	2	2	2	2	2	2	2	2	2	2	2	2	2	2	2	2	2	2	2	2	2	1	2	2
PotVar0081379	4	4	CH05	47989746	4	4	4	4	4	4	4	4	4	4	4	4	4	4	4	4	4	4	4	4	4	4	4	4	4	4	4	4	4	4	4	4	4	4	4	4	4	4	4	4	4	4	4	4	4
PotVar0081420	4	4	CH05	48023259	4	4	4	4	4	4	4	4	4	4	4	4	4	4	4	4	4	4	4	4	4	4	4	4	4	4	4	4	4	4	4	4	4	4	4	4	4	4	4	4	4	4	4	4	4
PotVar0081455	4	4	CH05	48216452	4	4	4	4	4	4	4	4	4	4	4	4	4	4	4	4	4	4	4	4	4	4	4	4	4	4	4	4	4	4	4	4	4	4	4	4	4	4	4	4	4	4	4	4	4
PotVar0081470	0	1	CH05	48216649	0	0	1	0	1	1	0	0	0	0	0	1	1	1	1	0	1	0	0	0	1	1	1	0	1	1	1	1	0	0	0	1	1	0	0	1	0	1	1	0	0	0	NA	1	0
PotVar0081471	4	3	CH05	48216702	3	4	4	3	3	4	3	3	3	4	3	4	4	4	4	3	4	3	3	4	4	4	4	3	3	4	3	3	3	3	3	3	4	4	4	4	3	3	4	4	4	3	4	4	3
PotVar0081483	4	4	CH05	48216849	4	4	4	4	4	4	4	4	4	4	4	4	4	4	4	4	4	4	4	4	4	4	4	4	4	4	4	4	4	4	4	4	4	4	4	4	4	4	4	4	4	4	4	4	4
PotVar0081484	0	1	CH05	48216881	1	1	0	0	0	0	1	1	1	1	1	0	1	0	0	0	0	0	0	1	0	0	0	1	0	0	0	0	1	0	0	0	0	1	1	0	0	0	0	1	1	1	0	1	1
PotVar0081514	1	0	CH05	48218010	1	1	0	1	1	1	1	1	1	1	1	1	0	1	1	1	0	0	0	0	0	1	1	1	1	0	1	1	1	0	1	0	1	0	0	0	0	0	0	1	1	1	0	0	1
PotVar0081521	1	0	CH05	48218106	1	1	0	1	1	1	1	1	1	1	1	1	0	1	1	1	0	0	0	0	0	1	1	1	1	0	1	1	1	0	1	0	1	0	0	0	0	0	0	1	1	1	0	0	1
PotVar0081524	2	2	CH05	48218145	1	0	2	2	2	2	2	2	2	1	2	2	1	1	1	2	2	2	2	1	3	1	1	2	2	3	2	3	1	2	2	3	1	1	2	3	1	3	2	1	1	1	2	1	2
PotVar0081527	1	1	CH05	48218192	2	2	0	1	1	1	2	1	2	2	2	1	1	1	1	1	0	0	0	1	0	1	1	2	1	0	1	1	2	0	1	0	1	1	1	0	0	0	0	2	2	2	0	1	2
PotVar0081528	4	4	CH05	48218294	4	4	4	4	4	4	4	4	4	4	4	4	4	4	4	4	4	4	4	4	4	4	4	4	4	4	4	4	4	4	4	4	4	4	4	4	4	4	4	4	4	4	4	4	4
PotVar0081566	0	1	CH05	48218714	1	1	0	0	0	0	1	1	1	1	1	0	1	0	0	0	0	0	0	1	0	0	0	1	0	0	0	0	1	0	0	0	0	1	1	0	0	0	0	1	1	1	0	1	NA
PotVar0081574	0	1	CH05	48218879	1	0	0	1	1	0	1	1	1	0	1	0	0	0	0	1	0	1	1	0	0	0	0	1	1	0	1	1	1	1	1	1	0	0	0	0	1	1	0	0	0	1	0	0	1
PotVar0081615	3	4	CH05	48506716	3	3	4	3	3	3	3	3	3	3	3	3	4	3	3	3	4	4	4	4	4	3	3	3	3	4	3	3	3	4	3	4	3	4	4	4	4	4	4	3	3	3	4	4	3
PotVar0081622	0	1	CH05	48506868	1	0	0	1	1	0	1	1	1	0	1	0	0	0	0	0	0	1	1	0	0	0	0	1	1	0	1	1	1	1	0	1	0	0	0	0	1	1	0	0	0	1	0	0	1
PotVar0081633	4	3	CH05	48507066	4	4	3	4	3	3	4	4	4	4	4	3	3	3	3	3	3	4	4	4	3	3	3	4	3	3	3	3	4	4	3	3	3	4	4	3	4	3	3	4	4	4	3	3	4
PotVar0081681	4	2	CH05	48509887	2	3	4	3	3	4	2	2	2	3	2	4	3	4	4	4	4	3	3	3	4	4	4	2	3	4	3	3	2	3	4	3	4	3	3	4	3	3	4	3	3	2	4	3	2
PotVar0081696	1	0	CH05	48567302	1	1	0	1	1	1	1	1	1	1	1	1	0	1	1	1	0	0	0	0	0	1	1	1	1	0	1	1	1	0	1	0	1	0	0	0	0	0	0	1	1	1	0	0	1
PotVar0081706	0	0	CH05	48567499	0	0	0	0	0	0	0	0	0	0	0	0	0	0	0	0	0	0	0	0	0	0	0	0	0	0	0	0	0	0	0	0	0	0	0	0	0	0	0	0	0	0	0	0	0
PotVar0081749	0	0	CH05	48568302	0	0	0	0	0	0	0	0	0	0	0	0	0	0	0	0	0	0	0	0	0	0	0	0	0	0	0	0	0	0	0	0	0	0	0	0	0	0	0	0	0	0	0	0	0
PotVar0081820	0	0	CH05	48642657	0	0	0	0	0	0	0	0	0	0	0	0	0	0	0	0	0	0	0	0	0	0	0	0	0	0	0	0	0	0	0	0	0	0	0	0	0	0	0	0	0	0	0	0	0
PotVar0081821	2	4	CH05	48642674	2	2	3	3	2	3	3	3	3	3	3	3	2	2	2	3	3	3	4	3	4	2	2	3	2	4	2	3	2	3	3	3	2	2	4	4	2	3	3	3	3	2	NA	2	3
[truncated: 6,224 more rows]
[truncated: 145 more columns]
