# Supplementary material for: Identification of QTL associated with plant vine characteristics and infection response to late blight, early blight, and Verticillium wilt in a tetraploid potato population derived from late blight-resistant Palisade Russet
Source: Front Plant Sci. 2023 Oct 11;14:1222596. doi: 10.3389/fpls.2023.1222596 (PMC10600477; doi:10.3389/fpls.2023.1222596)
Supplement: Supplementary file 1 [file DataSheet_1.zip › DataSheet_8.xlsx]

## Sheet: Sheet1
		1Ratings are averages for 4 reps: 1 = no foliar injury; 2 = 1-5% injury; 3 = 5-10% injury; 4 = 10-20%; 5 = 25-40%; 6 = 40-60%; 7 = 60-75%; 8 = 75-90%; 9 = 90- 100% injury.
		3 AUDPC= Area Under the Disease Progress Curve
		cloumn 1	cloumn 2	cloumn 3	cloumn 4	cloumn 5	cloumn 6	cloumn 7	cloumn 8	cloumn 9	cloumn 10	cloumn 11
clone		Clone	Year	rep	LB_1st_evaluation	LB_2nd_evaluation	LB_3rd_evaluation	LB_AUDPC	vine size	Vine Maturity	EB	Vert
X1_pal	X1_pal	A08241-1	2019	1	5	8	9	1939	4	3	5	5
X2_pal	X2_pal	A08241-2	2019	1	2	3	3	180.5	6	7	0	2
X3_pal	X3_pal	A08241-3	2019	1	4	5	7	1127.5	4	4	1	4
X4_pal	X4_pal	A08241-4	2019	1	5	8	9	1939	3	5	1	3
X5_pal	X5_pal	A08241-5	2019	1	5	8	8	1928.5	4	3	4	6
X6_pal	X6_pal	A08241-6	2019	1	5	8	9	1939	4	2	2	7
X7_pal	X7_pal	A08241-7	2019	1	5	8	8	1928.5	5	7	0	2
X8_pal	X8_pal	A08241-8	2019	1	4	6	7	1427.5	5	6	0	3
X9_pal	X9_pal	A08241-9	2019	1	5	8	9	1939	4	3	3	5
X10_pal	X10_pal	A08241-10	2019	1	5	8	9	1939	5	7	0	3
X11_pal	X11_pal	A08241-11	2019	1	5	7	9	1855	4	3	1	5
X12_pal	X12_pal	A08241-12	2019	1	5	7	8	1844.5	4	3	5	5
X13_pal	X13_pal	A08241-13	2019	1	4	5	7	1127.5	4	4	2	2
X14_pal	X14_pal	A08241-14	2019	1	5	7	8	1844.5	4	4	2	4
X15_pal	X15_pal	A08241-15	2019	1	5	8	9	1939	4	3	3	3
X16_pal	X16_pal	A08241-16	2019	1	6	8	9	2151.5	4	4	8	3
X17_pal	X17_pal	A08241-17	2019	1	3	5	6	947.5	4	4	5	4
X18_pal	X18_pal	A08241-18	2019	1	4	6	7	1427.5	4	5	1	2
X19_pal	X19_pal	A08241-19	2019	1	3	5	6	947.5	4	4	0	3
X20_pal	X20_pal	A08241-20	2019	1	2	3	4	233	6	8	0	2
X21_pal	X21_pal	A08241-21	2019	1	5	8	9	1939	4	4	2	4
X23_pal	X23_pal	A08241-23	2019	1	6	8	9	2151.5	5	4	1	3
X24_pal	X24_pal	A08241-24	2019	1	3	4	5	560	4	7	2	2
X25_pal	X25_pal	A08241-25	2019	1	3	3	5	380	5	5	1	2
X26_pal	X26_pal	A08241-26	2019	1	5	8	9	1939	4	3	3	5
X27_pal	X27_pal	A08241-27	2019	1	2	3	4	233	4	5	0	3
X28_pal	X28_pal	A08241-28	2019	1	5	8	9	1939	4	3	2	7
X29_pal	X29_pal	A08241-29	2019	1	4	7	7	1607.5	5	5	2	3
X30_pal	X30_pal	A08241-30	2019	1	5	7	8	1844.5	4	4	5	4
X31_pal	X31_pal	A08241-31	2019	1	2	3	3	180.5	5	6	1	2
X32_pal	X32_pal	A08241-32	2019	1	5	8	9	1939	4	3	4	5
X33_pal	X33_pal	A08241-33	2019	1	5	8	8	1928.5	4	4	2	3
X34_pal	X34_pal	A08241-34	2019	1	4	4	6	775	5	4	0	4
X35_pal	X35_pal	A08241-35	2019	1	5	8	9	1939	4	4	2	3
X36_pal	X36_pal	A08241-36	2019	1	5	7	8	1844.5	4	4	1	4
X37_pal	X37_pal	A08241-37	2019	1	2	3	4	233	5	7	2	4
X38_pal	X38_pal	A08241-38	2019	1	6	8	9	2151.5	4	3	4	4
X39_pal	X39_pal	A08241-39	2019	1	2	2	3	96.5	6	8	0	2
X40_pal	X40_pal	A08241-40	2019	1	4	5	7	1127.5	4	4	4	5
X41_pal	X41_pal	A08241-41	2019	1	3	4	6	647.5	6	7	1	1
X42_pal	X42_pal	A08241-42	2019	1	4	5	7	1127.5	4	7	0	4
X43_pal	X43_pal	A08241-43	2019	1	4	7	8	1632	4	7	2	2
X44_pal	X44_pal	A08241-44	2019	1	6	8	9	2151.5	3	3	4	5
X45_pal	X45_pal	A08241-45	2019	1	6	9	9	2187.5	3	2	5	8
X46_pal	X46_pal	A08241-46	2019	1	5	8	9	1939	3	2	5	6
X47_pal	X47_pal	A08241-47	2019	1	3	5	6	947.5	7	6	1	2
X48_pal	X48_pal	A08241-48	2019	1	5	7	8	1844.5	4	7	0	3
X49_pal	X49_pal	A08241-49	2019	1	5	8	8	1928.5	4	4	2	3
X50_pal	X50_pal	A08241-50	2019	1	4	5	7	1127.5	3	7	1	1
X51_pal	X51_pal	A08241-51	2019	1	2	3	4	233	5	7	0	1
X52_pal	X52_pal	A08241-52	2019	1	6	8	9	2151.5	4	3	4	6
X53_pal	X53_pal	A08241-53	2019	1	5	8	9	1939	2	5	3	3
X54_pal	X54_pal	A08241-54	2019	1	4	5	6	1075	6	7	1	3
X55_pal	X55_pal	A08241-55	2019	1	3	4	6	647.5	4	6	0	1
X56_pal	X56_pal	A08241-56	2019	1	3	4	6	647.5	6	7	0	3
X57_pal	X57_pal	A08241-57	2019	1	5	8	9	1939	3	3	3	7
X58_pal	X58_pal	A08241-58	2019	1	6	9	9	2187.5	3	4	3	4
X59_pal	X59_pal	A08241-59	2019	1	5	7	8	1844.5	4	4	2	3
X60_pal	X60_pal	A08241-60	2019	1	6	8	9	2151.5	4	6	1	3
X61_pal	X61_pal	A08241-61	2019	1	5	9	9	1975	4	3	3	4
X62_pal	X62_pal	A08241-62	2019	1	5	8	9	1939	3	1	7	9
X63_pal	X63_pal	A08241-63	2019	1	6	9	9	2187.5	4	4	2	4
X64_pal	X64_pal	A08241-64	2019	1	6	8	9	2151.5	4	2	2	9
X65_pal	X65_pal	A08241-65	2019	1	6	9	9	2187.5	4	2	6	7
X66_pal	X66_pal	A08241-66	2019	1	6	8	9	2151.5	4	3	2	5
X67_pal	X67_pal	A08241-67	2019	1	5	6	7	1640	5	5	1	2
X68_pal	X68_pal	A08241-68	2019	1	6	8	9	2151.5	4	4	3	4
X69_pal	X69_pal	A08241-69	2019	1	6	8	9	2151.5	6	4	5	5
X70_pal	X70_pal	A08241-70	2019	1	3	5	5	860	4	5	2	2
X71_pal	X71_pal	A08241-71	2019	1	5	8	9	1939	3	4	1	3
X72_pal	X72_pal	A08241-72	2019	1	5	7	7	1820	5	6	1	2
X73_pal	X73_pal	A08241-73	2019	1	5	8	9	1939	4	4	2	4
X74_pal	X74_pal	A08241-74	2019	1	5	8	9	1939	5	4	3	3
X75_pal	X75_pal	A08241-75	2019	1	3	4	5	560	6	7	3	3
X76_pal	X76_pal	A08241-76	2019	1	4	6	8	1452	3	4	4	4
X77_pal	X77_pal	A08241-77	2019	1	5	8	9	1939	4	3	6	5
X78_pal	X78_pal	A08241-78	2019	1	6	8	9	2151.5	3	2	1	7
X79_pal	X79_pal	A08241-79	2019	1	4	6	7	1427.5	5	4	1	3
X80_pal	X80_pal	A08241-80	2019	1	5	8	9	1939	3	3	0	5
X81_pal	X81_pal	A08241-81	2019	1	5	7	8	1844.5	6	5	3	4
X82_pal	X82_pal	A08241-82	2019	1	5	8	9	1939	4	3	2	5
X83_pal	X83_pal	A08241-83	2019	1	4	4	6	775	5	7	1	3
X84_pal	X84_pal	A08241-84	2019	1	6	8	9	2151.5	3	3	1	5
X85_pal	X85_pal	A08241-85	2019	1	6	8	9	2151.5	4	3	3	3
X86_pal	X86_pal	A08241-86	2019	1	2	3	5	320.5	5	4	2	4
X87_pal	X87_pal	A08241-87	2019	1	5	7	8	1844.5	4	6	0	4
X88_pal	X88_pal	A08241-88	2019	1	5	8	9	1939	5	7	0	3
X89_pal	X89_pal	A08241-89	2019	1	2	3	4	233	6	5	2	2
X90_pal	X90_pal	A08241-90	2019	1	6	9	9	2187.5	4	2	4	8
X91_pal	X91_pal	A08241-91	2019	1	3	4	6	647.5	4	5	1	2
X92_pal	X92_pal	A08241-92	2019	1	5	8	9	1939	4	4	7	4
X93_pal	X93_pal	A08241-93	2019	1	3	5	6	947.5	4	3	5	5
X94_pal	X94_pal	A08241-94	2019	1	5	8	9	1939	3	3	6	8
X95_pal	X95_pal	A08241-95	2019	1	6	8	9	2151.5	4	3	1	4
X96_pal	X96_pal	A08241-96	2019	1	5	7	8	1844.5	4	5	2	2
X97_pal	X97_pal	A08241-97	2019	1	5	6	7	1640	6	5	1	5
X98_pal	X98_pal	A08241-98	2019	1	5	6	8	1664.5	4	3	5	5
X99_pal	X99_pal	A08241-99	2019	1	5	9	9	1975	4	4	1	3
X100_pal	X100_pal	A08241-100	2019	1	5	8	9	1939	4	3	2	4
X101_pal	X101_pal	A08241-101	2019	1	2	3	5	320.5	4	7	0	2
X102_pal	X102_pal	A08241-102	2019	1	3	5	7	1000	5	4	1	4
X103_pal	X103_pal	A08241-103	2019	1	3	5	7	1000	4	5	0	3
X104_pal	X104_pal	A08241-104	2019	1	2	3	5	320.5	5	4	3	3
X105_pal	X105_pal	A08241-105	2019	1	2	3	4	233	5	7	0	2
X106_pal	X106_pal	A08241-106	2019	1	5	8	9	1939	4	3	5	5
X108_pal	X108_pal	A08241-108	2019	1	5	8	9	1939	4	4	7	3
X109_pal	X109_pal	A08241-109	2019	1	3	5	6	947.5	4	5	2	3
X110_pal	X110_pal	A08241-110	2019	1	5	8	9	1939	3	4	1	4
X111_pal	X111_pal	A08241-111	2019	1	4	7	8	1632	4	3	2	4
X112_pal	X112_pal	A08241-112	2019	1	5	8	9	1939	4	6	2	3
X113_pal	X113_pal	A08241-113	2019	1	2	4	6	588	4	5	0	2
X114_pal	X114_pal	A08241-114	2019	1	2	3	4	233	4	7	0	2
X115_pal	X115_pal	A08241-115	2019	1	5	8	9	1939	4	3	2	5
X116_pal	X116_pal	A08241-116	2019	1	3	5	6	947.5	6	7	1	2
X117_pal	X117_pal	A08241-117	2019	1	5	7	9	1855	3	2	3	8
X118_pal	X118_pal	A08241-118	2019	1	5	7	8	1844.5	6	4	3	3
X119_pal	X119_pal	A08241-119	2019	1	5	8	9	1939	3	3	4	6
X120_pal	X120_pal	A08241-120	2019	1	5	8	8	1928.5	4	4	3	3
X121_pal	X121_pal	A08241-121	2019	1	2	3	4	233	8	7	0	2
X122_pal	X122_pal	A08241-122	2019	1	4	6	7	1427.5	6	7	1	3
X123_pal	X123_pal	A08241-123	2019	1	5	8	9	1939	4	4	4	3
X124_pal	X124_pal	A08241-124	2019	1	5	8	9	1939	2	3	5	6
X125_pal	X125_pal	A08241-125	2019	1	3	5	6	947.5	6	7	1	3
X126_pal	X126_pal	A08241-126	2019	1	5	8	9	1939	4	3	4	6
X127_pal	X127_pal	A08241-127	2019	1	4	8	9	1726.5	4	2	2	7
X128_pal	X128_pal	A08241-128	2019	1	6	8	8	2141	4	7	0	3
X129_pal	X129_pal	A08241-129	2019	1	3	5	6	947.5	5	7	1	1
X130_pal	X130_pal	A08241-130	2019	1	5	8	9	1939	4	3	1	7
X131_pal	X131_pal	A08241-131	2019	1	3	5	6	947.5	5	5	2	4
X132_pal	X132_pal	A08241-132	2019	1	5	8	9	1939	4	3	4	5
X133_pal	X133_pal	A08241-133	2019	1	3	5	6	947.5	6	6	0	3
X134_pal	X134_pal	A08241-134	2019	1	4	5	7	1127.5	5	5	0	3
X135_pal	X135_pal	A08241-135	2019	1	5	8	9	1939	4	4	3	3
X136_pal	X136_pal	A08241-136	2019	1	4	5	7	1127.5	4	4	3	4
X137_pal	X137_pal	A08241-137	2019	1	5	8	9	1939	4	4	0	3
X138_pal	X138_pal	A08241-138	2019	1	5	8	9	1939	4	3	2	5
X139_pal	X139_pal	A08241-139	2019	1	5	7	8	1844.5	5	7	1	3
X140_pal	X140_pal	A08241-140	2019	1	6	8	9	2151.5	3	3	4	5
X141_pal	X141_pal	A08241-141	2019	1	5	9	9	1975	4	3	3	5
X142_pal	X142_pal	A08241-142	2019	1	3	4	5	560	4	4	0	3
X143_pal	X143_pal	A08241-143	2019	1	4	7	8	1632	4	6	3	3
X144_pal	X144_pal	A08241-144	2019	1	3	5	6	947.5	5	6	1	3
X145_pal	X145_pal	A08241-145	2019	1	5	8	9	1939	4	5	2	3
X146_pal	X146_pal	A08241-146	2019	1	5	9	9	1975	3	2	2	7
X147_pal	X147_pal	A08241-147	2019	1	3	5	6	947.5	4	3	3	5
X148_pal	X148_pal	A08241-148	2019	1	5	8	9	1939	3	2	6	7
X149_pal	X149_pal	A08241-149	2019	1	6	8	9	2151.5	3	4	3	3
X150_pal	X150_pal	A08241-150	2019	1	6	9	9	2187.5	4	4	0	3
X151_pal	X151_pal	A08241-151	2019	1	6	8	9	2151.5	3	3	1	4
X153_pal	X153_pal	A08241-153	2019	1	5	8	9	1939	4	5	1	3
X154_pal	X154_pal	A08241-154	2019	1	4	6	8	1452	5	7	2	3
X155_pal	X155_pal	A08241-155	2019	1	5	7	8	1844.5	4	4	3	4
X156_pal	X156_pal	A08241-156	2019	1	5	8	9	1939	4	3	6	4
X157_pal	X157_pal	A08241-157	2019	1	6	9	9	2187.5	4	4	3	4
X158_pal	X158_pal	A08241-158	2019	1	5	8	9	1939	4	2	5	7
X159_pal	X159_pal	A08241-159	2019	1	6	9	9	2187.5	3	4	4	3
X160_pal	X160_pal	A08241-160	2019	1	5	8	9	1939	4	4	1	2
X161_pal	X161_pal	A08241-161	2019	1	4	6	7	1427.5	4	7	2	2
X162_pal	X162_pal	A08241-162	2019	1	5	8	9	1939	4	3	3	6
X163_pal	X163_pal	A08241-163	2019	1	5	8	9	1939	4	3	5	5
X166_pal	X166_pal	A08241-166	2019	1	5	8	9	1939	4	4	1	3
X167_pal	X167_pal	A08241-167	2019	1	6	8	9	2151.5	4	3	1	5
X168_pal	X168_pal	A08241-168	2019	1	5	9	9	1975	4	4	3	4
X169_pal	X169_pal	A08241-169	2019	1	5	8	8	1928.5	4	4	0	3
X170_pal	X170_pal	A08241-170	2019	1	3	5	6	947.5	4	7	1	0
X171_pal	X171_pal	A08241-171	2019	1	4	7	8	1632	4	4	0	4
X172_pal	X172_pal	A08241-172	2019	1	6	8	9	2151.5	3	3	6	6
X173_pal	X173_pal	A08241-173	2019	1	6	8	9	2151.5	4	3	3	6
X174_pal	X174_pal	A08241-174	2019	1	2	4	5	500.5	4	6	1	2
X175_pal	X175_pal	A08241-175	2019	1	3	5	5	860
X176_pal	X176_pal	A08241-176	2019	1	4	6	8	1452	5	4	3	3
X177_pal	X177_pal	A08241-177	2019	1	3	4	5	560	5	7	1	0
X178_pal	X178_pal	A08241-178	2019	1	4	5	7	1127.5	5	6	0	3
X179_pal	X179_pal	A08241-179	2019	1	3	5	6	947.5	4	7	4	2
X180_pal	X180_pal	A08241-180	2019	1	5	8	9	1939	3	4	1	3
X181_pal	X181_pal	A08241-181	2019	1	3	5	6	947.5	4	6	0	1
X182_pal	X182_pal	A08241-182	2019	1	5	8	9	1939
X183_pal	X183_pal	A08241-183	2019	1	6	8	9	2151.5
X184_pal	X184_pal	A08241-184	2019	1	5	8	9	1939	3	3	1	5
X185_pal	X185_pal	A08241-185	2019	1	6	9	9	2187.5	4	3	2	5
X186_pal	X186_pal	A08241-186	2019	1	3	5	6	947.5	4	7	0	1
X187_pal	X187_pal	A08241-187	2019	1	5	8	9	1939	4	4	2	4
X188_pal	X188_pal	A08241-188	2019	1	5	9	9	1975	4	3	6	4
X189_pal	X189_pal	A08241-189	2019	1	4	7	8	1632	6	7	3	3
X190_pal	X190_pal	A08241-190	2019	1	2	3	3	180.5
X191_pal	X191_pal	A08241-191	2019	1	3	5	6	947.5	6	7	0	2
X192_pal	X192_pal	A08241-192	2019	1	3	4	5	560
X193_pal	X193_pal	A08241-193	2019	1	4	6	7	1427.5	2	4	0	3
X194_pal	X194_pal	A08241-194	2019	1	4	5	7	1127.5
X195_pal	X195_pal	A08241-195	2019	1	3	3	4	292.5	4	3	1	4
Palisade_Russet	P1	Palisdade_Russet	2019	1	2	3	4	233
ND028673B_2Russ	P2	ND028673B-2Russ	2019	1	5	9	9	1975	4	3	3	5
X1_pal	X1_pal	A08241-1	2019	2	5	8	9	1939	4	4	8	4
X2_pal	X2_pal	A08241-2	2019	2	2	3	3	180.5	6	8	1	2
X3_pal	X3_pal	A08241-3	2019	2	4	5	7	1127.5	4	5	1	3
X4_pal	X4_pal	A08241-4	2019	2	5	9	9	1975	3	4	0	4
X5_pal	X5_pal	A08241-5	2019	2	6	9	9	2187.5	4	4	3	3
X6_pal	X6_pal	A08241-6	2019	2	6	9	9	2187.5	3	3	2	5
X7_pal	X7_pal	A08241-7	2019	2	6	8	8	2141	5	7	0	1
X8_pal	X8_pal	A08241-8	2019	2	3	5	5	860	5	5	0	1
X9_pal	X9_pal	A08241-9	2019	2	5	9	9	1975	4	4	3	3
X10_pal	X10_pal	A08241-10	2019	2	4	7	8	1632	4	4	0	3
X11_pal	X11_pal	A08241-11	2019	2	5	8	9	1939	4	3	3	4
X12_pal	X12_pal	A08241-12	2019	2	5	8	9	1939	4	3	5	6
X13_pal	X13_pal	A08241-13	2019	2	4	7	8	1632	4	4	3	3
X14_pal	X14_pal	A08241-14	2019	2	5	8	9	1939	3	3	6	5
X15_pal	X15_pal	A08241-15	2019	2	5	8	8	1928.5	4	3	4	3
X16_pal	X16_pal	A08241-16	2019	2	6	9	9	2187.5	4	4	5	3
X17_pal	X17_pal	A08241-17	2019	2	3	4	6	647.5	4	4	3	2
X18_pal	X18_pal	A08241-18	2019	2	5	7	8	1844.5	6	6	0	2
X19_pal	X19_pal	A08241-19	2019	2	3	4	6	647.5	4	4	2	2
X20_pal	X20_pal	A08241-20	2019	2	2	3	5	320.5	5	7	0	2
X21_pal	X21_pal	A08241-21	2019	2	5	9	9	1975	4	3	1	4
X23_pal	X23_pal	A08241-23	2019	2	5	7	8	1844.5	4	4	2	4
X24_pal	X24_pal	A08241-24	2019	2	3	5	7	1000	4	7	0	1
X25_pal	X25_pal	A08241-25	2019	2	4	5	7	1127.5	4	5	5	3
X26_pal	X26_pal	A08241-26	2019	2	6	8	9	2151.5	3	4	3	4
X27_pal	X27_pal	A08241-27	2019	2	2	3	5	320.5	5	6	3	2
X28_pal	X28_pal	A08241-28	2019	2	6	8	9	2151.5	4	2	1	8
X29_pal	X29_pal	A08241-29	2019	2	4	6	8	1452	4	4	2	3
X30_pal	X30_pal	A08241-30	2019	2	5	6	8	1664.5	4	3	8	5
X31_pal	X31_pal	A08241-31	2019	2	2	3	4	233	7	6	1	2
X32_pal	X32_pal	A08241-32	2019	2	5	8	9	1939	3	4	3	4
X33_pal	X33_pal	A08241-33	2019	2	5	9	9	1975	4	4	3	3
X34_pal	X34_pal	A08241-34	2019	2	4	5	7	1127.5	7	6	2	2
X35_pal	X35_pal	A08241-35	2019	2	6	9	9	2187.5	4	4	3	4
X36_pal	X36_pal	A08241-36	2019	2	5	7	8	1844.5	4	7	2	4
X37_pal	X37_pal	A08241-37	2019	2	2	3	5	320.5	4	6	0	3
X38_pal	X38_pal	A08241-38	2019	2	5	9	9	1975	4	3	5	6
X39_pal	X39_pal	A08241-39	2019	2	2	4	5	500.5	7	7	0	2
X40_pal	X40_pal	A08241-40	2019	2	3	5	6	947.5	4	4	6	4
X41_pal	X41_pal	A08241-41	2019	2	3	4	5	560	6	7	1	2
X42_pal	X42_pal	A08241-42	2019	2	4	6	6	1375	4	6	2	3
X43_pal	X43_pal	A08241-43	2019	2	4	5	7	1127.5	4	5	0	2
X44_pal	X44_pal	A08241-44	2019	2	5	8	9	1939	3	3	3	4
X45_pal	X45_pal	A08241-45	2019	2	6	8	9	2151.5	3	3	7	6
X46_pal	X46_pal	A08241-46	2019	2	6	8	9	2151.5	5	4	4	4
X47_pal	X47_pal	A08241-47	2019	2	4	5	6	1075	6	6	2	2
X48_pal	X48_pal	A08241-48	2019	2	5	7	8	1844.5	4	4	0	4
X49_pal	X49_pal	A08241-49	2019	2	5	7	8	1844.5	4	4	1	4
X50_pal	X50_pal	A08241-50	2019	2	4	6	6	1375	4	5	3	3
X51_pal	X51_pal	A08241-51	2019	2	2	3	3	180.5	5	7	1	2
X52_pal	X52_pal	A08241-52	2019	2	6	9	9	2187.5	4	4	4	3
X53_pal	X53_pal	A08241-53	2019	2	6	8	9	2151.5	3	3	0	5
X54_pal	X54_pal	A08241-54	2019	2	3	4	4	472.5	6	7	1	1
X55_pal	X55_pal	A08241-55	2019	2	3	4	4	472.5	4	4	1	3
X56_pal	X56_pal	A08241-56	2019	2	3	4	4	472.5	7	7	0	3
X57_pal	X57_pal	A08241-57	2019	2	6	9	9	2187.5	3	3	1	5
X58_pal	X58_pal	A08241-58	2019	2	5	8	8	1928.5	4	4	5	3
X59_pal	X59_pal	A08241-59	2019	2	5	8	8	1928.5	5	4	3	4
X60_pal	X60_pal	A08241-60	2019	2	6	8	9	2151.5	4	4	1	3
X61_pal	X61_pal	A08241-61	2019	2	5	8	9	1939	4	4	4	4
X62_pal	X62_pal	A08241-62	2019	2	6	9	9	2187.5	3	2	8	7
X63_pal	X63_pal	A08241-63	2019	2	5	8	9	1939	3	4	1	3
X64_pal	X64_pal	A08241-64	2019	2	6	8	9	2151.5	3	3	5	8
X65_pal	X65_pal	A08241-65	2019	2	6	9	9	2187.5	4	3	5	5
X66_pal	X66_pal	A08241-66	2019	2	6	8	9	2151.5	5	4	1	5
X67_pal	X67_pal	A08241-67	2019	2	5	7	7	1820	6	5	1	4
X68_pal	X68_pal	A08241-68	2019	2	6	9	9	2187.5	4	4	0	3
X69_pal	X69_pal	A08241-69	2019	2	5	7	8	1844.5	6	4	4	4
X70_pal	X70_pal	A08241-70	2019	2	3	5	6	947.5	5	5	1	3
X71_pal	X71_pal	A08241-71	2019	2	6	9	9	2187.5	4	3	1	4
X72_pal	X72_pal	A08241-72	2019	2	4	6	6	1375	5	6	2	4
X73_pal	X73_pal	A08241-73	2019	2	6	9	9	2187.5	4	3	4	6
X74_pal	X74_pal	A08241-74	2019	2	5	8	9	1939	4	3	2	4
X75_pal	X75_pal	A08241-75	2019	2	3	4	6	647.5	6	6	0	2
X76_pal	X76_pal	A08241-76	2019	2	5	7	8	1844.5	4	4	5	4
X77_pal	X77_pal	A08241-77	2019	2	6	8	9	2151.5	5	4	5	6
X78_pal	X78_pal	A08241-78	2019	2	6	9	9	2187.5	3	3	2	5
X79_pal	X79_pal	A08241-79	2019	2	4	5	6	1075	4	3	1	5
X80_pal	X80_pal	A08241-80	2019	2	6	8	9	2151.5	3	4	3	4
X81_pal	X81_pal	A08241-81	2019	2	5	6	7	1640	5	5	3	3
X82_pal	X82_pal	A08241-82	2019	2	6	8	9	2151.5	3	2	1	7
X83_pal	X83_pal	A08241-83	2019	2	4	5	6	1075
X84_pal	X84_pal	A08241-84	2019	2	5	8	9	1939	4	3	5	5
X85_pal	X85_pal	A08241-85	2019	2	6	9	9	2187.5	4	3	5	5
X86_pal	X86_pal	A08241-86	2019	2	2	3	4	233	4	3	3	5
X87_pal	X87_pal	A08241-87	2019	2	4	6	6	1375	4	5	0	2
X88_pal	X88_pal	A08241-88	2019	2	6	8	9	2151.5	4	6	1	2
X89_pal	X89_pal	A08241-89	2019	2	2	3	5	320.5	5	6	0	2
X90_pal	X90_pal	A08241-90	2019	2	5	8	8	1928.5	4	3	5	4
X91_pal	X91_pal	A08241-91	2019	2	3	6	7	1300	4	4	0	3
X92_pal	X92_pal	A08241-92	2019	2	6	8	9	2151.5	4	3	5	7
X93_pal	X93_pal	A08241-93	2019	2	3	4	4	472.5	3	3	4	5
X94_pal	X94_pal	A08241-94	2019	2	6	9	9	2187.5	4	3	4	5
X95_pal	X95_pal	A08241-95	2019	2	6	9	9	2187.5	4	3	5	6
X96_pal	X96_pal	A08241-96	2019	2	5	7	7	1820	5	4	1	3
X97_pal	X97_pal	A08241-97	2019	2	4	5	6	1075	4	5	0	3
X98_pal	X98_pal	A08241-98	2019	2	5	8	9	1939	4	3	3	5
X99_pal	X99_pal	A08241-99	2019	2	6	9	9	2187.5	4	4	2	3
X100_pal	X100_pal	A08241-100	2019	2	4	8	9	1726.5	4	4	3	4
X101_pal	X101_pal	A08241-101	2019	2	2	4	4	413	6	5	0	3
X102_pal	X102_pal	A08241-102	2019	2	3	4	6	647.5	5	4	1	4
X103_pal	X103_pal	A08241-103	2019	2	3	5	7	1000	4	5	3	3
X104_pal	X104_pal	A08241-104	2019	2	3	5	7	1000	4	6	1	2
X105_pal	X105_pal	A08241-105	2019	2	2	4	4	413	5	8	1	1
X106_pal	X106_pal	A08241-106	2019	2	5	8	9	1939	4	3	7	5
X108_pal	X108_pal	A08241-108	2019	2	6	6	8	1877	5	4	5	4
X109_pal	X109_pal	A08241-109	2019	2	3	5	7	1000	4	4	1	3
X110_pal	X110_pal	A08241-110	2019	2	4	8	9	1726.5	4	4	1	4
X111_pal	X111_pal	A08241-111	2019	2	5	7	9	1855	4	3	3	4
X112_pal	X112_pal	A08241-112	2019	2	4	8	9	1726.5	5	3	4	5
X113_pal	X113_pal	A08241-113	2019	2	3	5	6	947.5	4	5	1	2
X114_pal	X114_pal	A08241-114	2019	2	2	4	4	413	5	6	5	3
X115_pal	X115_pal	A08241-115	2019	2	5	8	9	1939	4	3	2	6
X116_pal	X116_pal	A08241-116	2019	2	2	5	6	888	6	7	0	1
X117_pal	X117_pal	A08241-117	2019	2	5	8	9	1939	4	3	2	5
X118_pal	X118_pal	A08241-118	2019	2	4	6	7	1427.5	4	4	3	3
X119_pal	X119_pal	A08241-119	2019	2	5	7	9	1855	3	3	3	4
X120_pal	X120_pal	A08241-120	2019	2	5	6	7	1640	4	6	4	3
X121_pal	X121_pal	A08241-121	2019	2	2	3	3	180.5	7	7	1	2
X122_pal	X122_pal	A08241-122	2019	2	4	7	8	1632	6	6	1	3
X123_pal	X123_pal	A08241-123	2019	2	5	8	9	1939	4	4	3	3
X124_pal	X124_pal	A08241-124	2019	2	5	8	9	1939	3	4	5	4
X125_pal	X125_pal	A08241-125	2019	2	3	4	6	647.5	5	7	0	1
X126_pal	X126_pal	A08241-126	2019	2	5	8	9	1939	4	3	3	7
X127_pal	X127_pal	A08241-127	2019	2	5	8	9	1939	4	3	4	4
X128_pal	X128_pal	A08241-128	2019	2	4	7	8	1632	5	4	2	4
X129_pal	X129_pal	A08241-129	2019	2	3	4	5	560	5	7	1	2
X130_pal	X130_pal	A08241-130	2019	2	5	8	9	1939	4	3	2	6
X131_pal	X131_pal	A08241-131	2019	2	3	4	6	647.5	5	5	1	3
X132_pal	X132_pal	A08241-132	2019	2	5	8	9	1939	4	4	4	4
X133_pal	X133_pal	A08241-133	2019	2	3	4	5	560	6	6	2	2
X134_pal	X134_pal	A08241-134	2019	2	4	5	6	1075	6	5	1	3
X135_pal	X135_pal	A08241-135	2019	2	5	7	8	1844.5	4	5	5	3
X136_pal	X136_pal	A08241-136	2019	2	4	5	7	1127.5	4	3	3	4
X137_pal	X137_pal	A08241-137	2019	2	5	8	9	1939	4	6	3	4
X138_pal	X138_pal	A08241-138	2019	2	6	8	9	2151.5	4	3	3	5
X139_pal	X139_pal	A08241-139	2019	2	5	7	8	1844.5	6	4	2	3
X140_pal	X140_pal	A08241-140	2019	2	5	9	9	1975	3	3	3	4
X141_pal	X141_pal	A08241-141	2019	2	6	9	9	2187.5	4	3	6	5
X142_pal	X142_pal	A08241-142	2019	2	3	3	5	380	4	4	3	3
X143_pal	X143_pal	A08241-143	2019	2	5	7	9	1855	4	5	1	4
X144_pal	X144_pal	A08241-144	2019	2	3	4	5	560	4	3	0	3
X145_pal	X145_pal	A08241-145	2019	2	5	7	8	1844.5	4	7	0	3
X146_pal	X146_pal	A08241-146	2019	2	5	8	9	1939	2	3	5	6
X147_pal	X147_pal	A08241-147	2019	2	3	4	5	560	5	4	3	4
X148_pal	X148_pal	A08241-148	2019	2	6	8	9	2151.5	3	4	6	4
X149_pal	X149_pal	A08241-149	2019	2	6	9	9	2187.5	4	3	4	5
X150_pal	X150_pal	A08241-150	2019	2	5	8	8	1928.5	4	3	2	4
X151_pal	X151_pal	A08241-151	2019	2	6	9	9	2187.5	4	3	6	6
X153_pal	X153_pal	A08241-153	2019	2	5	8	8	1928.5	4	3	1	4
X154_pal	X154_pal	A08241-154	2019	2	4	6	7	1427.5	5	7	1	3
X155_pal	X155_pal	A08241-155	2019	2	4	6	7	1427.5	4	4	4	3
X156_pal	X156_pal	A08241-156	2019	2	5	8	9	1939	5	4	5	4
X157_pal	X157_pal	A08241-157	2019	2	6	9	9	2187.5	4	4	2	3
X158_pal	X158_pal	A08241-158	2019	2	6	8	9	2151.5	4	3	6	5
X159_pal	X159_pal	A08241-159	2019	2	5	8	9	1939	4	3	4	5
X160_pal	X160_pal	A08241-160	2019	2	5	8	8	1928.5	5	5	0	3
X161_pal	X161_pal	A08241-161	2019	2	4	6	7	1427.5	3	7	0	2
X162_pal	X162_pal	A08241-162	2019	2	5	8	8	1928.5	4	3	2	6
X163_pal	X163_pal	A08241-163	2019	2	4	6	7	1427.5	4	3	3	4
X166_pal	X166_pal	A08241-166	2019	2	6	8	9	2151.5	4	3	3	4
X167_pal	X167_pal	A08241-167	2019	2	6	8	9	2151.5	4	3	6	5
X168_pal	X168_pal	A08241-168	2019	2	6	9	9	2187.5	4	3	3	4
X169_pal	X169_pal	A08241-169	2019	2	5	8	9	1939	5	4	1	3
X170_pal	X170_pal	A08241-170	2019	2	3	4	6	647.5	5	7	1	2
X171_pal	X171_pal	A08241-171	2019	2	4	6	7	1427.5	5	4	2	3
X172_pal	X172_pal	A08241-172	2019	2	6	8	9	2151.5	4	3	3	3
X173_pal	X173_pal	A08241-173	2019	2	5	8	8	1928.5	4	3	3	4
X174_pal	X174_pal	A08241-174	2019	2	3	5	6	947.5	6	7	1	3
X175_pal	X175_pal	A08241-175	2019	2	3	4	5	560
X176_pal	X176_pal	A08241-176	2019	2	4	6	7	1427.5	5	3	3	5
X177_pal	X177_pal	A08241-177	2019	2	2	2	3	96.5	4	7	0	1
X178_pal	X178_pal	A08241-178	2019	2	4	5	6	1075	4	7	0	2
X179_pal	X179_pal	A08241-179	2019	2	3	3	4	292.5	4	4	3	3
X180_pal	X180_pal	A08241-180	2019	2	5	8	9	1939	3	3	1	6
X181_pal	X181_pal	A08241-181	2019	2	3	4	6	647.5	3	6	0	1
X182_pal	X182_pal	A08241-182	2019	2	5	8	8	1928.5
X183_pal	X183_pal	A08241-183	2019	2	6	9	9	2187.5
X184_pal	X184_pal	A08241-184	2019	2	6	8	9	2151.5	4	3	2	4
X185_pal	X185_pal	A08241-185	2019	2	6	8	8	2141	4	3	5	4
X186_pal	X186_pal	A08241-186	2019	2	3	4	5	560	4	7	2	3
X187_pal	X187_pal	A08241-187	2019	2	6	8	9	2151.5	3	4	3	3
X188_pal	X188_pal	A08241-188	2019	2	5	7	7	1820	4	4	5	4
X189_pal	X189_pal	A08241-189	2019	2	4	5	6	1075	5	7	3	2
X190_pal	X190_pal	A08241-190	2019	2	2	2	3	96.5
X191_pal	X191_pal	A08241-191	2019	2	4	6	7	1427.5	6	6	1	4
X192_pal	X192_pal	A08241-192	2019	2	3	3	4	292.5
X193_pal	X193_pal	A08241-193	2019	2	4	6	8	1452	3	4	0	3
X194_pal	X194_pal	A08241-194	2019	2	4	5	7	1127.5
X195_pal	X195_pal	A08241-195	2019	2	3	4	5	560	4	3	4	7
Palisade_Russet	P1	Palisdade_Russet	2019	2	2	2	4	149	3	4	3	2
ND028673B_2Russ	P2	ND028673B-2Russ	2019	2	6	9	9	2187.5	5	3	3	7
X1_pal	X1_pal	A08241-1	2020	1	4	7	9	1067.5	4	5	0	3
X2_pal	X2_pal	A08241-2	2020	1	2	3	3	115.5	7	9	0	1
X3_pal	X3_pal	A08241-3	2020	1	3	5	5	560	4	6	0	1
X4_pal	X4_pal	A08241-4	2020	1	3	5	4	472.5	4	5	0	1
X5_pal	X5_pal	A08241-5	2020	1	4	6	6	875	4	4	0	2
X6_pal	X6_pal	A08241-6	2020	1	4	9	9	1137.5	3	3	0	7
X7_pal	X7_pal	A08241-7	2020	1	4	3	3	192.5	6	7	0	0
X8_pal	X8_pal	A08241-8	2020	1	2	7	8	980	4	5	0	0
X9_pal	X9_pal	A08241-9	2020	1	5	8	9	1204	4	3	0	3
X10_pal	X10_pal	A08241-10	2020	1	5	7	9	1155	5	5	0	1
X11_pal	X11_pal	A08241-11	2020	1	5	8	9	1204	4	5	0	2
X12_pal	X12_pal	A08241-12	2020	1	3	2	2	66.5	4	5	0	3
X13_pal	X13_pal	A08241-13	2020	1	3	4	4	297.5	5	5	0	2
X14_pal	X14_pal	A08241-14	2020	1	4	8	9	1116.5	3	5	0	1
X15_pal	X15_pal	A08241-15	2020	1	3	7	9	1015	4	7	0	1
X16_pal	X16_pal	A08241-16	2020	1	5	7	9	1155	4	4	1	2
X17_pal	X17_pal	A08241-17	2020	1	4	4	5	437.5	4	5	0	2
X18_pal	X18_pal	A08241-18	2020	1	3	4	4	297.5	6	7	0	1
X19_pal	X19_pal	A08241-19	2020	1	3	7	9	1015	4	5	0	1
X20_pal	X20_pal	A08241-20	2020	1	6	9	9	1312.5	6	7	0	1
X21_pal	X21_pal	A08241-21	2020	1	5	7	9	1155	4	5	0	2
X23_pal	X23_pal	A08241-23	2020	1	4	6	8	952	4	5	0	2
X24_pal	X24_pal	A08241-24	2020	1	5	5	5	700	5	7	0	1
X25_pal	X25_pal	A08241-25	2020	1	3	4	4	297.5	4	7	0	1
X26_pal	X26_pal	A08241-26	2020	1	4	5	6	700	3	5	0	2
X27_pal	X27_pal	A08241-27	2020	1	3	3	3	140	5	7	0	1
X28_pal	X28_pal	A08241-28	2020	1	5	8	9	1204	3	4	0	2
X29_pal	X29_pal	A08241-29	2020	1	5	4	5	525	5	6	1	1
X30_pal	X30_pal	A08241-30	2020	1	3	4	4	297.5	4	4	0	2
X31_pal	X31_pal	A08241-31	2020	1	4	5	5	612.5	6	6	0	0
X32_pal	X32_pal	A08241-32	2020	1	3	7	9	1015	4	5	0	2
X33_pal	X33_pal	A08241-33	2020	1	6	7	9	1242.5	4	4	0	1
X34_pal	X34_pal	A08241-34	2020	1	3	4	4	297.5	7	7	0	1
X35_pal	X35_pal	A08241-35	2020	1	6	7	8	1232	4	4	0	3
X36_pal	X36_pal	A08241-36	2020	1	2	5	7	675.5	6	5	0	2
X37_pal	X37_pal	A08241-37	2020	1	3	4	4	297.5	8	8	0	1
X38_pal	X38_pal	A08241-38	2020	1	5	7	8	1144.5	3	5	0	2
X39_pal	X39_pal	A08241-39	2020	1	3	3	3	140	6	7	0	1
X40_pal	X40_pal	A08241-40	2020	1	3	4	3	245	4	4	0	3
X41_pal	X41_pal	A08241-41	2020	1	3	4	4	297.5	7	9	0	0
X42_pal	X42_pal	A08241-42	2020	1	3	5	4	472.5	5	7	0	1
X43_pal	X43_pal	A08241-43	2020	1	3	4	4	297.5	4	6	0	0
X44_pal	X44_pal	A08241-44	2020	1	4	7	9	1067.5	4	4	0	3
X45_pal	X45_pal	A08241-45	2020	1	5	7	8	1144.5	4	3	0	4
X46_pal	X46_pal	A08241-46	2020	1	6	9	9	1312.5	4	3	0	5
X47_pal	X47_pal	A08241-47	2020	1	3	4	4	297.5	7	7	0	0
X48_pal	X48_pal	A08241-48	2020	1	4	5	5	612.5	6	8	0	1
X49_pal	X49_pal	A08241-49	2020	1	3	7	9	1015	5	5	0	1
X50_pal	X50_pal	A08241-50	2020	1	3	4	4	297.5	4	5	0	2
X51_pal	X51_pal	A08241-51	2020	1	3	4	4	297.5	6	7	0	0
X52_pal	X52_pal	A08241-52	2020	1	5	8	9	1204	4	5	0	2
X53_pal	X53_pal	A08241-53	2020	1	6	9	9	1312.5	3	4	0	4
X54_pal	X54_pal	A08241-54	2020	1	3	4	4	297.5	6	7	0	1
X55_pal	X55_pal	A08241-55	2020	1	3	3	3	140	6	6	0	2
X56_pal	X56_pal	A08241-56	2020	1	3	3	3	140	6	8	0	1
X57_pal	X57_pal	A08241-57	2020	1	5	9	9	1225	4	3	0	7
X58_pal	X58_pal	A08241-58	2020	1	3	6	8	899.5	3	4	0	2
X59_pal	X59_pal	A08241-59	2020	1	4	5	8	777	4	5	0	1
X60_pal	X60_pal	A08241-60	2020	1	4	6	8	952	4	4	0	2
X61_pal	X61_pal	A08241-61	2020	1	4	6	8	952	5	5	0	2
X62_pal	X62_pal	A08241-62	2020	1	9	9	9	1400	3	2	0	7
X63_pal	X63_pal	A08241-63	2020	1	6	9	9	1312.5	4	3	0	3
X64_pal	X64_pal	A08241-64	2020	1	6	9	9	1312.5	4	3	0	4
X65_pal	X65_pal	A08241-65	2020	1	5	8	9	1204	4	4	0	3
X66_pal	X66_pal	A08241-66	2020	1	5	7	9	1155	5	4	0	4
X67_pal	X67_pal	A08241-67	2020	1	3	4	4	297.5	6	7	0	1
X68_pal	X68_pal	A08241-68	2020	1	5	5	5	700	5	5	0	2
X69_pal	X69_pal	A08241-69	2020	1	5	7	8	1144.5	5	5	1	4
X70_pal	X70_pal	A08241-70	2020	1	3	3	3	140	7	6	0	0
X71_pal	X71_pal	A08241-71	2020	1	4	7	8	1057	4	5	0	1
X72_pal	X72_pal	A08241-72	2020	1	4	5	6	700	6	7	0	1
X73_pal	X73_pal	A08241-73	2020	1	3	7	8	1004.5	4	5	0	1
X74_pal	X74_pal	A08241-74	2020	1	5	8	9	1204	4	5	0	2
X75_pal	X75_pal	A08241-75	2020	1	3	3	3	140	7	7	0	2
X76_pal	X76_pal	A08241-76	2020	1	4	5	5	612.5	4	5	1	1
X77_pal	X77_pal	A08241-77	2020	1	4	6	7	927.5	4	5	0	3
X78_pal	X78_pal	A08241-78	2020	1	6	9	9	1312.5	3	4	0	4
X79_pal	X79_pal	A08241-79	2020	1	3	3	3	140	4	5	0	2
X80_pal	X80_pal	A08241-80	2020	1	5	8	9	1204	3	5	0	3
X81_pal	X81_pal	A08241-81	2020	1	3	4	4	297.5	5	6	0	1
X82_pal	X82_pal	A08241-82	2020	1	4	7	8	1057	3	4	0	3
X83_pal	X83_pal	A08241-83	2020	1	3	3	3	140	7	9	0	0
X84_pal	X84_pal	A08241-84	2020	1	5	8	9	1204	4	4	0	3
X85_pal	X85_pal	A08241-85	2020	1	6	7	9	1242.5	4	4	0	4
X86_pal	X86_pal	A08241-86	2020	1	3	4	4	297.5	4	5	0	1
X87_pal	X87_pal	A08241-87	2020	1	3	3	4	192.5	5	7	0	0
X88_pal	X88_pal	A08241-88	2020	1	3	4	5	385
X89_pal	X89_pal	A08241-89	2020	1	2	4	4	273	6	7	0	0
X90_pal	X90_pal	A08241-90	2020	1	6	9	9	1312.5	4	4	1	2
X91_pal	X91_pal	A08241-91	2020	1	4	5	5	612.5	4	5	0	1
X92_pal	X92_pal	A08241-92	2020	1	5	7	8	1144.5	3	5	0	2
X93_pal	X93_pal	A08241-93	2020	1	2	5	5	535.5	5	4	0	3
X94_pal	X94_pal	A08241-94	2020	1	5	7	9	1155	4	4	0	3
X95_pal	X95_pal	A08241-95	2020	1	4	7	9	1067.5	4	5	0	2
X96_pal	X96_pal	A08241-96	2020	1	2	3	4	168	5	5	0	1
X97_pal	X97_pal	A08241-97	2020	1	3	7	8	1004.5	4	7	0	0
X98_pal	X98_pal	A08241-98	2020	1	5	8	9	1204	5	5	0	2
X99_pal	X99_pal	A08241-99	2020	1	6	9	9	1312.5	4	5	0	1
X100_pal	X100_pal	A08241-100	2020	1	5	9	9	1225	4	5	0	1
X101_pal	X101_pal	A08241-101	2020	1	3	5	5	560	6	6	0	1
X102_pal	X102_pal	A08241-102	2020	1	3	4	5	385	7	7	0	1
X103_pal	X103_pal	A08241-103	2020	1	3	4	4	297.5	5	6	0	1
X104_pal	X104_pal	A08241-104	2020	1	2	3	3	115.5
X105_pal	X105_pal	A08241-105	2020	1	2	4	4	273	8	9	0	1
X106_pal	X106_pal	A08241-106	2020	1	8	8	9	1368.5	4	5	0	3
X108_pal	X108_pal	A08241-108	2020	1	4	5	7	752.5	4	5	0	2
X109_pal	X109_pal	A08241-109	2020	1	4	7	8	1057	5	6	0	1
X110_pal	X110_pal	A08241-110	2020	1	3	5	4	472.5	4	6	0	1
X111_pal	X111_pal	A08241-111	2020	1	5	9	9	1225	4	5	0	1
X112_pal	X112_pal	A08241-112	2020	1	3	5	4	472.5	5	7	0	1
X113_pal	X113_pal	A08241-113	2020	1	4	6	7	927.5	5	7	0	0
X114_pal	X114_pal	A08241-114	2020	1	3	4	4	297.5	4	7	0	1
X115_pal	X115_pal	A08241-115	2020	1	3	3	3	140	3	3	0	6
X116_pal	X116_pal	A08241-116	2020	1	6	7	9	1242.5	6	7	0	0
X117_pal	X117_pal	A08241-117	2020	1	2	3	5	255.5	3	4	0	3
X118_pal	X118_pal	A08241-118	2020	1	7	9	9	1365	5	7	0	1
X119_pal	X119_pal	A08241-119	2020	1	3	5	5	560	4	3	0	5
X120_pal	X120_pal	A08241-120	2020	1	5	9	9	1225	6	4	0	3
X121_pal	X121_pal	A08241-121	2020	1	4	5	4	525	6	7	0	0
X122_pal	X122_pal	A08241-122	2020	1	3	3	3	140	6	7	0	1
X123_pal	X123_pal	A08241-123	2020	1	4	4	7	577.5	4	5	0	1
X124_pal	X124_pal	A08241-124	2020	1	4	6	8	952	3	3	0	4
X125_pal	X125_pal	A08241-125	2020	1	4	5	6	700	6	7	0	1
X126_pal	X126_pal	A08241-126	2020	1	3	5	4	472.5	4	3	0	3
X127_pal	X127_pal	A08241-127	2020	1	6	8	9	1291.5	4	3	0	2
X128_pal	X128_pal	A08241-128	2020	1	6	9	9	1312.5	5	6	0	1
X129_pal	X129_pal	A08241-129	2020	1	3	5	6	647.5	5	7	0	1
X130_pal	X130_pal	A08241-130	2020	1	3	4	4	297.5	3	4	0	3
X131_pal	X131_pal	A08241-131	2020	1	5	8	9	1204	6	7	0	1
X132_pal	X132_pal	A08241-132	2020	1	2	3	3	115.5	4	5	0	2
X133_pal	X133_pal	A08241-133	2020	1	9	9	9	1400	6	6	0	0
X134_pal	X134_pal	A08241-134	2020	1	3	4	5	385	6	7	0	1
X135_pal	X135_pal	A08241-135	2020	1	3	7	9	1015	5	7	0	1
X136_pal	X136_pal	A08241-136	2020	1	4	7	7	1032.5	4	5	0	2
X137_pal	X137_pal	A08241-137	2020	1	7	6	7	1155	6	6	0	1
X138_pal	X138_pal	A08241-138	2020	1	5	7	9	1155	6	5	0	1
X139_pal	X139_pal	A08241-139	2020	1	4	7	7	1032.5	7	7	0	1
X140_pal	X140_pal	A08241-140	2020	1	4	5	6	700	3	4	0	2
X141_pal	X141_pal	A08241-141	2020	1	5	7	9	1155	4	5	0	3
X142_pal	X142_pal	A08241-142	2020	1	5	7	8	1144.5	5	6	0	0
X143_pal	X143_pal	A08241-143	2020	1	2	3	3	115.5	4	6	0	2
X144_pal	X144_pal	A08241-144	2020	1	4	5	5	612.5	6	5	0	1
X145_pal	X145_pal	A08241-145	2020	1	3	6	8	899.5	4	4	0	2
X146_pal	X146_pal	A08241-146	2020	1	5	5	8	864.5	3	3	0	3
X147_pal	X147_pal	A08241-147	2020	1	8	9	9	1389.5	5	6	0	1
X148_pal	X148_pal	A08241-148	2020	1	5	4	4	437.5	4	3	0	4
X149_pal	X149_pal	A08241-149	2020	1	9	9	9	1400	3	4	1	4
X150_pal	X150_pal	A08241-150	2020	1	8	9	9	1389.5	6	6	0	2
X151_pal	X151_pal	A08241-151	2020	1	4	5	7	752.5	4	5	0	2
X153_pal	X153_pal	A08241-153	2020	1	8	7	9	1319.5	5	6	0	3
X154_pal	X154_pal	A08241-154	2020	1	2	5	7	675.5	7	7	0	1
X155_pal	X155_pal	A08241-155	2020	1	3	4	7	525	4	5	0	2
X156_pal	X156_pal	A08241-156	2020	1	3	4	5	385	4	4	0	3
X157_pal	X157_pal	A08241-157	2020	1	5	6	8	1039.5	4	5	0	2
X158_pal	X158_pal	A08241-158	2020	1	5	7	8	1144.5	4	4	0	3
X159_pal	X159_pal	A08241-159	2020	1	6	9	9	1312.5	3	4	0	2
X160_pal	X160_pal	A08241-160	2020	1	6	9	9	1312.5	6	7	0	1
X161_pal	X161_pal	A08241-161	2020	1	6	9	9	1312.5	5	7	0	1
X162_pal	X162_pal	A08241-162	2020	1	4	6	8	952	5	7	0	4
X163_pal	X163_pal	A08241-163	2020	1	4	8	9	1116.5	4	4	0	2
X166_pal	X166_pal	A08241-166	2020	1	3	7	9	1015	4	5	0	2
X167_pal	X167_pal	A08241-167	2020	1	3	7	8	1004.5	4	5	1	2
X168_pal	X168_pal	A08241-168	2020	1	3	3	9	455	5	4	0	2
X169_pal	X169_pal	A08241-169	2020	1	4	7	9	1067.5	5	5	0	1
X170_pal	X170_pal	A08241-170	2020	1	4	7	7	1032.5	5	5	0	1
X171_pal	X171_pal	A08241-171	2020	1	3	3	7	420	5	5	0	1
X172_pal	X172_pal	A08241-172	2020	1	4	7	8	1057	4	4	0	2
X173_pal	X173_pal	A08241-173	2020	1	4	7	9	1067.5	4	4	0	2
X174_pal	X174_pal	A08241-174	2020	1	3	8	9	1064	7	9	0	0
X175_pal	X175_pal	A08241-175	2020	1	3	3	4	192.5
X176_pal	X176_pal	A08241-176	2020	1	3	3	7	420	6	5	0	1
X177_pal	X177_pal	A08241-177	2020	1	3	3	3	140	8	9	0	0
X178_pal	X178_pal	A08241-178	2020	1	3	3	4	192.5	6	7	0	1
X179_pal	X179_pal	A08241-179	2020	1	3	3	4	192.5	4	5	0	2
X180_pal	X180_pal	A08241-180	2020	1	5	7	9	1155	3	5	0	3
X181_pal	X181_pal	A08241-181	2020	1	3	5	5	560	4	6	0	0
X182_pal	X182_pal	A08241-182	2020	1	5	7	9	1155
X183_pal	X183_pal	A08241-183	2020	1	5	9	9	1225
X184_pal	X184_pal	A08241-184	2020	1	5	9	9	1225	4	4	0	2
X185_pal	X185_pal	A08241-185	2020	1	5	9	9	1225	4	5	0	2
X186_pal	X186_pal	A08241-186	2020	1	3	7	9	1015	8	7	0	1
X187_pal	X187_pal	A08241-187	2020	1	5	9	9	1225	4	5	0	1
X188_pal	X188_pal	A08241-188	2020	1	6	9	9	1312.5	4	4	0	3
X189_pal	X189_pal	A08241-189	2020	1	3	3	4	192.5	5	7	0	0
X190_pal	X190_pal	A08241-190	2020	1	3	3	3	140
X191_pal	X191_pal	A08241-191	2020	1	4	7	7	1032.5	6	8	0	1
X192_pal	X192_pal	A08241-192	2020	1	3	3	5	280
X193_pal	X193_pal	A08241-193	2020	1	4	7	7	1032.5	4	7	0	1
X194_pal	X194_pal	A08241-194	2020	1	3	6	7	875
X195_pal	X195_pal	A08241-195	2020	1	3	4	4	297.5	3	4	0	3
Palisade_Russet	P1	Palisdade_Russet	2020	1	3	2	3	91	5	7	0	1
ND028673B_2Russ	P2	ND028673B-2Russ	2020	1	7	9	9	1365	4	5	0	2
X1_pal	X1_pal	A08241-1	2020	2	4	4	8	602	4	4	0	2
X2_pal	X2_pal	A08241-2	2020	2	2	3	3	115.5	7	9	0	1
X3_pal	X3_pal	A08241-3	2020	2	3	7	4	752.5	4	5	1	1
X4_pal	X4_pal	A08241-4	2020	2	4	5	5	612.5	4	6	0	1
X5_pal	X5_pal	A08241-5	2020	2	5	6	7	1015	5	5	0	1
X6_pal	X6_pal	A08241-6	2020	2	5	9	9	1225	3	4	0	3
X7_pal	X7_pal	A08241-7	2020	2	3	4	4	297.5	5	7	0	1
X8_pal	X8_pal	A08241-8	2020	2	3	4	8	549.5	5	7	0	1
X9_pal	X9_pal	A08241-9	2020	2	6	8	9	1291.5	4	5	0	1
X10_pal	X10_pal	A08241-10	2020	2	5	7	9	1155	6	4	0	2
X11_pal	X11_pal	A08241-11	2020	2	5	9	9	1225	4	5	0	2
X12_pal	X12_pal	A08241-12	2020	2	4	3	3	192.5	4	4	0	3
X13_pal	X13_pal	A08241-13	2020	2	4	5	4	525	5	5	0	3
X14_pal	X14_pal	A08241-14	2020	2	5	8	9	1204	4	4	1	1
X15_pal	X15_pal	A08241-15	2020	2	4	8	9	1116.5	5	5	0	0.5
X16_pal	X16_pal	A08241-16	2020	2	7	9	9	1365	4	5	0	2
X17_pal	X17_pal	A08241-17	2020	2	3	4	6	472.5	5	5	0	2
X18_pal	X18_pal	A08241-18	2020	2	3	3	5	280	6	7	0	0
X19_pal	X19_pal	A08241-19	2020	2	4	8	9	1116.5	4	4	0	1
X20_pal	X20_pal	A08241-20	2020	2	5	9	9	1225	6	7	0	1
X21_pal	X21_pal	A08241-21	2020	2	7	9	9	1365	4	5	0	1
X23_pal	X23_pal	A08241-23	2020	2	4	7	9	1067.5	5	5	0	1
X24_pal	X24_pal	A08241-24	2020	2	3	3	5	280	5	5	0	1
X25_pal	X25_pal	A08241-25	2020	2	3	4	5	385	4	5	0	0
X26_pal	X26_pal	A08241-26	2020	2	3	5	6	647.5	4	5	0	2
X27_pal	X27_pal	A08241-27	2020	2	2	3	4	168	4	7	0	1
X28_pal	X28_pal	A08241-28	2020	2	7	8	9	1344	4	5	0	1
X29_pal	X29_pal	A08241-29	2020	2	3	5	6	647.5	5	6	0	1
X30_pal	X30_pal	A08241-30	2020	2	4	5	5	612.5	4	4	0	3
X31_pal	X31_pal	A08241-31	2020	2	3	4	4	297.5	6	7	0	1
X32_pal	X32_pal	A08241-32	2020	2	5	9	9	1225	4	5	0	2
X33_pal	X33_pal	A08241-33	2020	2	5	8	9	1204	4	5	0	2
X34_pal	X34_pal	A08241-34	2020	2	3	5	3	420	7	7	0	0
X35_pal	X35_pal	A08241-35	2020	2	5	8	9	1204	4	4	0	2
X36_pal	X36_pal	A08241-36	2020	2	3	5	6	647.5	6	7	0	1
X37_pal	X37_pal	A08241-37	2020	2	4	4	4	350	6	7	0	1
X38_pal	X38_pal	A08241-38	2020	2	7	9	7	1330	4	5	0	1
X39_pal	X39_pal	A08241-39	2020	2	3	3	3	140	6	7	0	1
X40_pal	X40_pal	A08241-40	2020	2	3	3	4	192.5	4	4	0	3
X41_pal	X41_pal	A08241-41	2020	2	3	4	3	245	7	8	0	0
X42_pal	X42_pal	A08241-42	2020	2	4	8	3	801.5	4	7	0	1
X43_pal	X43_pal	A08241-43	2020	2	4	5	3	472.5	4	5	0	0
X44_pal	X44_pal	A08241-44	2020	2	6	9	9	1312.5	4	4	0	3
X45_pal	X45_pal	A08241-45	2020	2	7	9	9	1365	4	4	0	4
X46_pal	X46_pal	A08241-46	2020	2	5	9	9	1225	4	4	0	4
X47_pal	X47_pal	A08241-47	2020	2	3	4	5	385	6	7	0	0
X48_pal	X48_pal	A08241-48	2020	2	3	4	5	385	6	7	0	1
X49_pal	X49_pal	A08241-49	2020	2	4	8	9	1116.5	6	5	0	1
X50_pal	X50_pal	A08241-50	2020	2	3	4	5	385	4	5	0	2
X51_pal	X51_pal	A08241-51	2020	2	3	5	4	472.5	7	8	0	1
X52_pal	X52_pal	A08241-52	2020	2	5	8	9	1204	4	4	0	3
X53_pal	X53_pal	A08241-53	2020	2	5	8	9	1204	3	4	0	2
X54_pal	X54_pal	A08241-54	2020	2	3	4	4	297.5	6	6	0	1
X55_pal	X55_pal	A08241-55	2020	2	3	3	4	192.5	4	7	0	1
X56_pal	X56_pal	A08241-56	2020	2	3	3	3	140	6	7	0	1
X57_pal	X57_pal	A08241-57	2020	2	5	8	9	1204	4	5	0	3
X58_pal	X58_pal	A08241-58	2020	2	3	4	7	525	4	4	0	1
X59_pal	X59_pal	A08241-59	2020	2	3	4	7	525	4	5	0	1
X60_pal	X60_pal	A08241-60	2020	2	4	8	8	1106	4	5	0	1
X61_pal	X61_pal	A08241-61	2020	2	3	4	8	549.5	4	5	0	2
X62_pal	X62_pal	A08241-62	2020	2	8	9	9	1389.5	4	3	0	5
X63_pal	X63_pal	A08241-63	2020	2	5	9	9	1225	4	4	0	1
X64_pal	X64_pal	A08241-64	2020	2	5	9	9	1225	3	4	0	4
X65_pal	X65_pal	A08241-65	2020	2	5	9	8	1214.5	3	4	0	3
X66_pal	X66_pal	A08241-66	2020	2	7	9	8	1354.5	5	4	0	2
X67_pal	X67_pal	A08241-67	2020	2	3	7	5	840	7	6	0	1
X68_pal	X68_pal	A08241-68	2020	2	4	5	6	700	5	5	0	2
X69_pal	X69_pal	A08241-69	2020	2	4	7	7	1032.5	5	5	0	3
X70_pal	X70_pal	A08241-70	2020	2	3	3	3	140	6	5	0	1
X71_pal	X71_pal	A08241-71	2020	2	4	7	7	1032.5	4	5	0	1
X72_pal	X72_pal	A08241-72	2020	2	3	5	6	647.5	6	8	0	1
X73_pal	X73_pal	A08241-73	2020	2	5	7	9	1155	4	5	0	3
X74_pal	X74_pal	A08241-74	2020	2	5	7	9	1155	4	5	0	2
X75_pal	X75_pal	A08241-75	2020	2	3	4	3	245	6	7	0	1
X76_pal	X76_pal	A08241-76	2020	2	4	6	5	787.5	4	5	0	2
X77_pal	X77_pal	A08241-77	2020	2	4	5	7	752.5	5	4	0	4
X78_pal	X78_pal	A08241-78	2020	2	5	9	9	1225	3	2	0	8
X79_pal	X79_pal	A08241-79	2020	2	3	3	3	140	6	5	0	1
X80_pal	X80_pal	A08241-80	2020	2	5	9	9	1225	4	5	0	2
X81_pal	X81_pal	A08241-81	2020	2	4	4	4	350	6	6	0	1
X82_pal	X82_pal	A08241-82	2020	2	5	9	9	1225	4	5	0	3
X83_pal	X83_pal	A08241-83	2020	2	3	3	4	192.5	7	9	0	0
X84_pal	X84_pal	A08241-84	2020	2	4	8	9	1116.5	4	4	0	3
X85_pal	X85_pal	A08241-85	2020	2	6	7	9	1242.5	4	4	0	3
X86_pal	X86_pal	A08241-86	2020	2	4	7	5	892.5	4	6	0	1
X87_pal	X87_pal	A08241-87	2020	2	4	5	5	612.5	5	7	0	1
X88_pal	X88_pal	A08241-88	2020	2	3	3	5	280	7	7	0	0
X89_pal	X89_pal	A08241-89	2020	2	4	5	4	525	6	5	0	2
X90_pal	X90_pal	A08241-90	2020	2	5	8	9	1204	4	3	0	3
X91_pal	X91_pal	A08241-91	2020	2	3	4	6	472.5	4	5	0	1
X92_pal	X92_pal	A08241-92	2020	2	5	9	9	1225	4	4	0	3
X93_pal	X93_pal	A08241-93	2020	2	2	2	6	294	4	5	0	3
X94_pal	X94_pal	A08241-94	2020	2	5	9	9	1225	4	4	0	3
X95_pal	X95_pal	A08241-95	2020	2	5	9	8	1214.5	4	4	0	3
X96_pal	X96_pal	A08241-96	2020	2	4	4	5	437.5	6	6	0	1
X97_pal	X97_pal	A08241-97	2020	2	4	7	7	1032.5	4	5	0	1
X98_pal	X98_pal	A08241-98	2020	2	5	8	9	1204	5	4	0	3
X99_pal	X99_pal	A08241-99	2020	2	5	8	9	1204	4	5	0	2
X100_pal	X100_pal	A08241-100	2020	2	5	9	9	1225	4	5	0	2
X101_pal	X101_pal	A08241-101	2020	2	3	4	5	385	6	9	0	1
X102_pal	X102_pal	A08241-102	2020	2	4	5	6	700	5	6	0	1
X103_pal	X103_pal	A08241-103	2020	2	3	3	5	280	4	5	0	3
X104_pal	X104_pal	A08241-104	2020	2	3	3	4	192.5	5	7	0	1
X105_pal	X105_pal	A08241-105	2020	2	3	3	3	140	6	9	0	1
X106_pal	X106_pal	A08241-106	2020	2	8	9	9	1389.5	4	4	0	4
X108_pal	X108_pal	A08241-108	2020	2	4	5	8	777	4	5	1	1
X109_pal	X109_pal	A08241-109	2020	2	5	8	8	1193.5	5	5	0	1
X110_pal	X110_pal	A08241-110	2020	2	3	6	5	735	4	5	0	1
X111_pal	X111_pal	A08241-111	2020	2	4	8	9	1116.5	5	5	0	1
X112_pal	X112_pal	A08241-112	2020	2	4	4	5	437.5	6	5	0	1
X113_pal	X113_pal	A08241-113	2020	2	3	5	6	647.5	5	7	0	0
X114_pal	X114_pal	A08241-114	2020	2	3	4	4	297.5	5	7	0	0
X115_pal	X115_pal	A08241-115	2020	2	3	3	3	140	4	4	0	2
X116_pal	X116_pal	A08241-116	2020	2	8	9	9	1389.5	6	9	0	0
X117_pal	X117_pal	A08241-117	2020	2	3	3	4	192.5	4	3	0	3
X118_pal	X118_pal	A08241-118	2020	2	6	9	9	1312.5	5	5	0	1
X119_pal	X119_pal	A08241-119	2020	2	4	5	5	612.5	3	5	0	2
X120_pal	X120_pal	A08241-120	2020	2	7	9	9	1365	5	5	0	3
X121_pal	X121_pal	A08241-121	2020	2	4	6	4	700	7	7	0	1
X122_pal	X122_pal	A08241-122	2020	2	3	3	4	192.5	6	7	0	1
X123_pal	X123_pal	A08241-123	2020	2	3	3	6	367.5	4	5	0	1
X124_pal	X124_pal	A08241-124	2020	2	4	8	9	1116.5	3	4	0	2
X125_pal	X125_pal	A08241-125	2020	2	3	5	5	560	6	7	0	1
X126_pal	X126_pal	A08241-126	2020	2	3	3	5	280	4	4	0	3
X127_pal	X127_pal	A08241-127	2020	2	5	9	9	1225	4	4	0	2
X128_pal	X128_pal	A08241-128	2020	2	5	8	9	1204	5	5	0	1
X129_pal	X129_pal	A08241-129	2020	2	3	6	6	822.5	6	5	0	1
X130_pal	X130_pal	A08241-130	2020	2	4	4	5	437.5	4	4	0	3
X131_pal	X131_pal	A08241-131	2020	2	5	7	9	1155	5	7	0	1
X132_pal	X132_pal	A08241-132	2020	2	3	3	4	192.5	4	4	0	2
X133_pal	X133_pal	A08241-133	2020	2	8	8	9	1368.5	5	5	0	1
X134_pal	X134_pal	A08241-134	2020	2	3	3	5	280	6	6	0	1
X135_pal	X135_pal	A08241-135	2020	2	4	7	9	1067.5	5	7	0	1
X136_pal	X136_pal	A08241-136	2020	2	4	7	8	1057	4	4	0	2
X137_pal	X137_pal	A08241-137	2020	2	5	7	7	1120	5	5	0	1
X138_pal	X138_pal	A08241-138	2020	2	4	7	8	1057	6	5	0	2
X139_pal	X139_pal	A08241-139	2020	2	5	6	8	1039.5	6	7	0	1
X140_pal	X140_pal	A08241-140	2020	2	4	5	8	777	4	4	0	3
X141_pal	X141_pal	A08241-141	2020	2	5	8	9	1204	4	5	0	2
X142_pal	X142_pal	A08241-142	2020	2	5	8	7	1169	5	6	0	0
X143_pal	X143_pal	A08241-143	2020	2	3	3	4	192.5	4	5	0	1
X144_pal	X144_pal	A08241-144	2020	2	3	4	5	385	5	6	0	1
X145_pal	X145_pal	A08241-145	2020	2	3	6	7	875	6	8	0	1
X146_pal	X146_pal	A08241-146	2020	2	4	5	8	777	4	3	0	4
X147_pal	X147_pal	A08241-147	2020	2	8	9	9	1389.5	5	5	0	1
X148_pal	X148_pal	A08241-148	2020	2	4	4	5	437.5	4	4	0	2
X149_pal	X149_pal	A08241-149	2020	2	8	9	9	1389.5	3	5	1	2
X150_pal	X150_pal	A08241-150	2020	2	7	9	9	1365	5	7	0	2
X151_pal	X151_pal	A08241-151	2020	2	3	5	9	735	4	4	0	2
X153_pal	X153_pal	A08241-153	2020	2	6	7	9	1242.5	4	5	0	1
X154_pal	X154_pal	A08241-154	2020	2	3	5	8	724.5	6	7	0	1
X155_pal	X155_pal	A08241-155	2020	2	3	4	8	549.5	4	5	0	3
X156_pal	X156_pal	A08241-156	2020	2	3	4	5	385	4	4	0	3
X157_pal	X157_pal	A08241-157	2020	2	5	6	7	1015	4	4	0	2
X158_pal	X158_pal	A08241-158	2020	2	6	7	7	1207.5	4	4	0	3
X159_pal	X159_pal	A08241-159	2020	2	7	8	9	1344	3	4	0	1
X160_pal	X160_pal	A08241-160	2020	2	6	8	9	1291.5	4	7	0	1
X161_pal	X161_pal	A08241-161	2020	2	5	8	9	1204	4	5	0	1
X162_pal	X162_pal	A08241-162	2020	2	4	7	9	1067.5	4	4	0	3
X163_pal	X163_pal	A08241-163	2020	2	5	7	9	1155	4	4	0	2
X166_pal	X166_pal	A08241-166	2020	2	4	7	8	1057	4	5	0	2
X167_pal	X167_pal	A08241-167	2020	2	3	5	9	735	4	5	0	2
X168_pal	X168_pal	A08241-168	2020	2	5	8	9	1204	4	5	1	1
X169_pal	X169_pal	A08241-169	2020	2	5	8	9	1204	4	5	0	1
X170_pal	X170_pal	A08241-170	2020	2	5	7	7	1120	5	7	0	0
X171_pal	X171_pal	A08241-171	2020	2	4	7	6	980	6	5	0	2
X172_pal	X172_pal	A08241-172	2020	2	5	8	9	1204	4	4	0	3
X173_pal	X173_pal	A08241-173	2020	2	6	9	9	1312.5	4	5	0	2
X174_pal	X174_pal	A08241-174	2020	2	5	8	9	1204	6	7	0	1
X175_pal	X175_pal	A08241-175	2020	2	3	4	4	297.5
X176_pal	X176_pal	A08241-176	2020	2	4	7	7	1032.5	6	5	0	1
X177_pal	X177_pal	A08241-177	2020	2	3	3	4	192.5	7	8	0	0
X178_pal	X178_pal	A08241-178	2020	2	3	4	4	297.5	5	7	0	1
X179_pal	X179_pal	A08241-179	2020	2	3	4	4	297.5	4	5	0	1
X180_pal	X180_pal	A08241-180	2020	2	5	8	9	1204	3	5	0	2
X181_pal	X181_pal	A08241-181	2020	2	3	4	6	472.5	4	6	0	1
X182_pal	X182_pal	A08241-182	2020	2	5	7	9	1155
X183_pal	X183_pal	A08241-183	2020	2	5	7	9	1155
X184_pal	X184_pal	A08241-184	2020	2	5	8	9	1204	4	4	0	2
X185_pal	X185_pal	A08241-185	2020	2	7	9	9	1365	4	4	0	2
X186_pal	X186_pal	A08241-186	2020	2	3	6	8	899.5	6	6	0	1
X187_pal	X187_pal	A08241-187	2020	2	4	6	9	962.5	4	5	0	1
X188_pal	X188_pal	A08241-188	2020	2	7	9	9	1365	4	4	0	3
X189_pal	X189_pal	A08241-189	2020	2	4	4	4	350	4	6	0	1
X190_pal	X190_pal	A08241-190	2020	2	3	3	3	140
X191_pal	X191_pal	A08241-191	2020	2	5	5	6	787.5	7	7	0	0
X192_pal	X192_pal	A08241-192	2020	2	4	5	4	525
X193_pal	X193_pal	A08241-193	2020	2	5	7	8	1144.5	3	5	0	1
X194_pal	X194_pal	A08241-194	2020	2	5	7	7	1120
X195_pal	X195_pal	A08241-195	2020	2	5	6	6	962.5	3	3	0	5
Palisade_Russet	P1	Palisdade_Russet	2020	2	3	3	3	140	5	5	0	1
ND028673B_2Russ	P2	ND028673B-2Russ	2020	2	8	8	9	1368.5	4	5	0	2

## Sheet: Sheet2
Supplementary Material 3. Late blight foliage damage, LB-AUDPC, early blight foliage damage, Verticillium wilt foliage damage, vine maturity and size phenotype data of the A08241 mapping population
columns 4, 5, and 6	These columns represent late blight field reading scores at three reading points.
	Detailed description of the late blight field readings are included in Supplementary Table 1
columns 4	Late blight foliage damage scores evaluated on September 13th in 2019 and September 15th in 2020.
columns 5	Late blight foliage damage scores evaluated on September 20th in 2019 and September 22nd in 2020.
columns 6	Late blight foliage damage scores evaluated on September 27th in 2019 and September 29th in 2020.
columns 7	LB-AUDPC = Late Blight Area Under the Disease Progress Curve
columns 8	Verticillium wilt foliage damage scores based on Supplementary Table 2
columns 9	Early blight foliage damage scores based on Supplementary Table 2
columns 10	Vine maturity scores based on Supplementary Table 3
columns 11	Vine size scores based on Supplementary Table 4
column 1	column 2	column 3	column 4	column 5	column 6	column 7	column 8	column 9	column 10	column 11
Clone	Year	rep	LB_1st_evaluation	LB_2nd_evaluation	LB_3rd_evaluation	LB_AUDPC	Verticillium_wilt	Early_blight	Vine_maturity	Vine_size
A08241-1	2019	1	5	8	9	1939	5	5	3	4
A08241-2	2019	1	2	3	3	180.5	2	0	7	6
A08241-3	2019	1	4	5	7	1127.5	4	1	4	4
A08241-4	2019	1	5	8	9	1939	3	1	5	3
A08241-5	2019	1	5	8	8	1928.5	6	4	3	4
A08241-6	2019	1	5	8	9	1939	7	2	2	4
A08241-7	2019	1	5	8	8	1928.5	2	0	7	5
A08241-8	2019	1	4	6	7	1427.5	3	0	6	5
A08241-9	2019	1	5	8	9	1939	5	3	3	4
A08241-10	2019	1	5	8	9	1939	3	0	7	5
A08241-11	2019	1	5	7	9	1855	5	1	3	4
A08241-12	2019	1	5	7	8	1844.5	5	5	3	4
A08241-13	2019	1	4	5	7	1127.5	2	2	4	4
A08241-14	2019	1	5	7	8	1844.5	4	2	4	4
A08241-15	2019	1	5	8	9	1939	3	3	3	4
A08241-16	2019	1	6	8	9	2151.5	3	8	4	4
A08241-17	2019	1	3	5	6	947.5	4	5	4	4
A08241-18	2019	1	4	6	7	1427.5	2	1	5	4
A08241-19	2019	1	3	5	6	947.5	3	0	4	4
A08241-20	2019	1	2	3	4	233	2	0	8	6
A08241-21	2019	1	5	8	9	1939	4	2	4	4
A08241-23	2019	1	6	8	9	2151.5	3	1	4	5
A08241-24	2019	1	3	4	5	560	2	2	7	4
A08241-25	2019	1	3	3	5	380	2	1	5	5
A08241-26	2019	1	5	8	9	1939	5	3	3	4
A08241-27	2019	1	2	3	4	233	3	0	5	4
A08241-28	2019	1	5	8	9	1939	7	2	3	4
A08241-29	2019	1	4	7	7	1607.5	3	2	5	5
A08241-30	2019	1	5	7	8	1844.5	4	5	4	4
A08241-31	2019	1	2	3	3	180.5	2	1	6	5
A08241-32	2019	1	5	8	9	1939	5	4	3	4
A08241-33	2019	1	5	8	8	1928.5	3	2	4	4
A08241-34	2019	1	4	4	6	775	4	0	4	5
A08241-35	2019	1	5	8	9	1939	3	2	4	4
A08241-36	2019	1	5	7	8	1844.5	4	1	4	4
A08241-37	2019	1	2	3	4	233	4	2	7	5
A08241-38	2019	1	6	8	9	2151.5	4	4	3	4
A08241-39	2019	1	2	2	3	96.5	2	0	8	6
A08241-40	2019	1	4	5	7	1127.5	5	4	4	4
A08241-41	2019	1	3	4	6	647.5	1	1	7	6
A08241-42	2019	1	4	5	7	1127.5	4	0	7	4
A08241-43	2019	1	4	7	8	1632	2	2	7	4
A08241-44	2019	1	6	8	9	2151.5	5	4	3	3
A08241-45	2019	1	6	9	9	2187.5	8	5	2	3
A08241-46	2019	1	5	8	9	1939	6	5	2	3
A08241-47	2019	1	3	5	6	947.5	2	1	6	7
A08241-48	2019	1	5	7	8	1844.5	3	0	7	4
A08241-49	2019	1	5	8	8	1928.5	3	2	4	4
A08241-50	2019	1	4	5	7	1127.5	1	1	7	3
A08241-51	2019	1	2	3	4	233	1	0	7	5
A08241-52	2019	1	6	8	9	2151.5	6	4	3	4
A08241-53	2019	1	5	8	9	1939	3	3	5	2
A08241-54	2019	1	4	5	6	1075	3	1	7	6
A08241-55	2019	1	3	4	6	647.5	1	0	6	4
A08241-56	2019	1	3	4	6	647.5	3	0	7	6
A08241-57	2019	1	5	8	9	1939	7	3	3	3
A08241-58	2019	1	6	9	9	2187.5	4	3	4	3
A08241-59	2019	1	5	7	8	1844.5	3	2	4	4
A08241-60	2019	1	6	8	9	2151.5	3	1	6	4
A08241-61	2019	1	5	9	9	1975	4	3	3	4
A08241-62	2019	1	5	8	9	1939	9	7	1	3
A08241-63	2019	1	6	9	9	2187.5	4	2	4	4
A08241-64	2019	1	6	8	9	2151.5	9	2	2	4
A08241-65	2019	1	6	9	9	2187.5	7	6	2	4
A08241-66	2019	1	6	8	9	2151.5	5	2	3	4
A08241-67	2019	1	5	6	7	1640	2	1	5	5
A08241-68	2019	1	6	8	9	2151.5	4	3	4	4
A08241-69	2019	1	6	8	9	2151.5	5	5	4	6
A08241-70	2019	1	3	5	5	860	2	2	5	4
A08241-71	2019	1	5	8	9	1939	3	1	4	3
A08241-72	2019	1	5	7	7	1820	2	1	6	5
A08241-73	2019	1	5	8	9	1939	4	2	4	4
A08241-74	2019	1	5	8	9	1939	3	3	4	5
A08241-75	2019	1	3	4	5	560	3	3	7	6
A08241-76	2019	1	4	6	8	1452	4	4	4	3
A08241-77	2019	1	5	8	9	1939	5	6	3	4
A08241-78	2019	1	6	8	9	2151.5	7	1	2	3
A08241-79	2019	1	4	6	7	1427.5	3	1	4	5
A08241-80	2019	1	5	8	9	1939	5	0	3	3
A08241-81	2019	1	5	7	8	1844.5	4	3	5	6
A08241-82	2019	1	5	8	9	1939	5	2	3	4
A08241-83	2019	1	4	4	6	775	3	1	7	5
A08241-84	2019	1	6	8	9	2151.5	5	1	3	3
A08241-85	2019	1	6	8	9	2151.5	3	3	3	4
A08241-86	2019	1	2	3	5	320.5	4	2	4	5
A08241-87	2019	1	5	7	8	1844.5	4	0	6	4
A08241-88	2019	1	5	8	9	1939	3	0	7	5
A08241-89	2019	1	2	3	4	233	2	2	5	6
A08241-90	2019	1	6	9	9	2187.5	8	4	2	4
A08241-91	2019	1	3	4	6	647.5	2	1	5	4
A08241-92	2019	1	5	8	9	1939	4	7	4	4
A08241-93	2019	1	3	5	6	947.5	5	5	3	4
A08241-94	2019	1	5	8	9	1939	8	6	3	3
A08241-95	2019	1	6	8	9	2151.5	4	1	3	4
A08241-96	2019	1	5	7	8	1844.5	2	2	5	4
A08241-97	2019	1	5	6	7	1640	5	1	5	6
A08241-98	2019	1	5	6	8	1664.5	5	5	3	4
A08241-99	2019	1	5	9	9	1975	3	1	4	4
A08241-100	2019	1	5	8	9	1939	4	2	3	4
A08241-101	2019	1	2	3	5	320.5	2	0	7	4
A08241-102	2019	1	3	5	7	1000	4	1	4	5
A08241-103	2019	1	3	5	7	1000	3	0	5	4
A08241-104	2019	1	2	3	5	320.5	3	3	4	5
A08241-105	2019	1	2	3	4	233	2	0	7	5
A08241-106	2019	1	5	8	9	1939	5	5	3	4
A08241-108	2019	1	5	8	9	1939	3	7	4	4
A08241-109	2019	1	3	5	6	947.5	3	2	5	4
A08241-110	2019	1	5	8	9	1939	4	1	4	3
A08241-111	2019	1	4	7	8	1632	4	2	3	4
A08241-112	2019	1	5	8	9	1939	3	2	6	4
A08241-113	2019	1	2	4	6	588	2	0	5	4
A08241-114	2019	1	2	3	4	233	2	0	7	4
A08241-115	2019	1	5	8	9	1939	5	2	3	4
A08241-116	2019	1	3	5	6	947.5	2	1	7	6
A08241-117	2019	1	5	7	9	1855	8	3	2	3
A08241-118	2019	1	5	7	8	1844.5	3	3	4	6
A08241-119	2019	1	5	8	9	1939	6	4	3	3
A08241-120	2019	1	5	8	8	1928.5	3	3	4	4
A08241-121	2019	1	2	3	4	233	2	0	7	8
A08241-122	2019	1	4	6	7	1427.5	3	1	7	6
A08241-123	2019	1	5	8	9	1939	3	4	4	4
A08241-124	2019	1	5	8	9	1939	6	5	3	2
A08241-125	2019	1	3	5	6	947.5	3	1	7	6
A08241-126	2019	1	5	8	9	1939	6	4	3	4
A08241-127	2019	1	4	8	9	1726.5	7	2	2	4
A08241-128	2019	1	6	8	8	2141	3	0	7	4
A08241-129	2019	1	3	5	6	947.5	1	1	7	5
A08241-130	2019	1	5	8	9	1939	7	1	3	4
A08241-131	2019	1	3	5	6	947.5	4	2	5	5
A08241-132	2019	1	5	8	9	1939	5	4	3	4
A08241-133	2019	1	3	5	6	947.5	3	0	6	6
A08241-134	2019	1	4	5	7	1127.5	3	0	5	5
A08241-135	2019	1	5	8	9	1939	3	3	4	4
A08241-136	2019	1	4	5	7	1127.5	4	3	4	4
A08241-137	2019	1	5	8	9	1939	3	0	4	4
A08241-138	2019	1	5	8	9	1939	5	2	3	4
A08241-139	2019	1	5	7	8	1844.5	3	1	7	5
A08241-140	2019	1	6	8	9	2151.5	5	4	3	3
A08241-141	2019	1	5	9	9	1975	5	3	3	4
A08241-142	2019	1	3	4	5	560	3	0	4	4
A08241-143	2019	1	4	7	8	1632	3	3	6	4
A08241-144	2019	1	3	5	6	947.5	3	1	6	5
A08241-145	2019	1	5	8	9	1939	3	2	5	4
A08241-146	2019	1	5	9	9	1975	7	2	2	3
A08241-147	2019	1	3	5	6	947.5	5	3	3	4
A08241-148	2019	1	5	8	9	1939	7	6	2	3
A08241-149	2019	1	6	8	9	2151.5	3	3	4	3
A08241-150	2019	1	6	9	9	2187.5	3	0	4	4
A08241-151	2019	1	6	8	9	2151.5	4	1	3	3
A08241-153	2019	1	5	8	9	1939	3	1	5	4
A08241-154	2019	1	4	6	8	1452	3	2	7	5
A08241-155	2019	1	5	7	8	1844.5	4	3	4	4
A08241-156	2019	1	5	8	9	1939	4	6	3	4
A08241-157	2019	1	6	9	9	2187.5	4	3	4	4
A08241-158	2019	1	5	8	9	1939	7	5	2	4
A08241-159	2019	1	6	9	9	2187.5	3	4	4	3
A08241-160	2019	1	5	8	9	1939	2	1	4	4
A08241-161	2019	1	4	6	7	1427.5	2	2	7	4
A08241-162	2019	1	5	8	9	1939	6	3	3	4
A08241-163	2019	1	5	8	9	1939	5	5	3	4
A08241-166	2019	1	5	8	9	1939	3	1	4	4
A08241-167	2019	1	6	8	9	2151.5	5	1	3	4
A08241-168	2019	1	5	9	9	1975	4	3	4	4
A08241-169	2019	1	5	8	8	1928.5	3	0	4	4
A08241-170	2019	1	3	5	6	947.5	0	1	7	4
A08241-171	2019	1	4	7	8	1632	4	0	4	4
A08241-172	2019	1	6	8	9	2151.5	6	6	3	3
A08241-173	2019	1	6	8	9	2151.5	6	3	3	4
A08241-174	2019	1	2	4	5	500.5	2	1	6	4
A08241-175	2019	1	3	5	5	860	NA	NA	NA	NA
A08241-176	2019	1	4	6	8	1452	3	3	4	5
A08241-177	2019	1	3	4	5	560	0	1	7	5
A08241-178	2019	1	4	5	7	1127.5	3	0	6	5
A08241-179	2019	1	3	5	6	947.5	2	4	7	4
A08241-180	2019	1	5	8	9	1939	3	1	4	3
A08241-181	2019	1	3	5	6	947.5	1	0	6	4
A08241-182	2019	1	5	8	9	1939	NA	NA	NA	NA
A08241-183	2019	1	6	8	9	2151.5	NA	NA	NA	NA
A08241-184	2019	1	5	8	9	1939	5	1	3	3
A08241-185	2019	1	6	9	9	2187.5	5	2	3	4
A08241-186	2019	1	3	5	6	947.5	1	0	7	4
A08241-187	2019	1	5	8	9	1939	4	2	4	4
A08241-188	2019	1	5	9	9	1975	4	6	3	4
A08241-189	2019	1	4	7	8	1632	3	3	7	6
A08241-190	2019	1	2	3	3	180.5	NA	NA	NA	NA
A08241-191	2019	1	3	5	6	947.5	2	0	7	6
A08241-192	2019	1	3	4	5	560	NA	NA	NA	NA
A08241-193	2019	1	4	6	7	1427.5	3	0	4	2
A08241-194	2019	1	4	5	7	1127.5	NA	NA	NA	NA
A08241-195	2019	1	3	3	4	292.5	4	1	3	4
Palisdade_Russet	2019	1	2	3	4	233	NA	NA	NA	NA
ND028673B-2Russ	2019	1	5	9	9	1975	5	3	3	4
A08241-1	2019	2	5	8	9	1939	4	8	4	4
A08241-2	2019	2	2	3	3	180.5	2	1	8	6
A08241-3	2019	2	4	5	7	1127.5	3	1	5	4
A08241-4	2019	2	5	9	9	1975	4	0	4	3
A08241-5	2019	2	6	9	9	2187.5	3	3	4	4
A08241-6	2019	2	6	9	9	2187.5	5	2	3	3
A08241-7	2019	2	6	8	8	2141	1	0	7	5
A08241-8	2019	2	3	5	5	860	1	0	5	5
A08241-9	2019	2	5	9	9	1975	3	3	4	4
A08241-10	2019	2	4	7	8	1632	3	0	4	4
A08241-11	2019	2	5	8	9	1939	4	3	3	4
A08241-12	2019	2	5	8	9	1939	6	5	3	4
A08241-13	2019	2	4	7	8	1632	3	3	4	4
A08241-14	2019	2	5	8	9	1939	5	6	3	3
A08241-15	2019	2	5	8	8	1928.5	3	4	3	4
A08241-16	2019	2	6	9	9	2187.5	3	5	4	4
A08241-17	2019	2	3	4	6	647.5	2	3	4	4
A08241-18	2019	2	5	7	8	1844.5	2	0	6	6
A08241-19	2019	2	3	4	6	647.5	2	2	4	4
A08241-20	2019	2	2	3	5	320.5	2	0	7	5
A08241-21	2019	2	5	9	9	1975	4	1	3	4
A08241-23	2019	2	5	7	8	1844.5	4	2	4	4
A08241-24	2019	2	3	5	7	1000	1	0	7	4
A08241-25	2019	2	4	5	7	1127.5	3	5	5	4
A08241-26	2019	2	6	8	9	2151.5	4	3	4	3
A08241-27	2019	2	2	3	5	320.5	2	3	6	5
A08241-28	2019	2	6	8	9	2151.5	8	1	2	4
A08241-29	2019	2	4	6	8	1452	3	2	4	4
A08241-30	2019	2	5	6	8	1664.5	5	8	3	4
A08241-31	2019	2	2	3	4	233	2	1	6	7
A08241-32	2019	2	5	8	9	1939	4	3	4	3
A08241-33	2019	2	5	9	9	1975	3	3	4	4
A08241-34	2019	2	4	5	7	1127.5	2	2	6	7
A08241-35	2019	2	6	9	9	2187.5	4	3	4	4
A08241-36	2019	2	5	7	8	1844.5	4	2	7	4
A08241-37	2019	2	2	3	5	320.5	3	0	6	4
A08241-38	2019	2	5	9	9	1975	6	5	3	4
A08241-39	2019	2	2	4	5	500.5	2	0	7	7
A08241-40	2019	2	3	5	6	947.5	4	6	4	4
A08241-41	2019	2	3	4	5	560	2	1	7	6
A08241-42	2019	2	4	6	6	1375	3	2	6	4
A08241-43	2019	2	4	5	7	1127.5	2	0	5	4
A08241-44	2019	2	5	8	9	1939	4	3	3	3
A08241-45	2019	2	6	8	9	2151.5	6	7	3	3
A08241-46	2019	2	6	8	9	2151.5	4	4	4	5
A08241-47	2019	2	4	5	6	1075	2	2	6	6
A08241-48	2019	2	5	7	8	1844.5	4	0	4	4
A08241-49	2019	2	5	7	8	1844.5	4	1	4	4
A08241-50	2019	2	4	6	6	1375	3	3	5	4
A08241-51	2019	2	2	3	3	180.5	2	1	7	5
A08241-52	2019	2	6	9	9	2187.5	3	4	4	4
A08241-53	2019	2	6	8	9	2151.5	5	0	3	3
A08241-54	2019	2	3	4	4	472.5	1	1	7	6
A08241-55	2019	2	3	4	4	472.5	3	1	4	4
A08241-56	2019	2	3	4	4	472.5	3	0	7	7
A08241-57	2019	2	6	9	9	2187.5	5	1	3	3
A08241-58	2019	2	5	8	8	1928.5	3	5	4	4
A08241-59	2019	2	5	8	8	1928.5	4	3	4	5
A08241-60	2019	2	6	8	9	2151.5	3	1	4	4
A08241-61	2019	2	5	8	9	1939	4	4	4	4
A08241-62	2019	2	6	9	9	2187.5	7	8	2	3
A08241-63	2019	2	5	8	9	1939	3	1	4	3
A08241-64	2019	2	6	8	9	2151.5	8	5	3	3
A08241-65	2019	2	6	9	9	2187.5	5	5	3	4
A08241-66	2019	2	6	8	9	2151.5	5	1	4	5
A08241-67	2019	2	5	7	7	1820	4	1	5	6
A08241-68	2019	2	6	9	9	2187.5	3	0	4	4
A08241-69	2019	2	5	7	8	1844.5	4	4	4	6
A08241-70	2019	2	3	5	6	947.5	3	1	5	5
A08241-71	2019	2	6	9	9	2187.5	4	1	3	4
A08241-72	2019	2	4	6	6	1375	4	2	6	5
A08241-73	2019	2	6	9	9	2187.5	6	4	3	4
A08241-74	2019	2	5	8	9	1939	4	2	3	4
A08241-75	2019	2	3	4	6	647.5	2	0	6	6
A08241-76	2019	2	5	7	8	1844.5	4	5	4	4
A08241-77	2019	2	6	8	9	2151.5	6	5	4	5
A08241-78	2019	2	6	9	9	2187.5	5	2	3	3
A08241-79	2019	2	4	5	6	1075	5	1	3	4
A08241-80	2019	2	6	8	9	2151.5	4	3	4	3
A08241-81	2019	2	5	6	7	1640	3	3	5	5
A08241-82	2019	2	6	8	9	2151.5	7	1	2	3
A08241-83	2019	2	4	5	6	1075	NA	NA	NA	NA
A08241-84	2019	2	5	8	9	1939	5	5	3	4
A08241-85	2019	2	6	9	9	2187.5	5	5	3	4
A08241-86	2019	2	2	3	4	233	5	3	3	4
A08241-87	2019	2	4	6	6	1375	2	0	5	4
A08241-88	2019	2	6	8	9	2151.5	2	1	6	4
A08241-89	2019	2	2	3	5	320.5	2	0	6	5
A08241-90	2019	2	5	8	8	1928.5	4	5	3	4
A08241-91	2019	2	3	6	7	1300	3	0	4	4
A08241-92	2019	2	6	8	9	2151.5	7	5	3	4
A08241-93	2019	2	3	4	4	472.5	5	4	3	3
A08241-94	2019	2	6	9	9	2187.5	5	4	3	4
A08241-95	2019	2	6	9	9	2187.5	6	5	3	4
A08241-96	2019	2	5	7	7	1820	3	1	4	5
A08241-97	2019	2	4	5	6	1075	3	0	5	4
A08241-98	2019	2	5	8	9	1939	5	3	3	4
A08241-99	2019	2	6	9	9	2187.5	3	2	4	4
A08241-100	2019	2	4	8	9	1726.5	4	3	4	4
A08241-101	2019	2	2	4	4	413	3	0	5	6
A08241-102	2019	2	3	4	6	647.5	4	1	4	5
A08241-103	2019	2	3	5	7	1000	3	3	5	4
A08241-104	2019	2	3	5	7	1000	2	1	6	4
A08241-105	2019	2	2	4	4	413	1	1	8	5
A08241-106	2019	2	5	8	9	1939	5	7	3	4
A08241-108	2019	2	6	6	8	1877	4	5	4	5
A08241-109	2019	2	3	5	7	1000	3	1	4	4
A08241-110	2019	2	4	8	9	1726.5	4	1	4	4
A08241-111	2019	2	5	7	9	1855	4	3	3	4
A08241-112	2019	2	4	8	9	1726.5	5	4	3	5
A08241-113	2019	2	3	5	6	947.5	2	1	5	4
A08241-114	2019	2	2	4	4	413	3	5	6	5
A08241-115	2019	2	5	8	9	1939	6	2	3	4
A08241-116	2019	2	2	5	6	888	1	0	7	6
A08241-117	2019	2	5	8	9	1939	5	2	3	4
A08241-118	2019	2	4	6	7	1427.5	3	3	4	4
A08241-119	2019	2	5	7	9	1855	4	3	3	3
A08241-120	2019	2	5	6	7	1640	3	4	6	4
A08241-121	2019	2	2	3	3	180.5	2	1	7	7
A08241-122	2019	2	4	7	8	1632	3	1	6	6
A08241-123	2019	2	5	8	9	1939	3	3	4	4
A08241-124	2019	2	5	8	9	1939	4	5	4	3
A08241-125	2019	2	3	4	6	647.5	1	0	7	5
A08241-126	2019	2	5	8	9	1939	7	3	3	4
A08241-127	2019	2	5	8	9	1939	4	4	3	4
A08241-128	2019	2	4	7	8	1632	4	2	4	5
A08241-129	2019	2	3	4	5	560	2	1	7	5
A08241-130	2019	2	5	8	9	1939	6	2	3	4
A08241-131	2019	2	3	4	6	647.5	3	1	5	5
A08241-132	2019	2	5	8	9	1939	4	4	4	4
A08241-133	2019	2	3	4	5	560	2	2	6	6
A08241-134	2019	2	4	5	6	1075	3	1	5	6
A08241-135	2019	2	5	7	8	1844.5	3	5	5	4
A08241-136	2019	2	4	5	7	1127.5	4	3	3	4
A08241-137	2019	2	5	8	9	1939	4	3	6	4
A08241-138	2019	2	6	8	9	2151.5	5	3	3	4
A08241-139	2019	2	5	7	8	1844.5	3	2	4	6
A08241-140	2019	2	5	9	9	1975	4	3	3	3
A08241-141	2019	2	6	9	9	2187.5	5	6	3	4
A08241-142	2019	2	3	3	5	380	3	3	4	4
A08241-143	2019	2	5	7	9	1855	4	1	5	4
A08241-144	2019	2	3	4	5	560	3	0	3	4
A08241-145	2019	2	5	7	8	1844.5	3	0	7	4
A08241-146	2019	2	5	8	9	1939	6	5	3	2
A08241-147	2019	2	3	4	5	560	4	3	4	5
A08241-148	2019	2	6	8	9	2151.5	4	6	4	3
A08241-149	2019	2	6	9	9	2187.5	5	4	3	4
A08241-150	2019	2	5	8	8	1928.5	4	2	3	4
A08241-151	2019	2	6	9	9	2187.5	6	6	3	4
A08241-153	2019	2	5	8	8	1928.5	4	1	3	4
A08241-154	2019	2	4	6	7	1427.5	3	1	7	5
A08241-155	2019	2	4	6	7	1427.5	3	4	4	4
A08241-156	2019	2	5	8	9	1939	4	5	4	5
A08241-157	2019	2	6	9	9	2187.5	3	2	4	4
A08241-158	2019	2	6	8	9	2151.5	5	6	3	4
A08241-159	2019	2	5	8	9	1939	5	4	3	4
A08241-160	2019	2	5	8	8	1928.5	3	0	5	5
A08241-161	2019	2	4	6	7	1427.5	2	0	7	3
A08241-162	2019	2	5	8	8	1928.5	6	2	3	4
A08241-163	2019	2	4	6	7	1427.5	4	3	3	4
A08241-166	2019	2	6	8	9	2151.5	4	3	3	4
A08241-167	2019	2	6	8	9	2151.5	5	6	3	4
A08241-168	2019	2	6	9	9	2187.5	4	3	3	4
A08241-169	2019	2	5	8	9	1939	3	1	4	5
A08241-170	2019	2	3	4	6	647.5	2	1	7	5
A08241-171	2019	2	4	6	7	1427.5	3	2	4	5
A08241-172	2019	2	6	8	9	2151.5	3	3	3	4
A08241-173	2019	2	5	8	8	1928.5	4	3	3	4
A08241-174	2019	2	3	5	6	947.5	3	1	7	6
A08241-175	2019	2	3	4	5	560	NA	NA	NA	NA
A08241-176	2019	2	4	6	7	1427.5	5	3	3	5
A08241-177	2019	2	2	2	3	96.5	1	0	7	4
A08241-178	2019	2	4	5	6	1075	2	0	7	4
A08241-179	2019	2	3	3	4	292.5	3	3	4	4
A08241-180	2019	2	5	8	9	1939	6	1	3	3
A08241-181	2019	2	3	4	6	647.5	1	0	6	3
A08241-182	2019	2	5	8	8	1928.5	NA	NA	NA	NA
A08241-183	2019	2	6	9	9	2187.5	NA	NA	NA	NA
A08241-184	2019	2	6	8	9	2151.5	4	2	3	4
A08241-185	2019	2	6	8	8	2141	4	5	3	4
A08241-186	2019	2	3	4	5	560	3	2	7	4
A08241-187	2019	2	6	8	9	2151.5	3	3	4	3
A08241-188	2019	2	5	7	7	1820	4	5	4	4
A08241-189	2019	2	4	5	6	1075	2	3	7	5
A08241-190	2019	2	2	2	3	96.5	NA	NA	NA	NA
A08241-191	2019	2	4	6	7	1427.5	4	1	6	6
A08241-192	2019	2	3	3	4	292.5	NA	NA	NA	NA
A08241-193	2019	2	4	6	8	1452	3	0	4	3
A08241-194	2019	2	4	5	7	1127.5	NA	NA	NA	NA
A08241-195	2019	2	3	4	5	560	7	4	3	4
Palisdade_Russet	2019	2	2	2	4	149	2	3	4	3
ND028673B-2Russ	2019	2	6	9	9	2187.5	7	3	3	5
A08241-1	2020	1	4	7	9	1067.5	3	0	5	4
A08241-2	2020	1	2	3	3	115.5	1	0	9	7
A08241-3	2020	1	3	5	5	560	1	0	6	4
A08241-4	2020	1	3	5	4	472.5	1	0	5	4
A08241-5	2020	1	4	6	6	875	2	0	4	4
A08241-6	2020	1	4	9	9	1137.5	7	0	3	3
A08241-7	2020	1	4	3	3	192.5	0	0	7	6
A08241-8	2020	1	2	7	8	980	0	0	5	4
A08241-9	2020	1	5	8	9	1204	3	0	3	4
A08241-10	2020	1	5	7	9	1155	1	0	5	5
A08241-11	2020	1	5	8	9	1204	2	0	5	4
A08241-12	2020	1	3	2	2	66.5	3	0	5	4
A08241-13	2020	1	3	4	4	297.5	2	0	5	5
A08241-14	2020	1	4	8	9	1116.5	1	0	5	3
A08241-15	2020	1	3	7	9	1015	1	0	7	4
A08241-16	2020	1	5	7	9	1155	2	1	4	4
A08241-17	2020	1	4	4	5	437.5	2	0	5	4
A08241-18	2020	1	3	4	4	297.5	1	0	7	6
A08241-19	2020	1	3	7	9	1015	1	0	5	4
A08241-20	2020	1	6	9	9	1312.5	1	0	7	6
A08241-21	2020	1	5	7	9	1155	2	0	5	4
A08241-23	2020	1	4	6	8	952	2	0	5	4
A08241-24	2020	1	5	5	5	700	1	0	7	5
A08241-25	2020	1	3	4	4	297.5	1	0	7	4
A08241-26	2020	1	4	5	6	700	2	0	5	3
A08241-27	2020	1	3	3	3	140	1	0	7	5
A08241-28	2020	1	5	8	9	1204	2	0	4	3
A08241-29	2020	1	5	4	5	525	1	1	6	5
A08241-30	2020	1	3	4	4	297.5	2	0	4	4
A08241-31	2020	1	4	5	5	612.5	0	0	6	6
A08241-32	2020	1	3	7	9	1015	2	0	5	4
A08241-33	2020	1	6	7	9	1242.5	1	0	4	4
A08241-34	2020	1	3	4	4	297.5	1	0	7	7
A08241-35	2020	1	6	7	8	1232	3	0	4	4
A08241-36	2020	1	2	5	7	675.5	2	0	5	6
A08241-37	2020	1	3	4	4	297.5	1	0	8	8
A08241-38	2020	1	5	7	8	1144.5	2	0	5	3
A08241-39	2020	1	3	3	3	140	1	0	7	6
A08241-40	2020	1	3	4	3	245	3	0	4	4
A08241-41	2020	1	3	4	4	297.5	0	0	9	7
A08241-42	2020	1	3	5	4	472.5	1	0	7	5
A08241-43	2020	1	3	4	4	297.5	0	0	6	4
A08241-44	2020	1	4	7	9	1067.5	3	0	4	4
A08241-45	2020	1	5	7	8	1144.5	4	0	3	4
A08241-46	2020	1	6	9	9	1312.5	5	0	3	4
A08241-47	2020	1	3	4	4	297.5	0	0	7	7
A08241-48	2020	1	4	5	5	612.5	1	0	8	6
A08241-49	2020	1	3	7	9	1015	1	0	5	5
A08241-50	2020	1	3	4	4	297.5	2	0	5	4
A08241-51	2020	1	3	4	4	297.5	0	0	7	6
A08241-52	2020	1	5	8	9	1204	2	0	5	4
A08241-53	2020	1	6	9	9	1312.5	4	0	4	3
A08241-54	2020	1	3	4	4	297.5	1	0	7	6
A08241-55	2020	1	3	3	3	140	2	0	6	6
A08241-56	2020	1	3	3	3	140	1	0	8	6
A08241-57	2020	1	5	9	9	1225	7	0	3	4
A08241-58	2020	1	3	6	8	899.5	2	0	4	3
A08241-59	2020	1	4	5	8	777	1	0	5	4
A08241-60	2020	1	4	6	8	952	2	0	4	4
A08241-61	2020	1	4	6	8	952	2	0	5	5
A08241-62	2020	1	9	9	9	1400	7	0	2	3
A08241-63	2020	1	6	9	9	1312.5	3	0	3	4
A08241-64	2020	1	6	9	9	1312.5	4	0	3	4
A08241-65	2020	1	5	8	9	1204	3	0	4	4
A08241-66	2020	1	5	7	9	1155	4	0	4	5
A08241-67	2020	1	3	4	4	297.5	1	0	7	6
A08241-68	2020	1	5	5	5	700	2	0	5	5
A08241-69	2020	1	5	7	8	1144.5	4	1	5	5
A08241-70	2020	1	3	3	3	140	0	0	6	7
A08241-71	2020	1	4	7	8	1057	1	0	5	4
A08241-72	2020	1	4	5	6	700	1	0	7	6
A08241-73	2020	1	3	7	8	1004.5	1	0	5	4
A08241-74	2020	1	5	8	9	1204	2	0	5	4
A08241-75	2020	1	3	3	3	140	2	0	7	7
A08241-76	2020	1	4	5	5	612.5	1	1	5	4
A08241-77	2020	1	4	6	7	927.5	3	0	5	4
A08241-78	2020	1	6	9	9	1312.5	4	0	4	3
A08241-79	2020	1	3	3	3	140	2	0	5	4
A08241-80	2020	1	5	8	9	1204	3	0	5	3
A08241-81	2020	1	3	4	4	297.5	1	0	6	5
A08241-82	2020	1	4	7	8	1057	3	0	4	3
A08241-83	2020	1	3	3	3	140	0	0	9	7
A08241-84	2020	1	5	8	9	1204	3	0	4	4
A08241-85	2020	1	6	7	9	1242.5	4	0	4	4
A08241-86	2020	1	3	4	4	297.5	1	0	5	4
A08241-87	2020	1	3	3	4	192.5	0	0	7	5
A08241-88	2020	1	3	4	5	385	NA	NA	NA	NA
A08241-89	2020	1	2	4	4	273	0	0	7	6
A08241-90	2020	1	6	9	9	1312.5	2	1	4	4
A08241-91	2020	1	4	5	5	612.5	1	0	5	4
A08241-92	2020	1	5	7	8	1144.5	2	0	5	3
A08241-93	2020	1	2	5	5	535.5	3	0	4	5
A08241-94	2020	1	5	7	9	1155	3	0	4	4
A08241-95	2020	1	4	7	9	1067.5	2	0	5	4
A08241-96	2020	1	2	3	4	168	1	0	5	5
A08241-97	2020	1	3	7	8	1004.5	0	0	7	4
A08241-98	2020	1	5	8	9	1204	2	0	5	5
A08241-99	2020	1	6	9	9	1312.5	1	0	5	4
A08241-100	2020	1	5	9	9	1225	1	0	5	4
A08241-101	2020	1	3	5	5	560	1	0	6	6
A08241-102	2020	1	3	4	5	385	1	0	7	7
A08241-103	2020	1	3	4	4	297.5	1	0	6	5
A08241-104	2020	1	2	3	3	115.5	NA	NA	NA	NA
A08241-105	2020	1	2	4	4	273	1	0	9	8
A08241-106	2020	1	8	8	9	1368.5	3	0	5	4
A08241-108	2020	1	4	5	7	752.5	2	0	5	4
A08241-109	2020	1	4	7	8	1057	1	0	6	5
A08241-110	2020	1	3	5	4	472.5	1	0	6	4
A08241-111	2020	1	5	9	9	1225	1	0	5	4
A08241-112	2020	1	3	5	4	472.5	1	0	7	5
A08241-113	2020	1	4	6	7	927.5	0	0	7	5
A08241-114	2020	1	3	4	4	297.5	1	0	7	4
A08241-115	2020	1	3	3	3	140	6	0	3	3
A08241-116	2020	1	6	7	9	1242.5	0	0	7	6
A08241-117	2020	1	2	3	5	255.5	3	0	4	3
A08241-118	2020	1	7	9	9	1365	1	0	7	5
A08241-119	2020	1	3	5	5	560	5	0	3	4
A08241-120	2020	1	5	9	9	1225	3	0	4	6
A08241-121	2020	1	4	5	4	525	0	0	7	6
A08241-122	2020	1	3	3	3	140	1	0	7	6
A08241-123	2020	1	4	4	7	577.5	1	0	5	4
A08241-124	2020	1	4	6	8	952	4	0	3	3
A08241-125	2020	1	4	5	6	700	1	0	7	6
A08241-126	2020	1	3	5	4	472.5	3	0	3	4
A08241-127	2020	1	6	8	9	1291.5	2	0	3	4
A08241-128	2020	1	6	9	9	1312.5	1	0	6	5
A08241-129	2020	1	3	5	6	647.5	1	0	7	5
A08241-130	2020	1	3	4	4	297.5	3	0	4	3
A08241-131	2020	1	5	8	9	1204	1	0	7	6
A08241-132	2020	1	2	3	3	115.5	2	0	5	4
A08241-133	2020	1	9	9	9	1400	0	0	6	6
A08241-134	2020	1	3	4	5	385	1	0	7	6
A08241-135	2020	1	3	7	9	1015	1	0	7	5
A08241-136	2020	1	4	7	7	1032.5	2	0	5	4
A08241-137	2020	1	7	6	7	1155	1	0	6	6
A08241-138	2020	1	5	7	9	1155	1	0	5	6
A08241-139	2020	1	4	7	7	1032.5	1	0	7	7
A08241-140	2020	1	4	5	6	700	2	0	4	3
A08241-141	2020	1	5	7	9	1155	3	0	5	4
A08241-142	2020	1	5	7	8	1144.5	0	0	6	5
A08241-143	2020	1	2	3	3	115.5	2	0	6	4
A08241-144	2020	1	4	5	5	612.5	1	0	5	6
A08241-145	2020	1	3	6	8	899.5	2	0	4	4
A08241-146	2020	1	5	5	8	864.5	3	0	3	3
A08241-147	2020	1	8	9	9	1389.5	1	0	6	5
A08241-148	2020	1	5	4	4	437.5	4	0	3	4
A08241-149	2020	1	9	9	9	1400	4	1	4	3
A08241-150	2020	1	8	9	9	1389.5	2	0	6	6
A08241-151	2020	1	4	5	7	752.5	2	0	5	4
A08241-153	2020	1	8	7	9	1319.5	3	0	6	5
A08241-154	2020	1	2	5	7	675.5	1	0	7	7
A08241-155	2020	1	3	4	7	525	2	0	5	4
A08241-156	2020	1	3	4	5	385	3	0	4	4
A08241-157	2020	1	5	6	8	1039.5	2	0	5	4
A08241-158	2020	1	5	7	8	1144.5	3	0	4	4
A08241-159	2020	1	6	9	9	1312.5	2	0	4	3
A08241-160	2020	1	6	9	9	1312.5	1	0	7	6
A08241-161	2020	1	6	9	9	1312.5	1	0	7	5
A08241-162	2020	1	4	6	8	952	4	0	7	5
A08241-163	2020	1	4	8	9	1116.5	2	0	4	4
A08241-166	2020	1	3	7	9	1015	2	0	5	4
A08241-167	2020	1	3	7	8	1004.5	2	1	5	4
A08241-168	2020	1	3	3	9	455	2	0	4	5
A08241-169	2020	1	4	7	9	1067.5	1	0	5	5
A08241-170	2020	1	4	7	7	1032.5	1	0	5	5
A08241-171	2020	1	3	3	7	420	1	0	5	5
A08241-172	2020	1	4	7	8	1057	2	0	4	4
A08241-173	2020	1	4	7	9	1067.5	2	0	4	4
A08241-174	2020	1	3	8	9	1064	0	0	9	7
A08241-175	2020	1	3	3	4	192.5	NA	NA	NA	NA
A08241-176	2020	1	3	3	7	420	1	0	5	6
A08241-177	2020	1	3	3	3	140	0	0	9	8
A08241-178	2020	1	3	3	4	192.5	1	0	7	6
A08241-179	2020	1	3	3	4	192.5	2	0	5	4
A08241-180	2020	1	5	7	9	1155	3	0	5	3
A08241-181	2020	1	3	5	5	560	0	0	6	4
A08241-182	2020	1	5	7	9	1155	NA	NA	NA	NA
A08241-183	2020	1	5	9	9	1225	NA	NA	NA	NA
A08241-184	2020	1	5	9	9	1225	2	0	4	4
A08241-185	2020	1	5	9	9	1225	2	0	5	4
A08241-186	2020	1	3	7	9	1015	1	0	7	8
A08241-187	2020	1	5	9	9	1225	1	0	5	4
A08241-188	2020	1	6	9	9	1312.5	3	0	4	4
A08241-189	2020	1	3	3	4	192.5	0	0	7	5
A08241-190	2020	1	3	3	3	140	NA	NA	NA	NA
A08241-191	2020	1	4	7	7	1032.5	1	0	8	6
A08241-192	2020	1	3	3	5	280	NA	NA	NA	NA
A08241-193	2020	1	4	7	7	1032.5	1	0	7	4
A08241-194	2020	1	3	6	7	875	NA	NA	NA	NA
A08241-195	2020	1	3	4	4	297.5	3	0	4	3
Palisdade_Russet	2020	1	3	2	3	91	1	0	7	5
ND028673B-2Russ	2020	1	7	9	9	1365	2	0	5	4
A08241-1	2020	2	4	4	8	602	2	0	4	4
A08241-2	2020	2	2	3	3	115.5	1	0	9	7
A08241-3	2020	2	3	7	4	752.5	1	1	5	4
A08241-4	2020	2	4	5	5	612.5	1	0	6	4
A08241-5	2020	2	5	6	7	1015	1	0	5	5
A08241-6	2020	2	5	9	9	1225	3	0	4	3
A08241-7	2020	2	3	4	4	297.5	1	0	7	5
A08241-8	2020	2	3	4	8	549.5	1	0	7	5
A08241-9	2020	2	6	8	9	1291.5	1	0	5	4
A08241-10	2020	2	5	7	9	1155	2	0	4	6
A08241-11	2020	2	5	9	9	1225	2	0	5	4
A08241-12	2020	2	4	3	3	192.5	3	0	4	4
A08241-13	2020	2	4	5	4	525	3	0	5	5
A08241-14	2020	2	5	8	9	1204	1	1	4	4
A08241-15	2020	2	4	8	9	1116.5	0.5	0	5	5
A08241-16	2020	2	7	9	9	1365	2	0	5	4
A08241-17	2020	2	3	4	6	472.5	2	0	5	5
A08241-18	2020	2	3	3	5	280	0	0	7	6
A08241-19	2020	2	4	8	9	1116.5	1	0	4	4
A08241-20	2020	2	5	9	9	1225	1	0	7	6
A08241-21	2020	2	7	9	9	1365	1	0	5	4
A08241-23	2020	2	4	7	9	1067.5	1	0	5	5
A08241-24	2020	2	3	3	5	280	1	0	5	5
A08241-25	2020	2	3	4	5	385	0	0	5	4
A08241-26	2020	2	3	5	6	647.5	2	0	5	4
A08241-27	2020	2	2	3	4	168	1	0	7	4
A08241-28	2020	2	7	8	9	1344	1	0	5	4
A08241-29	2020	2	3	5	6	647.5	1	0	6	5
A08241-30	2020	2	4	5	5	612.5	3	0	4	4
A08241-31	2020	2	3	4	4	297.5	1	0	7	6
A08241-32	2020	2	5	9	9	1225	2	0	5	4
A08241-33	2020	2	5	8	9	1204	2	0	5	4
A08241-34	2020	2	3	5	3	420	0	0	7	7
A08241-35	2020	2	5	8	9	1204	2	0	4	4
A08241-36	2020	2	3	5	6	647.5	1	0	7	6
A08241-37	2020	2	4	4	4	350	1	0	7	6
A08241-38	2020	2	7	9	7	1330	1	0	5	4
A08241-39	2020	2	3	3	3	140	1	0	7	6
A08241-40	2020	2	3	3	4	192.5	3	0	4	4
A08241-41	2020	2	3	4	3	245	0	0	8	7
A08241-42	2020	2	4	8	3	801.5	1	0	7	4
A08241-43	2020	2	4	5	3	472.5	0	0	5	4
A08241-44	2020	2	6	9	9	1312.5	3	0	4	4
A08241-45	2020	2	7	9	9	1365	4	0	4	4
A08241-46	2020	2	5	9	9	1225	4	0	4	4
A08241-47	2020	2	3	4	5	385	0	0	7	6
A08241-48	2020	2	3	4	5	385	1	0	7	6
A08241-49	2020	2	4	8	9	1116.5	1	0	5	6
A08241-50	2020	2	3	4	5	385	2	0	5	4
A08241-51	2020	2	3	5	4	472.5	1	0	8	7
A08241-52	2020	2	5	8	9	1204	3	0	4	4
A08241-53	2020	2	5	8	9	1204	2	0	4	3
A08241-54	2020	2	3	4	4	297.5	1	0	6	6
A08241-55	2020	2	3	3	4	192.5	1	0	7	4
A08241-56	2020	2	3	3	3	140	1	0	7	6
A08241-57	2020	2	5	8	9	1204	3	0	5	4
A08241-58	2020	2	3	4	7	525	1	0	4	4
A08241-59	2020	2	3	4	7	525	1	0	5	4
A08241-60	2020	2	4	8	8	1106	1	0	5	4
A08241-61	2020	2	3	4	8	549.5	2	0	5	4
A08241-62	2020	2	8	9	9	1389.5	5	0	3	4
A08241-63	2020	2	5	9	9	1225	1	0	4	4
A08241-64	2020	2	5	9	9	1225	4	0	4	3
A08241-65	2020	2	5	9	8	1214.5	3	0	4	3
A08241-66	2020	2	7	9	8	1354.5	2	0	4	5
A08241-67	2020	2	3	7	5	840	1	0	6	7
A08241-68	2020	2	4	5	6	700	2	0	5	5
A08241-69	2020	2	4	7	7	1032.5	3	0	5	5
A08241-70	2020	2	3	3	3	140	1	0	5	6
A08241-71	2020	2	4	7	7	1032.5	1	0	5	4
A08241-72	2020	2	3	5	6	647.5	1	0	8	6
A08241-73	2020	2	5	7	9	1155	3	0	5	4
A08241-74	2020	2	5	7	9	1155	2	0	5	4
A08241-75	2020	2	3	4	3	245	1	0	7	6
A08241-76	2020	2	4	6	5	787.5	2	0	5	4
A08241-77	2020	2	4	5	7	752.5	4	0	4	5
A08241-78	2020	2	5	9	9	1225	8	0	2	3
A08241-79	2020	2	3	3	3	140	1	0	5	6
A08241-80	2020	2	5	9	9	1225	2	0	5	4
A08241-81	2020	2	4	4	4	350	1	0	6	6
A08241-82	2020	2	5	9	9	1225	3	0	5	4
A08241-83	2020	2	3	3	4	192.5	0	0	9	7
A08241-84	2020	2	4	8	9	1116.5	3	0	4	4
A08241-85	2020	2	6	7	9	1242.5	3	0	4	4
A08241-86	2020	2	4	7	5	892.5	1	0	6	4
A08241-87	2020	2	4	5	5	612.5	1	0	7	5
A08241-88	2020	2	3	3	5	280	0	0	7	7
A08241-89	2020	2	4	5	4	525	2	0	5	6
A08241-90	2020	2	5	8	9	1204	3	0	3	4
A08241-91	2020	2	3	4	6	472.5	1	0	5	4
A08241-92	2020	2	5	9	9	1225	3	0	4	4
A08241-93	2020	2	2	2	6	294	3	0	5	4
A08241-94	2020	2	5	9	9	1225	3	0	4	4
A08241-95	2020	2	5	9	8	1214.5	3	0	4	4
A08241-96	2020	2	4	4	5	437.5	1	0	6	6
A08241-97	2020	2	4	7	7	1032.5	1	0	5	4
A08241-98	2020	2	5	8	9	1204	3	0	4	5
A08241-99	2020	2	5	8	9	1204	2	0	5	4
A08241-100	2020	2	5	9	9	1225	2	0	5	4
A08241-101	2020	2	3	4	5	385	1	0	9	6
A08241-102	2020	2	4	5	6	700	1	0	6	5
A08241-103	2020	2	3	3	5	280	3	0	5	4
A08241-104	2020	2	3	3	4	192.5	1	0	7	5
A08241-105	2020	2	3	3	3	140	1	0	9	6
A08241-106	2020	2	8	9	9	1389.5	4	0	4	4
A08241-108	2020	2	4	5	8	777	1	1	5	4
A08241-109	2020	2	5	8	8	1193.5	1	0	5	5
A08241-110	2020	2	3	6	5	735	1	0	5	4
A08241-111	2020	2	4	8	9	1116.5	1	0	5	5
A08241-112	2020	2	4	4	5	437.5	1	0	5	6
A08241-113	2020	2	3	5	6	647.5	0	0	7	5
A08241-114	2020	2	3	4	4	297.5	0	0	7	5
A08241-115	2020	2	3	3	3	140	2	0	4	4
A08241-116	2020	2	8	9	9	1389.5	0	0	9	6
A08241-117	2020	2	3	3	4	192.5	3	0	3	4
A08241-118	2020	2	6	9	9	1312.5	1	0	5	5
A08241-119	2020	2	4	5	5	612.5	2	0	5	3
A08241-120	2020	2	7	9	9	1365	3	0	5	5
A08241-121	2020	2	4	6	4	700	1	0	7	7
A08241-122	2020	2	3	3	4	192.5	1	0	7	6
A08241-123	2020	2	3	3	6	367.5	1	0	5	4
A08241-124	2020	2	4	8	9	1116.5	2	0	4	3
A08241-125	2020	2	3	5	5	560	1	0	7	6
A08241-126	2020	2	3	3	5	280	3	0	4	4
A08241-127	2020	2	5	9	9	1225	2	0	4	4
A08241-128	2020	2	5	8	9	1204	1	0	5	5
A08241-129	2020	2	3	6	6	822.5	1	0	5	6
A08241-130	2020	2	4	4	5	437.5	3	0	4	4
A08241-131	2020	2	5	7	9	1155	1	0	7	5
A08241-132	2020	2	3	3	4	192.5	2	0	4	4
A08241-133	2020	2	8	8	9	1368.5	1	0	5	5
A08241-134	2020	2	3	3	5	280	1	0	6	6
A08241-135	2020	2	4	7	9	1067.5	1	0	7	5
A08241-136	2020	2	4	7	8	1057	2	0	4	4
A08241-137	2020	2	5	7	7	1120	1	0	5	5
A08241-138	2020	2	4	7	8	1057	2	0	5	6
A08241-139	2020	2	5	6	8	1039.5	1	0	7	6
A08241-140	2020	2	4	5	8	777	3	0	4	4
A08241-141	2020	2	5	8	9	1204	2	0	5	4
A08241-142	2020	2	5	8	7	1169	0	0	6	5
A08241-143	2020	2	3	3	4	192.5	1	0	5	4
A08241-144	2020	2	3	4	5	385	1	0	6	5
A08241-145	2020	2	3	6	7	875	1	0	8	6
A08241-146	2020	2	4	5	8	777	4	0	3	4
A08241-147	2020	2	8	9	9	1389.5	1	0	5	5
A08241-148	2020	2	4	4	5	437.5	2	0	4	4
A08241-149	2020	2	8	9	9	1389.5	2	1	5	3
A08241-150	2020	2	7	9	9	1365	2	0	7	5
A08241-151	2020	2	3	5	9	735	2	0	4	4
A08241-153	2020	2	6	7	9	1242.5	1	0	5	4
A08241-154	2020	2	3	5	8	724.5	1	0	7	6
A08241-155	2020	2	3	4	8	549.5	3	0	5	4
A08241-156	2020	2	3	4	5	385	3	0	4	4
A08241-157	2020	2	5	6	7	1015	2	0	4	4
A08241-158	2020	2	6	7	7	1207.5	3	0	4	4
A08241-159	2020	2	7	8	9	1344	1	0	4	3
A08241-160	2020	2	6	8	9	1291.5	1	0	7	4
A08241-161	2020	2	5	8	9	1204	1	0	5	4
A08241-162	2020	2	4	7	9	1067.5	3	0	4	4
A08241-163	2020	2	5	7	9	1155	2	0	4	4
A08241-166	2020	2	4	7	8	1057	2	0	5	4
A08241-167	2020	2	3	5	9	735	2	0	5	4
A08241-168	2020	2	5	8	9	1204	1	1	5	4
A08241-169	2020	2	5	8	9	1204	1	0	5	4
A08241-170	2020	2	5	7	7	1120	0	0	7	5
A08241-171	2020	2	4	7	6	980	2	0	5	6
A08241-172	2020	2	5	8	9	1204	3	0	4	4
A08241-173	2020	2	6	9	9	1312.5	2	0	5	4
A08241-174	2020	2	5	8	9	1204	1	0	7	6
A08241-175	2020	2	3	4	4	297.5	NA	NA	NA	NA
A08241-176	2020	2	4	7	7	1032.5	1	0	5	6
A08241-177	2020	2	3	3	4	192.5	0	0	8	7
A08241-178	2020	2	3	4	4	297.5	1	0	7	5
A08241-179	2020	2	3	4	4	297.5	1	0	5	4
A08241-180	2020	2	5	8	9	1204	2	0	5	3
A08241-181	2020	2	3	4	6	472.5	1	0	6	4
A08241-182	2020	2	5	7	9	1155	NA	NA	NA	NA
A08241-183	2020	2	5	7	9	1155	NA	NA	NA	NA
A08241-184	2020	2	5	8	9	1204	2	0	4	4
A08241-185	2020	2	7	9	9	1365	2	0	4	4
A08241-186	2020	2	3	6	8	899.5	1	0	6	6
A08241-187	2020	2	4	6	9	962.5	1	0	5	4
A08241-188	2020	2	7	9	9	1365	3	0	4	4
A08241-189	2020	2	4	4	4	350	1	0	6	4
A08241-190	2020	2	3	3	3	140	NA	NA	NA	NA
A08241-191	2020	2	5	5	6	787.5	0	0	7	7
A08241-192	2020	2	4	5	4	525	NA	NA	NA	NA
A08241-193	2020	2	5	7	8	1144.5	1	0	5	3
A08241-194	2020	2	5	7	7	1120	NA	NA	NA	NA
A08241-195	2020	2	5	6	6	962.5	5	0	3	3
Palisdade_Russet	2020	2	3	3	3	140	1	0	5	5
ND028673B-2Russ	2020	2	8	8	9	1368.5	2	0	5	4
