# Supplementary material for: Identification of QTL associated with plant vine characteristics and infection response to late blight, early blight, and Verticillium wilt in a tetraploid potato population derived from late blight-resistant Palisade Russet
Source: Front Plant Sci. 2023 Oct 11;14:1222596. doi: 10.3389/fpls.2023.1222596 (PMC10600477; doi:10.3389/fpls.2023.1222596)
Supplement: Supplementary file 1 [file DataSheet_1.zip › Table_6.xlsx]

## Sheet: Sheet1
Supplementary Table 6. Correlation coefficients of the BLUP datasets of all the six traits
	LB_clo	LB_clo_2019	LB_clo_2020	LB-AUDPC_clo	LB-AUDPC_clo_2019	LB-AUDPC_clo_2020	VW_clo	VW_clo_2019	VW_clo_2020	VM_clo	VM_clo_2019	VM_clo_2020	VS_clo	VS_clo_2019	VS_clo_2020	EB_2019_raw_pheno
LB_clo	1	0.8655	0.923	0.9646	0.8467	0.8793	0.546	0.5491	0.542	-0.6758	-0.6783	-0.6714	-0.5971	-0.5868	-0.5859	0.4187
LB_clo_2019	0.8655	1	0.6061	0.9164	0.9754	0.5773	0.6213	0.6257	0.6159	-0.7274	-0.729	-0.7236	-0.6549	-0.6435	-0.6427	0.4782
LB_clo_2020	0.923	0.6061	1	0.8277	0.5952	0.9527	0.3869	0.3885	0.3846	-0.5103	-0.5129	-0.5061	-0.4416	-0.4341	-0.4333	0.2954
LB-AUDPC_clo	0.9646	0.9164	0.8277	1	0.9302	0.8324	0.5872	0.5905	0.5829	-0.6913	-0.6934	-0.6873	-0.5997	-0.5856	-0.5918	0.4416
LB-AUDPC_clo_2019	0.8467	0.9754	0.5952	0.9302	1	0.5709	0.6039	0.6076	0.5993	-0.691	-0.6925	-0.6876	-0.6045	-0.5932	-0.594	0.4685
LB-AUDPC_clo_2020	0.8793	0.5773	0.9527	0.8324	0.5709	1	0.3955	0.3974	0.393	-0.4955	-0.4978	-0.4917	-0.4222	-0.4079	-0.4204	0.276
VW_clo	0.546	0.6213	0.3869	0.5872	0.6039	0.3955	1	0.9993	0.9992	-0.8377	-0.8379	-0.8351	-0.6446	-0.6144	-0.6494	0.6306
VW_clo_2019	0.5491	0.6257	0.3885	0.5905	0.6076	0.3974	0.9993	1	0.997	-0.8396	-0.8406	-0.8361	-0.6433	-0.6128	-0.6484	0.63
VW_clo_2020	0.542	0.6159	0.3846	0.5829	0.5993	0.393	0.9992	0.997	1	-0.8345	-0.8339	-0.8328	-0.645	-0.6151	-0.6495	0.6304
VM_clo	-0.6758	-0.7274	-0.5103	-0.6913	-0.691	-0.4955	-0.8377	-0.8396	-0.8345	1	0.9986	0.9986	0.8029	0.7614	0.8122	-0.6582
VM_clo_2019	-0.6783	-0.729	-0.5129	-0.6934	-0.6925	-0.4978	-0.8379	-0.8406	-0.8339	0.9986	1	0.9943	0.7963	0.7564	0.8045	-0.6566
VM_clo_2020	-0.6714	-0.7236	-0.5061	-0.6873	-0.6876	-0.4917	-0.8351	-0.8361	-0.8328	0.9986	0.9943	1	0.8073	0.7643	0.8178	-0.6579
VS_clo	-0.5971	-0.6549	-0.4416	-0.5997	-0.6045	-0.4222	-0.6446	-0.6433	-0.645	0.8029	0.7963	0.8073	1	0.9796	0.9841	-0.4918
VS_clo_2019	-0.5868	-0.6435	-0.4341	-0.5856	-0.5932	-0.4079	-0.6144	-0.6128	-0.6151	0.7614	0.7564	0.7643	0.9796	1	0.9283	-0.4492
VS_clo_2020	-0.5859	-0.6427	-0.4333	-0.5918	-0.594	-0.4204	-0.6494	-0.6484	-0.6495	0.8122	0.8045	0.8178	0.9841	0.9283	1	-0.5128
EB_2019_raw_pheno	0.4187	0.4782	0.2954	0.4416	0.4685	0.276	0.6306	0.63	0.6304	-0.6582	-0.6566	-0.6579	-0.4918	-0.4492	-0.5128	1
Correlation Probability
	LB_clo	LB_clo_2019	LB_clo_2020	LB-AUDPC_clo	LB-AUDPC_clo_2019	LB-AUDPC_clo_2020	VW_clo	VW_clo_2019	VW_clo_2020	VM_clo	VM_clo_2019	VM_clo_2020	VS_clo	VS_clo_2019	VS_clo_2020	EB_2019_raw_pheno
LB_clo	<.0001	<.0001	<.0001	<.0001	<.0001	<.0001	<.0001	<.0001	<.0001	<.0001	<.0001	<.0001	<.0001	<.0001	<.0001	<.0001
LB_clo_2019	<.0001	<.0001	<.0001	<.0001	<.0001	<.0001	<.0001	<.0001	<.0001	<.0001	<.0001	<.0001	<.0001	<.0001	<.0001	<.0001
LB_clo_2020	<.0001	<.0001	<.0001	<.0001	<.0001	<.0001	<.0001	<.0001	<.0001	<.0001	<.0001	<.0001	<.0001	<.0001	<.0001	<.0001
LB-AUDPC_clo	<.0001	<.0001	<.0001	<.0001	<.0001	<.0001	<.0001	<.0001	<.0001	<.0001	<.0001	<.0001	<.0001	<.0001	<.0001	<.0001
LB-AUDPC_clo_2019	<.0001	<.0001	<.0001	<.0001	<.0001	<.0001	<.0001	<.0001	<.0001	<.0001	<.0001	<.0001	<.0001	<.0001	<.0001	<.0001
LB-AUDPC_clo_2020	<.0001	<.0001	<.0001	<.0001	<.0001	<.0001	<.0001	<.0001	<.0001	<.0001	<.0001	<.0001	<.0001	<.0001	<.0001	0.0001
VW_clo	<.0001	<.0001	<.0001	<.0001	<.0001	<.0001	<.0001	<.0001	<.0001	<.0001	<.0001	<.0001	<.0001	<.0001	<.0001	<.0001
VW_clo_2019	<.0001	<.0001	<.0001	<.0001	<.0001	<.0001	<.0001	<.0001	<.0001	<.0001	<.0001	<.0001	<.0001	<.0001	<.0001	<.0001
VW_clo_2020	<.0001	<.0001	<.0001	<.0001	<.0001	<.0001	<.0001	<.0001	<.0001	<.0001	<.0001	<.0001	<.0001	<.0001	<.0001	<.0001
VM_clo	<.0001	<.0001	<.0001	<.0001	<.0001	<.0001	<.0001	<.0001	<.0001	<.0001	<.0001	<.0001	<.0001	<.0001	<.0001	<.0001
VM_clo_2019	<.0001	<.0001	<.0001	<.0001	<.0001	<.0001	<.0001	<.0001	<.0001	<.0001	<.0001	<.0001	<.0001	<.0001	<.0001	<.0001
VM_clo_2020	<.0001	<.0001	<.0001	<.0001	<.0001	<.0001	<.0001	<.0001	<.0001	<.0001	<.0001	<.0001	<.0001	<.0001	<.0001	<.0001
VS_clo	<.0001	<.0001	<.0001	<.0001	<.0001	<.0001	<.0001	<.0001	<.0001	<.0001	<.0001	<.0001	<.0001	<.0001	<.0001	<.0001
VS_clo_2019	<.0001	<.0001	<.0001	<.0001	<.0001	<.0001	<.0001	<.0001	<.0001	<.0001	<.0001	<.0001	<.0001	<.0001	<.0001	<.0001
VS_clo_2020	<.0001	<.0001	<.0001	<.0001	<.0001	<.0001	<.0001	<.0001	<.0001	<.0001	<.0001	<.0001	<.0001	<.0001	<.0001	<.0001
EB_2019_raw_pheno	<.0001	<.0001	<.0001	<.0001	<.0001	0.0001	<.0001	<.0001	<.0001	<.0001	<.0001	<.0001	<.0001	<.0001	<.0001	<.0001
