# Supplementary material for: Identification of QTL associated with plant vine characteristics and infection response to late blight, early blight, and Verticillium wilt in a tetraploid potato population derived from late blight-resistant Palisade Russet
Source: Front Plant Sci. 2023 Oct 11;14:1222596. doi: 10.3389/fpls.2023.1222596 (PMC10600477; doi:10.3389/fpls.2023.1222596)
Supplement: Supplementary file 1 [file DataSheet_1.zip › Table_7.xlsx]

## Sheet: tuber_shape_allele_effects 0420
Supplementary Table 7. Detailed information on the allele effects of LB, LB-AUDPC, EB, VW, VM, and VS
				Palisade_Russet	Palisade_Russet	Palisade_Russet	Palisade_Russet	ND028673B-2Russ	ND028673B-2Russ	ND028673B-2Russ	ND028673B-2Russ
QTL	BLUP datasets	chromosomes	SNPs	a	b	c	d	e	f	g	h
LB_clo_ch5	LB_clo	5	PotVar0077880	-0.0282483	0.463462	-0.207866	-0.227347	0.31603	-0.334791	-0.330771	0.349532
LB_clo_2019_ch5	LB_clo_2019	5	PotVar0077880	-0.151851	0.820005	-0.354782	-0.313372	0.474994	-0.539599	-0.476031	0.540636
LB_clo_2020_ch5	LB_clo_2020	5	PotVar0077880	0.0728726	0.421902	-0.208957	-0.285818	0.359423	-0.352058	-0.400703	0.393339
LB-AUDPC_clo_ch5	LB-AUDPC_clo	5	PotVar0077880	-10.3487	128.842	-65.8306	-52.6623	81.5931	-83.0126	-81.3538	82.7733
LB-AUDPC_clo_2019_ch5	LB-AUDPC_clo_2019	5	PotVar0077880	-54.1071	284.462	-132.623	-97.7319	171.02	-182.862	-157.076	168.918
LB-AUDPC_clo_2020_ch5	LB-AUDPC_clo_2020	5	PotVar0077880	23.0952	87.1323	-57.8064	-52.4211	62.4523	-56.4955	-75.8441	69.8873
VW_clo_ch1	VW_clo	1	solcap_snp_c2_37574	-0.0916709	-0.0269704	0.0486689	0.0699724	-0.0441057	-0.143988	0.0866866	0.101407
VW_clo_ch5	VW_clo	5	PotVar0026113	-0.109104	0.442996	-0.247918	-0.0859731	0.331219	-0.214318	-0.341349	0.224447
VW_clo_2019_ch1	VW_clo_2019	1	solcap_snp_c2_37574	-0.096534	-0.0279029	0.0522302	0.0722068	-0.0436595	-0.151297	0.0871175	0.107839
VW_clo_2019_ch5	VW_clo_2019	5	PotVar0026113	-0.111714	0.455413	-0.254192	-0.0895066	0.340492	-0.222732	-0.351144	0.233384
VW_clo_2020_ch1	VW_clo_2020	1	solcap_snp_c2_37574	-0.0895129	-0.0268038	0.0465457	0.069771	-0.0458219	-0.140923	0.0887749	0.0979697
VW_clo_2020_ch5	VW_clo_2020	5	PotVar0026113	-0.109789	0.444057	-0.249195	-0.0850725	0.331989	-0.212419	-0.34192	0.22235
VM_clo_ch1	VM_clo	1	solcap_snp_c1_6288	0.0967493	0.104573	0.0234088	-0.224731	0.0246987	0.10338	0.0234566	-0.151535
VM_clo_ch5	VM_clo	5	PotVar0026113	0.156306	-0.527297	0.309628	0.0613638	-0.422732	0.390956	0.438401	-0.406625
VM_clo_2019_ch1	VM_clo_2019	1	solcap_snp_c1_6288	0.103037	0.106188	0.0285149	-0.23774	0.0233666	0.119124	0.0233428	-0.165834
VM_clo_2019_ch5	VM_clo_2019	5	PotVar0026113	0.161041	-0.542943	0.320837	0.0610655	-0.429957	0.400144	0.446865	-0.417051
VM_clo_2020_ch1	VM_clo_2020	1	solcap_snp_c1_6288	0.0934358	0.105978	0.0190363	-0.21845	0.0267392	0.0910379	0.0241771	-0.141954
VM_clo_2020_ch5	VM_clo_2020	5	PotVar0026113	0.156679	-0.528927	0.308492	0.0637566	-0.429253	0.394624	0.444259	-0.40963
VS_clo_ch3	VS_clo	3	PotVar0120301	0.0500382	-0.0322595	-0.101726	0.0839474	-0.045255	0.054001	0.0245995	-0.0333454
VS_clo_ch5	VS_clo	5	PotVar0077880	0.124751	-0.38638	0.130529	0.1311	-0.240722	0.209876	0.263831	-0.232985
VS_clo_ch10	VS_clo	10	solcap_snp_c2_48127	-0.0457296	0.186184	-0.0195322	-0.120923	-0.0603467	-0.0279814	0.0280833	0.0602449
VS_clo_2019_ch3	VS_clo_2019	3	PotVar0120301	0.0566817	-0.0581104	-0.0882482	0.089677	-0.0528734	0.0619742	0.000239168	-0.00933988
VS_clo_2019_ch5	VS_clo_2019	5	PotVar0026113	0.0855797	-0.364077	0.141264	0.137233	-0.256791	0.203721	0.298093	-0.245023
VS_clo_2019_ch10	VS_clo_2019	10	solcap_snp_c2_22594	-0.0607865	0.141792	-0.00700937	-0.0739963	-0.0543541	-0.0468833	0.0115648	0.0896726
VS_clo_2020_ch3	VS_clo_2020	3	PotVar0120301	0.0536416	-0.0268148	-0.124138	0.0973116	-0.0490481	0.0588182	0.0326603	-0.0424303
VS_clo_2020_ch5	VS_clo_2020	5	PotVar0077880	0.170904	-0.455698	0.148968	0.135826	-0.266091	0.244305	0.301703	-0.279916
VS_clo_2020_ch10	VS_clo_2020	10	solcap_snp_c2_48127	-0.0617205	0.235788	-0.0167962	-0.157271	-0.0895407	-0.00767668	0.0320195	0.0651978
EB_2019_pheno_ch2	EB_2019_raw_pheno	2	solcap_snp_c2_37254	-0.152413	0.0785658	0.136527	-0.0626802	-0.00313155	0.0822696	-0.196256	0.117118
EB_2019_pheno_ch5	EB_2019_raw_pheno	5	solcap_snp_c2_11961	-0.169286	0.389977	-0.144637	-0.0760543	0.391609	-0.337653	-0.178502	0.124546
